# Supplementary material for: Machine learning approaches classify clinical malaria outcomes based on haematological parameters
Source: BMC Med. 2020 Nov 30;18:375. doi: 10.1186/s12916-020-01823-3 (PMC7702702; doi:10.1186/s12916-020-01823-3)
Supplement: Supplementary file 2 — Additional file 2: Table S2. Clinical and raw haematological data of study participants. Table S3. The median splits predictive values on the clinical diagnostic categories (nMI, UM, and SM) of the study participants. [file 12916_2020_1823_MOESM2_ESM.xlsx]

## Sheet: Table S2 Hematological Raw Data
SampleID	consent_given	location	Enrollment_Year	bednet	fever_symptom	temperature	Suspected_Organism	Suspected_infection	RDT	Blood_culture	Urine_culture	Taq_man_PCR	parasite_density	Microscopy	Laboratory_Results	Clinical_Diagnosis	wbc_count	rbc_count	hb_level	hematocrit	mean_cell_volume	mean_corp_hb	mean_cell_hb_conc	platelet_count	platelet_distr_width	mean_platelet_vl	neutrophils_percent	lymphocytes_percent	mixed_cells_percent	neutrophils_count	lymphocytes_count	mixed_cells_count	RBC_dist_width_Percent
CCS20043	yes	Navrongo	2004	NA	Yes	38	Not Known / Missing entry	NA	Positive	NA	NA	NA	126080	Positive	P. falciparum	Severe Malaria	5.7	2.8	5.8	16.1	59	21.1	36	156	8.2	6.8	61.8	31.7	6.5	3.6	1.8	0.3	19
CCS20102	yes	Navrongo	2004	NA	Yes	38.2	Not Known / Missing entry	NA	Positive	NA	NA	NA	149400	Positive	P. falciparum	Severe Malaria	7.8	3.5	9.2	24.2	70	26.4	37.8	55	16.5	7.6	68.5	23.6	7.9	5.4	1.8	0.6	14.4
CCS20106	yes	Navrongo	2004	NA	Yes	37.7	Not Known / Missing entry	NA	Positive	NA	NA	NA	5880	Positive	P. falciparum	Severe Malaria	8.2	1	2.3	5.7	59	23.8	40.4	20	2.3	5.9	32.8	53.3	13.9	2.8	4.3	1.1	18
CCS20147	yes	Navrongo	2004	NA	Yes	37.7	Not Known / Missing entry	NA	Positive	NA	NA	NA	85000	Positive	P. falciparum	Severe Malaria	15.9	3.3	10.1	25.1	75	30.2	40.2	132	17.2	6.2	82.6	11.5	5.9	13.2	1.8	0.9	13.7
CCS20170	yes	Navrongo	2004	NA	Yes	37.1	Not Known / Missing entry	NA	Positive	NA	NA	NA	149760	Positive	P. falciparum	Severe Malaria	4.5	2.1	5.7	16.1	78	27.1	35.4	85	16.1	6.8	83.7	11.3	5	3.8	0.5	0.2	15
CCS20183	yes	Navrongo	2003	NA	Yes	38.1	Not Known / Missing entry	NA	Positive	NA	NA	NA	520	Positive	P. falciparum	Severe Malaria	8.8	3.7	6.2	18.6	51	16.9	33.2	383	4.9	7.2	66.6	21.6	11.8	6	1.8	1	18.7
CCS20249	yes	Navrongo	2004	NA	Yes	39.7	Not Known / Missing entry	NA	Positive	NA	NA	NA	2320	Positive	P. falciparum	Severe Malaria	25	1.8	4.1	12.2	67	22.7	33.8	297	14.1	6.6	77	18.2	4.8	19.4	4.5	1.1	16.5
CCS20260	yes	Navrongo	2004	NA	Yes	36	Not Known / Missing entry	NA	Positive	NA	NA	NA	66720	Positive	P. falciparum	Severe Malaria	5.5	2.3	6	16.1	71	26.3	27.3	103	14.2	7.3	43	50.2	6.8	2.5	2.7	0.3	16.5
CCS20273	yes	Navrongo	2003	NA	Yes	38.2	Not Known / Missing entry	NA	Positive	NA	NA	NA	276800	Positive	P. falciparum	Severe Malaria	11.5	2.6	8.2	21.9	85	32.1	37.6	41	10	7	58.6	23.3	18.1	6.9	2.6	2	16.9
CCS20292	yes	Navrongo	2004	NA	Yes	38.7	Not Known / Missing entry	NA	Positive	NA	NA	NA	35840	Positive	P. falciparum	Severe Malaria	8.4	1.3	4.1	10.4	81	31.5	39.1	97	13.6	6.6	63.5	21	15.5	5.5	1.7	1.2	15.2
CCS20306	yes	Navrongo	2004	NA	Yes	38.4	Not Known / Missing entry	NA	Positive	NA	NA	NA	3880	Positive	P. falciparum	Severe Malaria	8.5	2	4.2	12.5	62	21	33.6	73	7.4	6.8	63	26.2	10.8	5.4	2.2	0.9	18.8
CCS20325	yes	Navrongo	2004	NA	Yes	38.9	Not Known / Missing entry	NA	Positive	NA	NA	NA	226720	Positive	P. falciparum	Severe Malaria	4.2	2.7	6.9	18.3	68	25.6	37.5	54	11.6	6.1	46.7	39.7	13.6	2.1	1.6	0.5	16.7
CCS20333	yes	Navrongo	2004	NA	Yes	38.7	Not Known / Missing entry	NA	Positive	NA	NA	NA	202080	Positive	P. falciparum	Severe Malaria	4.5	3.1	7.9	21	68	25.4	37.4	89	16.7	6.1	62.3	32.1	5.6	2.9	1.4	0.2	15.7
CCS20343	yes	Navrongo	2004	NA	Yes	40	Not Known / Missing entry	NA	Positive	NA	NA	NA	67760	Positive	P. falciparum	Severe Malaria	9.5	2.7	6.4	17.5	64	23.7	36.6	55	9	7.2	58.7	29.9	11.4	5.7	2.8	1	16.8
CCS20358	yes	Navrongo	2003	NA	Yes	37.7	Not Known / Missing entry	NA	Positive	NA	NA	NA	20160	Positive	P. falciparum	Severe Malaria	5.6	1.5	4.3	11.2	73	27.8	38.1	48	12.6	7.1	70.7	22.9	6.4	4.1	1.2	0.3	13.6
CCS20365	yes	Navrongo	2003	NA	Yes	38.2	Not Known / Missing entry	NA	Positive	NA	NA	NA	43600	Positive	P. falciparum	Severe Malaria	6.3	2.3	4.5	12.5	54	19.7	36.2	NA	0.9	9	57.2	32.5	10.3	3.7	2	0.6	16
CCS20366	yes	Navrongo	2004	NA	Yes	36.9	Not Known / Missing entry	NA	Positive	NA	NA	NA	2280	Positive	P. falciparum	Severe Malaria	15.2	2.8	6.9	18.6	67	24.8	37.1	96	11.4	5.9	56.9	30.2	12.9	8.8	4.5	1.9	19.2
CCS20437	yes	Navrongo	2004	NA	Yes	39.4	Not Known / Missing entry	NA	Positive	NA	NA	NA	140000	Positive	P. falciparum	Severe Malaria	11.6	3.3	7.6	20.6	63	23	36.9	64	NA	7.2	48.9	40.8	10.3	5.8	4.7	1.1	20.9
CCS20462	yes	Navrongo	2004	NA	Yes	39.2	Not Known / Missing entry	NA	Positive	NA	NA	NA	8400	Positive	P. falciparum	Severe Malaria	9.7	1.7	3.6	10.3	63	21.8	34.7	190	17.3	6.2	44.4	46.8	8.8	4.4	4.5	0.8	21.3
CCS20465	yes	Navrongo	2004	NA	Yes	38.7	Not Known / Missing entry	NA	Positive	NA	NA	NA	1760	Positive	P. falciparum	Severe Malaria	27.8	1.2	3.3	8.6	73	28	38.3	73	13.8	6.8	57.2	34.9	7.9	16	9.7	2.1	16.1
CCS20479	yes	Navrongo	2004	NA	Yes	36.6	Not Known / Missing entry	NA	Positive	NA	NA	NA	34040	Positive	P. falciparum	Severe Malaria	29.6	1.2	2.9	8.4	72	24.1	34.5	169	15.9	6.7	88.6	8.4	3	26.4	2.4	0.8	17.8
CCS20489	yes	Navrongo	2004	NA	Yes	40.2	Not Known / Missing entry	NA	Positive	NA	NA	NA	7160	Positive	P. falciparum	Severe Malaria	14.8	2.8	6.9	18.2	66	24.6	37.9	91	16.8	5.9	32.4	56.4	11.2	4.9	8.3	1.6	16.2
CCS20517	yes	Navrongo	2004	NA	Yes	38.2	Not Known / Missing entry	NA	Positive	NA	NA	NA	160640	Positive	P. falciparum	Severe Malaria	22.5	1.9	4.5	11.6	61	23.7	38.8	156	11.9	7.8	39.9	48.8	11.3	9.1	10.9	2.5	22.1
CCS20542	yes	Navrongo	2004	NA	Yes	38.4	Not Known / Missing entry	NA	Positive	NA	NA	NA	3600	Positive	P. falciparum	Severe Malaria	26.8	0.6	1.4	4.3	69	23.3	32.6	79	13.6	6.5	68.9	19.8	11.3	18.5	5.3	3	15
CCS20581	yes	Navrongo	2004	NA	Yes	36.7	Not Known / Missing entry	NA	Positive	NA	NA	NA	11960	Positive	P. falciparum	Severe Malaria	45	2.8	7.5	20.9	74	26.8	36	196	16	6.2	82.6	12.7	4.7	37.2	5.7	2.1	19.7
CCS20600	yes	Navrongo	2004	NA	Yes	39.5	Not Known / Missing entry	NA	Positive	NA	NA	NA	3880	Positive	P. falciparum	Severe Malaria	10.8	1.6	3.8	10.1	63	24.1	38.1	86	8.7	6.6	44.9	42.1	13	4.9	4.5	1.4	17.6
CCS20613	yes	Navrongo	2004	NA	Yes	39.2	Not Known / Missing entry	NA	Positive	NA	NA	NA	1200	Positive	P. falciparum	Severe Malaria	5.9	2.1	5.9	16.7	79	28.1	35.5	36	14.4	6.8	54.3	32.2	13.5	3.4	1.8	0.7	15.4
CCS20649	yes	Navrongo	2004	NA	Yes	38.5	Not Known / Missing entry	NA	Positive	NA	NA	NA	1480	Positive	P. falciparum	Severe Malaria	9.7	2.2	5.1	15.7	70	23.2	32.5	85	16.1	8	63.4	22.9	13.7	6.2	2.2	1.3	15.1
CCS20695	yes	Navrongo	2004	NA	Yes	40.2	Not Known / Missing entry	NA	Positive	NA	NA	NA	38760	Positive	P. falciparum	Severe Malaria	10.8	2.2	7	18	81	31.8	38.9	116	13.8	5.9	75.5	19.9	4.6	8.3	2.1	0.4	12.8
CCS20708	yes	Navrongo	2004	NA	Yes	37.9	Not Known / Missing entry	NA	Positive	NA	NA	NA	14440	Positive	P. falciparum	Severe Malaria	9.2	2.7	4.6	14.7	54	17.2	31.6	67	NA	8.6	38.5	44.6	16.9	3.6	4.1	1.5	17.6
CCS20720	yes	Navrongo	2003	NA	Yes	39	Not Known / Missing entry	NA	Positive	NA	NA	NA	67200	Positive	P. falciparum	Severe Malaria	18.7	2.4	5.1	13.9	58	21.5	36.9	65	NA	8.4	51.3	27.2	21.5	9.7	5	4	19.1
CCS20729	yes	Navrongo	2004	NA	Yes	36	Not Known / Missing entry	NA	Positive	NA	NA	NA	64400	Positive	P. falciparum	Severe Malaria	13.9	1.8	6.5	16.3	93	36.1	39.9	154	16	6.2	34.6	45.4	20	4.9	6.3	2.7	21.9
CCS20730	yes	Navrongo	2004	NA	Yes	36.7	Not Known / Missing entry	NA	Positive	NA	NA	NA	13080	Positive	P. falciparum	Severe Malaria	9.2	1.7	3.9	12.2	72	32.2	23.2	75	14.8	7.3	61.7	28.1	10.2	5.8	2.5	0.9	17.1
CCS20751	yes	Navrongo	2003	NA	Yes	38.9	Not Known / Missing entry	NA	Positive	NA	NA	NA	5600	Positive	P. falciparum	Severe Malaria	11.2	2.3	5.8	16.3	71	25.2	35.2	93	14.5	7.7	63.7	26.6	9.7	7.3	2.9	1	19
CCS20770	yes	Navrongo	2004	NA	Yes	39.1	Not Known / Missing entry	NA	Positive	NA	NA	NA	268800	Positive	P. falciparum	Severe Malaria	11.3	2.8	6.7	18.7	66	23.8	36	135	16.7	6.2	61.6	30.8	7.6	7.1	3.4	0.8	17.7
CCS20807	yes	Navrongo	2004	NA	Yes	38.4	Not Known / Missing entry	NA	Positive	NA	NA	NA	60800	Positive	P. falciparum	Severe Malaria	14.9	1.3	3.2	9.5	71	23.7	33.2	125	16.2	7	52.2	30.4	17.4	7.8	4.5	2.6	19.9
CCS20809	yes	Navrongo	2003	NA	Yes	39.5	Not Known / Missing entry	NA	Positive	NA	NA	NA	2600	Positive	P. falciparum	Severe Malaria	12.5	3.3	7.5	21.6	65	22.7	34.7	54	6.7	6.5	51.7	31.6	16.7	6.6	3.9	2	17.6
CCS20840	yes	Navrongo	2004	NA	Yes	36.5	Not Known / Missing entry	NA	Positive	NA	NA	NA	96320	Positive	P. falciparum	Severe Malaria	15.2	3.9	9.1	24.6	64	23.7	37	194	12.1	6	72.2	21.2	6.6	11	3.2	1	15.9
CCS20899	yes	Navrongo	2004	NA	Yes	38.4	Not Known / Missing entry	NA	Positive	NA	NA	NA	235680	Positive	P. falciparum	Severe Malaria	18.7	4.3	9.3	28	66	21.8	33.2	NA	13.7	6.7	76.9	13.8	9.3	14.5	2.5	1.7	15.2
CCS20911	yes	Navrongo	2004	NA	Yes	39.5	Not Known / Missing entry	NA	Positive	NA	NA	NA	168600	Positive	P. falciparum	Severe Malaria	9.5	3.4	9.4	23.1	68.1	27.9	40.9	92	16	6.2	72.5	21.8	5.7	7	2	0.5	18.2
CCS20915	yes	Navrongo	2004	NA	Yes	36.6	Not Known / Missing entry	NA	Positive	NA	NA	NA	130240	Positive	P. falciparum	Severe Malaria	16.6	3.4	6.4	19	56	19	33.7	120	2.6	5.6	55.5	33.7	10.8	9.4	5.5	1.7	18.8
CCS20922	yes	Navrongo	2004	NA	Yes	40	Not Known / Missing entry	NA	Positive	NA	NA	NA	172800	Positive	P. falciparum	Severe Malaria	8.2	2.2	6.1	17.1	77	27.8	36	230	21.2	7.1	49.1	39.4	11.5	4.1	3.2	0.9	16.6
CCS20942	yes	Navrongo	2004	NA	No	36.9	Not Known / Missing entry	NA	Positive	NA	NA	NA	840	Positive	P. falciparum	Severe Malaria	7.3	0.7	1.8	5.6	87	NA	NA	146	14.2	6.2	55.8	28.5	15.7	4.2	2	1.1	16.7
CCS20948	yes	Navrongo	2004	NA	Yes	37.7	Not Known / Missing entry	NA	Positive	NA	NA	NA	87280	Positive	P. falciparum	Severe Malaria	4	2.4	8.4	18.2	76	34.9	46.2	35	10	6.3	63.2	27.8	9	2.6	1.1	0.3	15.7
CCS20954	yes	Navrongo	2004	NA	Yes	39.6	Not Known / Missing entry	NA	Positive	NA	NA	NA	156960	Positive	P. falciparum	Severe Malaria	8	3.4	9	24	70	26.3	37.4	64	15	7.2	79.2	15.7	5.1	6.4	1.2	0.4	15.6
CCS20996	yes	Navrongo	2004	NA	Yes	36.7	Not Known / Missing entry	NA	Positive	NA	NA	NA	6200	Positive	P. falciparum	Severe Malaria	15.4	1.3	3.2	8.8	69	24.5	35.7	179	15	7.4	42.6	47.5	9.9	6.6	7.3	1.5	20.1
CCS21012	yes	Navrongo	2004	NA	Yes	38.5	Not Known / Missing entry	NA	Positive	NA	NA	NA	181000	Positive	P. falciparum	Severe Malaria	15.5	3.3	7.4	20.9	64	22.6	35.4	60	1.9	7.3	59.4	28	12.6	9.3	4.3	1.9	18.6
CCS21055	yes	Navrongo	2004	NA	Yes	38.6	Not Known / Missing entry	NA	Positive	NA	NA	NA	23800	Positive	P. falciparum	Severe Malaria	53.9	1.6	4	10.8	67	25.4	37.7	107	18	6.7	50.7	40	9.3	27.4	21.5	5	13.3
CCS21076	yes	Navrongo	2004	NA	Yes	39.4	Not Known / Missing entry	NA	Positive	NA	NA	NA	49360	Positive	P. falciparum	Severe Malaria	6.6	2.3	6.1	13.3	58	26.7	45.8	76	1.5	8	38.8	46.5	14.7	2.7	3	0.9	18.4
CCS21082	yes	Navrongo	2004	NA	Yes	40.7	Not Known / Missing entry	NA	Positive	NA	NA	NA	62920	Positive	P. falciparum	Severe Malaria	6.3	3.4	9.2	24	73	27.6	38	41	5.4	5.6	41.3	47.9	10.8	2.7	3	0.6	19.2
CCS21086	yes	Navrongo	2004	NA	Yes	38.1	Not Known / Missing entry	NA	Positive	NA	NA	NA	136800	Positive	P. falciparum	Severe Malaria	7.6	4.1	10.4	28.9	70	25	35.9	95	9.3	7	76.1	19.2	4.7	5.9	1.4	0.3	14.8
CCS21093	yes	Navrongo	2004	NA	Yes	38.7	Not Known / Missing entry	NA	Positive	NA	NA	NA	53280	Positive	P. falciparum	Severe Malaria	17.7	5	13.7	34.9	70	27.6	39.4	94	12	6.9	81.8	13.7	4.5	14.6	2.4	0.7	17.3
CCS21122	yes	Navrongo	2004	NA	Yes	38.7	Not Known / Missing entry	NA	Positive	NA	NA	NA	2640	Positive	P. falciparum	Severe Malaria	9.8	1.5	3.3	10.1	69	22.7	33.1	229	17.3	6.8	72	21.3	6.7	7.2	2	0.6	14.8
CCS21143	yes	Navrongo	2004	NA	Yes	39.6	Not Known / Missing entry	NA	Positive	NA	NA	NA	2000	Positive	P. falciparum	Severe Malaria	15	2.8	7	20.3	72	24.9	34.4	128	7.9	7	54.2	30.7	15.1	8.2	4.6	2.2	18.5
CCS21199	yes	Navrongo	2004	NA	Yes	37.4	Not Known / Missing entry	NA	Positive	NA	NA	NA	11480	Positive	P. falciparum	Severe Malaria	17.4	3	5.6	15.8	53	18.8	35.2	235	7.1	6.7	40.1	47.2	12.7	7.1	8.1	2.2	17.8
CCS21236	yes	Navrongo	2004	NA	Yes	39.5	Not Known / Missing entry	NA	Positive	NA	NA	NA	144320	Positive	P. falciparum	Severe Malaria	7.9	3.4	9	23.6	69	26.2	37.9	105	11.9	6.6	63.7	29.8	6.5	5.1	2.3	0.5	16.1
CCS21263	yes	Navrongo	2004	NA	Yes	39.2	Not Known / Missing entry	NA	Positive	NA	NA	NA	1080	Positive	P. falciparum	Severe Malaria	11.6	2.2	4.9	11.4	71	21.9	42.9	71	NA	6.9	57	35.6	7.4	6.7	4.1	0.8	19.1
CCS21281	yes	Navrongo	2004	NA	Yes	37.6	Not Known / Missing entry	NA	Positive	NA	NA	NA	540400	Positive	P. falciparum	Severe Malaria	9.8	3.1	7	19.3	62	22.7	36.4	51	4.1	5.4	66.5	27.9	5.6	6.6	2.7	0.5	17.4
CCS21353	yes	Navrongo	2003	NA	Yes	38.7	Not Known / Missing entry	NA	Positive	NA	NA	NA	70720	Positive	P. falciparum	Severe Malaria	8.6	3.9	10.3	27.5	70	26.4	37.6	70	12.7	6.6	59	28.9	12.1	5.2	2.4	1	11.5
CCS21360	yes	Navrongo	2004	NA	Yes	40	Not Known / Missing entry	NA	Positive	NA	NA	NA	34160	Positive	P. falciparum	Severe Malaria	8.2	2.7	7.5	21.4	80	27.8	35.1	73	15.7	6.1	71.4	23.9	4.7	6	1.9	0.3	13.5
CCS21415	yes	Navrongo	2004	NA	Yes	38.5	Not Known / Missing entry	NA	Positive	NA	NA	NA	22120	Positive	P. falciparum	Severe Malaria	15.8	2.3	5.4	15.3	66	23.5	35.3	85	15.6	7.8	44.9	41	14.1	7.2	6.4	2.2	16.5
CCS21421	yes	Navrongo	2004	NA	Yes	37.5	Not Known / Missing entry	NA	Positive	NA	NA	NA	240	Positive	P. falciparum	Severe Malaria	26.8	1.2	3.3	8.9	75	27.5	37.1	256	13.6	6.1	66.1	22.9	11	17.8	6.1	2.9	13.2
CCS21446	yes	Navrongo	2003	NA	Yes	37.6	Not Known / Missing entry	NA	Positive	NA	NA	NA	11080	Positive	P. falciparum	Severe Malaria	8.5	1.3	4.2	11.7	90	32.4	36.1	47	11.3	6.7	52.7	35.1	12.2	4.6	2.9	1	17
CCS21471	yes	Navrongo	2004	NA	Yes	37.2	Not Known / Missing entry	NA	Positive	NA	NA	NA	120	Positive	P. falciparum	Severe Malaria	17	3.4	8	20.6	61	23.5	38.8	NA	12.2	6.9	52.4	37.7	9.9	9.1	6.3	1.6	19.1
CCS21472	yes	Navrongo	2004	NA	Yes	36.2	Not Known / Missing entry	NA	Positive	NA	NA	NA	52000	Positive	P. falciparum	Severe Malaria	7.7	2	4	11	56	20.6	36	130	NA	7.9	45.9	35.9	18.2	3.6	2.7	1.4	20.1
CCS21491	yes	Navrongo	2004	NA	Yes	38.9	Not Known / Missing entry	NA	Positive	NA	NA	NA	680	Positive	P. falciparum	Severe Malaria	9.5	1.8	4.7	13	72	26.1	36.1	327	13.2	5.7	37.4	51.8	10.8	3.6	4.9	1	15
CCS21528	yes	Navrongo	2004	NA	Yes	39.7	Not Known / Missing entry	NA	Positive	NA	NA	NA	58320	Positive	P. falciparum	Severe Malaria	7.6	1.4	3.7	9.8	71	26.4	37.3	64	12.9	6.6	77.7	16.9	5.4	6	1.2	0.4	16.5
CCS21540	yes	Navrongo	2004	NA	Yes	36.2	Not Known / Missing entry	NA	Positive	NA	NA	NA	110400	Positive	P. falciparum	Severe Malaria	8.6	3.9	7.6	22.6	59	19.7	33.7	286	13.2	8	39.1	45.6	15.3	3.5	3.8	1.3	18.9
CCS21544	yes	Navrongo	2004	NA	Yes	40.2	Not Known / Missing entry	NA	Positive	NA	NA	NA	1000	Positive	P. falciparum	Severe Malaria	15.5	3.7	7.1	19.9	53	18.9	35.5	179	2.3	5.5	67.7	25.4	6.9	10.6	3.9	1	18.6
CCS21567	yes	Navrongo	2004	NA	Yes	39	Not Known / Missing entry	NA	Positive	NA	NA	NA	4880	Positive	P. falciparum	Severe Malaria	12.3	1.1	2.7	7.7	69	25	35.1	56	8.5	7.1	35.3	51.1	13.6	4.5	6.2	1.6	19
CCS21587	yes	Navrongo	2004	NA	Yes	38.6	Not Known / Missing entry	NA	Positive	NA	NA	NA	93600	Positive	P. falciparum	Severe Malaria	4.5	2.1	5.3	14.4	68	25	36	51	15.2	6.2	62.4	32.1	5.5	2.9	1.4	0.2	17.3
CCS21607	yes	Navrongo	2004	NA	Yes	39.6	Not Known / Missing entry	NA	Positive	NA	NA	NA	240720	Positive	P. falciparum	Severe Malaria	11.5	1	3	8.3	85	31.1	36.6	129	11.1	6.8	59.8	30.3	9.9	7	3.4	1.1	21.6
CCS21650	yes	Navrongo	2003	NA	Yes	38.2	Not Known / Missing entry	NA	Positive	NA	NA	NA	95520	Positive	P. falciparum	Severe Malaria	20	2.7	8.3	21.1	78	30.4	39.2	22	6.8	6.2	72.2	22.4	5.4	14.6	4.4	1	16.9
CCS21651	yes	Navrongo	2004	NA	Yes	40.2	Not Known / Missing entry	NA	Positive	NA	NA	NA	2520	Positive	P. falciparum	Severe Malaria	7.1	2.4	5.8	16.3	67	24	35.8	114	12.4	6.2	57.1	26.8	16.1	4.1	1.9	1.1	18.6
CCS21662	yes	Navrongo	2004	NA	Yes	39.2	Not Known / Missing entry	NA	Positive	NA	NA	NA	50240	Positive	P. falciparum	Severe Malaria	14.1	2	5.1	13.7	70	26.2	37.5	95	14.4	7.5	63.2	28.3	8.5	9.1	3.9	1.1	18.7
CCS21708	yes	Navrongo	2004	NA	Yes	36.9	Not Known / Missing entry	NA	Positive	NA	NA	NA	240000	Positive	P. falciparum	Severe Malaria	10.9	3.4	8.4	22.5	67	25	37.5	59	14.5	7.2	59.7	27.5	12.8	6.6	3	1.3	16.5
CCS21720	yes	Navrongo	2004	NA	Yes	38.7	Not Known / Missing entry	NA	Positive	NA	NA	NA	295040	Positive	P. falciparum	Severe Malaria	11.8	1.6	3.8	11.2	70	24.2	34.4	115	15.6	6.8	46.9	43.8	9.3	5.7	5.1	1	18.1
CCS21724	yes	Navrongo	2004	NA	Yes	39.2	Not Known / Missing entry	NA	Positive	NA	NA	NA	170080	Positive	P. falciparum	Severe Malaria	8	3.4	9	24	70	26.3	37.4	64	15	7.2	79.2	15.7	5.1	6.4	1.2	0.4	15.6
CCS21731	yes	Navrongo	2004	NA	Yes	40.1	Not Known / Missing entry	NA	Positive	NA	NA	NA	140440	Positive	P. falciparum	Severe Malaria	13	1.6	4	10.2	65	25	38.8	67	8.5	7.7	33.1	44.2	22.7	4.4	5.7	2.9	17
CCS21792	yes	Navrongo	2004	NA	Yes	37.7	Not Known / Missing entry	NA	Positive	NA	NA	NA	36480	Positive	P. falciparum	Severe Malaria	13.8	0.9	2.9	7.3	79	32.2	39.7	244	14.1	5.2	74.3	20	5.7	10.4	2.7	0.7	16
CCS21799	yes	Navrongo	2004	NA	Yes	37.5	Not Known / Missing entry	NA	Positive	NA	NA	NA	78080	Positive	P. falciparum	Severe Malaria	4.8	1.8	3.6	10.4	59	20.4	34.6	100	5.5	7.3	53.4	35.6	11	2.6	1.7	0.5	20.1
CCS21829	yes	Navrongo	2004	NA	Yes	38.5	Not Known / Missing entry	NA	Positive	NA	NA	NA	35360	Positive	P. falciparum	Severe Malaria	37.1	1.5	3.8	10.1	68	25.3	37.6	168	16.8	7	44.2	45.5	10.3	16.5	16.8	3.8	18.8
CCS21833	yes	Navrongo	2004	NA	Yes	38.2	Not Known / Missing entry	NA	Positive	NA	NA	NA	25160	Positive	P. falciparum	Severe Malaria	6.3	2.4	6.7	17.3	73	27.9	38.7	56	12.2	6.5	75.7	18	6.3	4.9	1.1	0.3	17.3
CCS21841	yes	Navrongo	2004	NA	Yes	39.2	Not Known / Missing entry	NA	Positive	NA	NA	NA	213400	Positive	P. falciparum	Severe Malaria	12.2	2.9	5.9	17.3	59	20.4	34.4	116	6.8	7.3	54.2	34.2	11.6	6.7	4.1	1.4	15.4
CCS21852	yes	Navrongo	2004	NA	Yes	38	Not Known / Missing entry	NA	Positive	NA	NA	NA	99600	Positive	P. falciparum	Severe Malaria	12.6	3.2	6.8	18.7	59	21.4	36.2	85	6.4	6.4	59.5	30.8	9.7	7.6	3.8	1.2	15.6
CCS21872	yes	Navrongo	2004	NA	Yes	39.2	Not Known / Missing entry	NA	Positive	NA	NA	NA	26400	Positive	P. falciparum	Severe Malaria	13.5	2.5	5.3	17	68	21.5	31.4	239	13	6	53.8	38.2	8	7.4	5.1	1	18.3
CCS21884	yes	Navrongo	2004	NA	Yes	40.2	Not Known / Missing entry	NA	Positive	NA	NA	NA	3680	Positive	P. falciparum	Severe Malaria	5.5	2.5	7.6	20.4	81	37.4	37.3	138	16.6	5.6	47.4	40.4	12.2	2.7	2.2	0.6	13.8
CCS21898	yes	Navrongo	2004	NA	Yes	37.7	Not Known / Missing entry	NA	Positive	NA	NA	NA	5360	Positive	P. falciparum	Severe Malaria	3.6	2.2	4.5	12.4	57	20.6	36.1	107	8.8	7.9	43.1	45.1	11.8	1.6	1.6	0.4	17.2
CCS21902	yes	Navrongo	2004	NA	Yes	36.4	Not Known / Missing entry	NA	Positive	NA	NA	NA	400	Positive	P. falciparum	Severe Malaria	14.4	0.5	1.7	4.9	98	34	34.7	71	10.1	7.4	25.8	67	7.2	3.8	9.6	1	18.9
CCS21904	yes	Navrongo	2004	NA	Yes	38.7	Not Known / Missing entry	NA	Positive	NA	NA	NA	190400	Positive	P. falciparum	Severe Malaria	10.2	3.6	7.8	21.3	59	21.6	36.6	154	10	7.8	60.3	31.1	8.6	6.3	3.1	0.8	17.4
CCS21985	yes	Navrongo	2004	NA	Yes	38.7	Not Known / Missing entry	NA	Positive	NA	NA	NA	840	Positive	P. falciparum	Severe Malaria	6.6	1.7	5.4	14	82	31.7	38.6	53	12.8	7.2	70.5	22.6	6.9	4.8	1.4	0.4	17.7
CCS22020	yes	Navrongo	2004	NA	Yes	39.2	Not Known / Missing entry	NA	Positive	NA	NA	NA	280	Positive	P. falciparum	Severe Malaria	2	0.9	2.1	6.6	71	23.3	31.8	148	13.1	5.9	70.3	26.5	3.2	1.5	0.5	0	17.6
CCS22092	yes	Navrongo	2004	NA	Yes	37.7	Not Known / Missing entry	NA	Positive	NA	NA	NA	80440	Positive	P. falciparum	Severe Malaria	12.1	3.2	7.5	21.3	68	23.4	35.2	37	10	6.8	69.3	24.5	6.2	8.5	2.9	0.7	14.3
CCS22096	yes	Navrongo	2004	NA	Yes	38.1	Not Known / Missing entry	NA	Positive	NA	NA	NA	44960	Positive	P. falciparum	Severe Malaria	6.3	2.2	5.2	14.9	68	23.8	35	61	11.9	6.8	61.3	29.9	8.8	4	1.8	0.5	18.3
CCS22104	yes	Navrongo	2004	NA	Yes	39.2	Not Known / Missing entry	NA	Positive	NA	NA	NA	4600	Positive	P. falciparum	Severe Malaria	7.7	3.8	7	20.5	54	18.2	34	87	NA	7.8	64	25.6	10.4	5.1	1.9	0.7	17.4
CCS22116	yes	Navrongo	2004	NA	Yes	38.1	Not Known / Missing entry	NA	Positive	NA	NA	NA	177600	Positive	P. falciparum	Severe Malaria	11.8	2.1	3.8	10.5	50	18.2	36.1	62	NA	8.1	42	45.2	12.8	5	5.3	1.5	18.6
CCS22135	yes	Navrongo	2004	NA	Yes	37.2	Not Known / Missing entry	NA	Positive	NA	NA	NA	36240	Positive	P. falciparum	Severe Malaria	9.9	3.2	7.4	20.4	63	23.1	36.3	93	6.1	8.1	71	25.5	3.5	7.1	2.5	0.3	15.8
CCS22153	yes	Navrongo	2004	NA	Yes	37	Not Known / Missing entry	NA	Positive	NA	NA	NA	280	Positive	P. falciparum	Severe Malaria	13.8	0.9	2.7	7.3	84	30.9	26.7	210	13.7	6.5	41.2	42.9	15.9	5.8	5.9	2.1	15.4
CCS22164	yes	Navrongo	2004	NA	Yes	37.7	Not Known / Missing entry	NA	Positive	NA	NA	NA	17040	Positive	P. falciparum	Severe Malaria	11	3.5	6.3	17.4	50	18.2	36.1	121	NA	8.9	62.8	30.7	6.5	7	3.3	0.7	19.2
CCS22185	yes	Navrongo	2004	NA	Yes	38.4	Not Known / Missing entry	NA	Positive	NA	NA	NA	960	Positive	P. falciparum	Severe Malaria	17	1.1	3.5	9.8	91	32	35.2	335	13.9	5.3	49	33.5	17.5	8.5	5.6	2.9	20
CCS22214	yes	Navrongo	2004	NA	Yes	38.7	Not Known / Missing entry	NA	Positive	NA	NA	NA	1080	Positive	P. falciparum	Severe Malaria	8.7	1	2.4	6	60	24	40	60	13.8	6.6	50.5	38.7	10.8	4.5	3.3	0.9	20.8
CCS22235	yes	Navrongo	2004	NA	Yes	38.9	Not Known / Missing entry	NA	Positive	NA	NA	NA	440	Positive	P. falciparum	Severe Malaria	7.4	2.5	5.3	14.2	57	21.2	36.9	164	12.4	6.9	73.3	21	5.7	5.5	1.5	0.4	17.7
CCS22271	yes	Navrongo	2004	NA	Yes	37.5	Not Known / Missing entry	NA	Positive	NA	NA	NA	200	Positive	P. falciparum	Severe Malaria	11.2	1.4	3.5	9.9	73	25	35.4	66	9.6	6.8	25.1	59.9	15	3	6.6	1.6	18.9
CCS22301	yes	Navrongo	2004	NA	Yes	40	Not Known / Missing entry	NA	Positive	NA	NA	NA	8920	Positive	P. falciparum	Severe Malaria	7.6	2.1	5.9	16.1	78	28.1	36.7	85	17.3	6.8	57.9	30.3	11.8	4.4	2.3	0.9	17.1
CCS22327	yes	Navrongo	2004	NA	Yes	38.7	Not Known / Missing entry	NA	Positive	NA	NA	NA	9680	Positive	P. falciparum	Severe Malaria	10.5	1.7	3.1	9.8	58	18.2	31.6	92	6.9	5.8	52.8	40.1	7.1	5.6	4.2	0.7	18.6
CCS22360	yes	Navrongo	2004	NA	Yes	39.4	Not Known / Missing entry	NA	Positive	NA	NA	NA	221280	Positive	P. falciparum	Severe Malaria	9.1	3.1	7.1	20.4	67	23	34.5	119	14.4	7	46.9	36.9	16.2	4.4	3.3	1.4	17.7
CCS22369	yes	Navrongo	2004	NA	Yes	39.7	Not Known / Missing entry	NA	Positive	NA	NA	NA	51200	Positive	P. falciparum	Severe Malaria	10	3.7	9.6	26	70	25.9	36.9	130	15.2	5.8	78.8	16.6	4.6	8	1.6	0.4	14.4
CCS22396	yes	Navrongo	2004	NA	Yes	39.2	Not Known / Missing entry	NA	Positive	NA	NA	NA	62880	Positive	P. falciparum	Severe Malaria	14.4	2.8	8.2	21.5	78	29.4	37.9	29	12.3	6.5	54.1	36.4	9.5	7.9	5.2	1.3	13.6
CCS22401	yes	Navrongo	2004	NA	Yes	37.2	Not Known / Missing entry	NA	Positive	NA	NA	NA	114400	Positive	P. falciparum	Severe Malaria	22.3	1.8	4.9	13.5	76	27.5	36.1	271	13.8	6.6	49	36.6	14.4	11	8.1	3.2	20.4
CCS22413	yes	Navrongo	2004	NA	Yes	38.7	Not Known / Missing entry	NA	Positive	NA	NA	NA	272400	Positive	P. falciparum	Severe Malaria	13	3.8	11.9	30	79	31.2	39.6	84	14.4	7	81.2	12.9	5.9	10.7	1.6	0.7	15.3
CCS22421	yes	Navrongo	2004	NA	Yes	39.2	Not Known / Missing entry	NA	Positive	NA	NA	NA	64800	Positive	P. falciparum	Severe Malaria	18.7	3.9	8	21.8	56	20.8	36.8	122	7	6.8	64.7	25.5	9.8	12.2	4.7	1.8	17.6
CCS22431	yes	Navrongo	2004	NA	Yes	39	Not Known / Missing entry	NA	Positive	NA	NA	NA	480	Positive	P. falciparum	Severe Malaria	10.3	2.3	7.8	22.3	77	27.1	35.1	150	12.7	6.4	62.4	29.2	8.4	6.5	3	0.8	15.2
CCS22448	yes	Navrongo	2004	NA	Yes	36	Not Known / Missing entry	NA	Positive	NA	NA	NA	680	Positive	P. falciparum	Severe Malaria	10.8	1.1	3	7.9	73	27.3	37.3	267	12.4	5.8	56.4	32.3	11.3	6.2	3.4	1.2	17
CCS22452	yes	Navrongo	2004	NA	Yes	38.5	Not Known / Missing entry	NA	Positive	NA	NA	NA	1080	Positive	P. falciparum	Severe Malaria	12.4	2	5.3	14.2	72	26.5	37.9	76	16.6	6.9	52.4	37.9	9.7	6.7	4.6	1.1	17
CCS22468	yes	Navrongo	2004	NA	Yes	38.9	Not Known / Missing entry	NA	Positive	NA	NA	NA	36880	Positive	P. falciparum	Severe Malaria	13.8	3.3	4.9	16	48	14.8	31	226	NA	8.3	60.4	28.3	11.3	8.5	3.8	1.5	17.2
CCS22523	yes	Navrongo	2004	NA	Yes	38	Not Known / Missing entry	NA	Positive	NA	NA	NA	80200	Positive	P. falciparum	Severe Malaria	7.8	1.9	5.6	13.8	74	29.5	40.5	NA	14.6	6.6	55.8	25.9	18.3	4.4	2	1.4	18
CCS22524	yes	Navrongo	2004	NA	Yes	37.5	Not Known / Missing entry	NA	Positive	NA	NA	NA	111600	Positive	P. falciparum	Severe Malaria	14.2	2	5.1	13.7	68	25.4	37.2	107	16.5	6.8	81.7	13.1	5.2	11.7	1.8	0.7	15.5
CCS22536	yes	Navrongo	2004	NA	Yes	40.2	Not Known / Missing entry	NA	Positive	NA	NA	NA	379840	Positive	P. falciparum	Severe Malaria	3.9	2.6	6.6	18.1	70	25.5	36.6	NA	14.6	5.9	66.3	27.8	5.9	2.7	1	0.2	15.9
CCS22552	yes	Navrongo	2004	NA	Yes	40.4	Not Known / Missing entry	NA	Positive	NA	NA	NA	400	Positive	P. falciparum	Severe Malaria	27.2	1.9	5.3	15.4	80	27.9	34.4	175	17.2	6.6	84.4	11.2	4.4	23.1	3	1.1	15
CCS22553	yes	Navrongo	2004	NA	Yes	36.5	Not Known / Missing entry	NA	Positive	NA	NA	NA	520	Positive	P. falciparum	Severe Malaria	15.4	2.8	6.4	18.3	64	22.9	35	184	17.2	6.6	62.5	23	14.5	9.7	3.5	2.2	17.9
CCS22554	yes	Navrongo	2004	NA	Yes	39.2	Not Known / Missing entry	NA	Positive	NA	NA	NA	112600	Positive	P. falciparum	Severe Malaria	13.5	2.1	5.9	15.5	74	28.5	38.2	75	10.3	7.1	72.5	21.2	6.3	9.9	2.8	0.8	19.2
CCS22634	yes	Navrongo	2004	NA	Yes	37.2	Not Known / Missing entry	NA	Positive	NA	NA	NA	83520	Positive	P. falciparum	Severe Malaria	9.7	2.9	4.7	14.4	50	16.4	32.7	150	NA	8.7	52.7	38	9.3	5.2	3.6	0.9	18.6
CCS22665	yes	Navrongo	2004	NA	Yes	39.1	Not Known / Missing entry	NA	Positive	NA	NA	NA	15400	Positive	P. falciparum	Severe Malaria	12.1	1.5	4.3	11.8	81	29.4	36.4	122	17.1	6.4	63.1	28	8.9	7.8	3.3	1	16.3
CCS22674	yes	Navrongo	2004	NA	Yes	37.9	Not Known / Missing entry	NA	Positive	NA	NA	NA	80	Positive	P. falciparum	Severe Malaria	6.4	2.9	7	20.1	69	23.8	34.6	284	12.9	6.6	45.9	44.5	9.6	3	2.8	0.6	18.8
CCS22699	yes	Navrongo	2004	NA	Yes	39.6	Not Known / Missing entry	NA	Positive	NA	NA	NA	8920	Positive	P. falciparum	Severe Malaria	6.3	2.5	6.6	17.6	72	26.9	37.5	60	14.1	6.8	46.4	42.4	11.2	3	2.6	0.7	15.5
CCS22703	yes	Navrongo	2004	NA	Yes	38.4	Not Known / Missing entry	NA	Positive	NA	NA	NA	77400	Positive	P. falciparum	Severe Malaria	22.7	1.3	3.9	11	84	30.1	35.9	153	17.3	6.7	52	36.1	11.9	11.8	8.2	2.7	20.4
CCS22706	yes	Navrongo	2004	NA	Yes	38.4	Not Known / Missing entry	NA	Positive	NA	NA	NA	2200	Positive	P. falciparum	Severe Malaria	10.2	2.2	4.2	11.8	54	19.3	35.8	114	NA	7.2	65.2	27.7	7.1	6.7	2.8	0.7	19.9
CCS22743	yes	Navrongo	2004	NA	Yes	38.2	Not Known / Missing entry	NA	Positive	NA	NA	NA	59600	Positive	P. falciparum	Severe Malaria	18.3	2.4	5.7	15.6	64	23.3	36.4	47	4.9	6.9	76.9	18.6	4.5	14.2	3.3	0.8	19.4
CCS22839	yes	Navrongo	2004	NA	Yes	36.7	Not Known / Missing entry	NA	Positive	NA	NA	NA	3080	Positive	P. falciparum	Severe Malaria	10.7	1.8	3.6	10.6	58	19.7	34.3	131	6.2	6.5	63.1	26.5	10.4	6.8	2.8	1.1	19.3
CCS22870	yes	Navrongo	2004	NA	Yes	39.9	Not Known / Missing entry	NA	Positive	NA	NA	NA	103600	Positive	P. falciparum	Severe Malaria	10.2	2.5	6.7	18.9	75	26.6	35.3	46	18.8	8.3	63.7	28	8.3	6.6	2.8	0.8	14
CCS22917	yes	Navrongo	2004	NA	Yes	37.1	Not Known / Missing entry	NA	Positive	NA	NA	NA	19680	Positive	P. falciparum	Severe Malaria	23.7	1.4	3.4	9.1	63	23.5	37.1	241	11.8	6.1	67.1	27.3	5.6	16	6.4	1.3	20.6
CCS22952	yes	Navrongo	2004	NA	Yes	36.7	Not Known / Missing entry	NA	Positive	NA	NA	NA	1200	Positive	P. falciparum	Severe Malaria	4	1.5	3.6	9.3	63	24.5	39.1	31	1.6	6.8	37.8	55.8	6.4	1.6	2.2	0.2	19.5
CCS22980	yes	Navrongo	2004	NA	Yes	40.7	Not Known / Missing entry	NA	Positive	NA	NA	NA	36080	Positive	P. falciparum	Severe Malaria	11.7	3	7.5	19.1	64	25.1	39	170	20.2	8	67.3	25.9	6.8	8	3	0.7	19.3
CCS23014	yes	Navrongo	2003	NA	Yes	36.7	Not Known / Missing entry	NA	Positive	NA	NA	NA	133600	Positive	P. falciparum	Severe Malaria	13.6	3.5	8.2	22.6	64	23.1	36	75	5.6	8.3	42.3	35.4	22.3	5.8	4.8	3	16.2
CCS23018	yes	Navrongo	2004	NA	Yes	39	Not Known / Missing entry	NA	Positive	NA	NA	NA	276800	Positive	P. falciparum	Severe Malaria	5.3	3.6	8.3	22.9	63	22.8	36	29	NA	7.1	60.5	29.3	10.2	3.3	1.5	0.5	18.1
CCS23096	yes	Navrongo	2004	NA	Yes	38.2	Not Known / Missing entry	NA	Positive	NA	NA	NA	2840	Positive	P. falciparum	Severe Malaria	19.7	1.8	5.6	12.1	70	32.2	46.3	131	13.1	5.7	78.9	14.9	6.2	15.6	2.9	1.2	16.2
CCS23099	yes	Navrongo	2004	NA	Yes	38.4	Not Known / Missing entry	NA	Positive	NA	NA	NA	4200	Positive	P. falciparum	Severe Malaria	12.6	1.4	4.4	13.1	94	31.7	33.6	48	8.6	6.1	50.2	41	8.8	6.4	5.1	1.1	20.9
CCS23111	yes	Navrongo	2003	NA	Yes	37.1	Not Known / Missing entry	NA	Positive	NA	NA	NA	520	Positive	P. falciparum	Severe Malaria	10.9	1.8	3.9	12.1	67	21.9	32.5	345	12.3	5.3	46.9	34	19.1	5.2	3.7	2	17.7
CCS23116	yes	Navrongo	2004	NA	Yes	40.4	Not Known / Missing entry	NA	Positive	NA	NA	NA	44480	Positive	P. falciparum	Severe Malaria	10.8	4.6	7.3	27.8	60	15.8	26.2	196	5.4	7	61.2	28.5	10.3	6.7	3	1.1	19.2
CCS23117	yes	Navrongo	2004	NA	Yes	36.5	Not Known / Missing entry	NA	Positive	NA	NA	NA	80880	Positive	P. falciparum	Severe Malaria	10.6	3.8	10.3	27.9	73	27	36.9	27	6.4	8	51.6	33.1	15.3	5.5	3.5	1.6	15.1
CCS23145	yes	Navrongo	2004	NA	Yes	36.9	Not Known / Missing entry	NA	Positive	NA	NA	NA	301120	Positive	P. falciparum	Severe Malaria	8	2.8	8	20.2	71	28.1	39.6	51	12.7	7.1	77.3	16.6	6.1	6.3	1.3	0.4	15.1
CCS23175	yes	Navrongo	2004	NA	Yes	37.1	Not Known / Missing entry	NA	Positive	NA	NA	NA	280	Positive	P. falciparum	Severe Malaria	13.2	3.5	8.1	23.1	66	22.9	35	55	0.4	7.6	57	32.1	10.9	7.6	4.2	1.4	17.8
CCS23222	yes	Navrongo	2004	NA	Yes	36.7	Not Known / Missing entry	NA	Positive	NA	NA	NA	8200	Positive	P. falciparum	Severe Malaria	13.4	1.6	4.3	10.3	66	27.4	41.6	101	13.6	7.1	40	46.6	13.4	5.5	6.2	1.7	17.8
CCS23223	yes	Navrongo	2004	NA	Yes	38.2	Not Known / Missing entry	NA	Positive	NA	NA	NA	86320	Positive	P. falciparum	Severe Malaria	26	2.5	5.6	15.9	62	22.1	35.4	96	15.6	6.3	58.5	26.8	14.7	15.3	6.9	3.8	14.7
CCS23234	yes	Navrongo	2003	NA	Yes	36.9	Not Known / Missing entry	NA	Positive	NA	NA	NA	210560	Positive	P. falciparum	Severe Malaria	15.9	3.7	8.5	24.1	65.1	23	35.3	153	9.5	8.4	63.9	23.4	12.7	10.2	3.7	2	20.2
CCS23245	yes	Navrongo	2004	NA	Yes	37.2	Not Known / Missing entry	NA	Positive	NA	NA	NA	20600	Positive	P. falciparum	Severe Malaria	18	1.7	3.9	11	65	23.3	35.7	178	15.6	6.4	58.9	28	13.1	10.7	5	2.3	16.2
CCS23248	yes	Navrongo	2004	NA	Yes	38.1	Not Known / Missing entry	NA	Positive	NA	NA	NA	113920	Positive	P. falciparum	Severe Malaria	15.2	2.6	6.4	17.4	67	24.5	36.6	54	4.2	8.7	54.2	35.4	10.4	8.4	5.3	1.5	16.8
CCS23254	yes	Navrongo	2004	NA	Yes	37.2	Not Known / Missing entry	NA	Positive	NA	NA	NA	2920	Positive	P. falciparum	Severe Malaria	10.6	1.2	4.1	9.2	75	33.2	44.4	56	11.1	6.4	47.6	40	12.4	5.1	4.2	1.3	16.4
CCS23279	yes	Navrongo	2004	NA	Yes	37.1	Not Known / Missing entry	NA	Positive	NA	NA	NA	40	Positive	P. falciparum	Severe Malaria	15	1.7	5.3	12.9	76	30.7	40.7	117	17.8	7.1	33.3	56.1	10.6	5.1	8.4	1.5	16.4
CCS23292	yes	Navrongo	2004	NA	Yes	40.1	Not Known / Missing entry	NA	Positive	NA	NA	NA	440	Positive	P. falciparum	Severe Malaria	5.9	3.4	8.6	22.7	68	25.7	38	153	12.8	7.4	42.4	46.3	11.3	2.6	2.7	0.6	19.5
CCS23302	yes	Navrongo	2003	NA	Yes	38.7	Not Known / Missing entry	NA	Positive	NA	NA	NA	72000	Positive	P. falciparum	Severe Malaria	17.9	2.3	5.3	14.9	65	23.1	35.4	94	15.4	7.7	57.2	31.4	11.4	10.3	5.6	2	16.3
CCS23348	yes	Navrongo	2004	NA	Yes	38	Not Known / Missing entry	NA	Positive	NA	NA	NA	163200	Positive	P. falciparum	Severe Malaria	8.2	2.5	7.4	18.2	72	29.1	40.5	20	6.6	7.5	49.9	39.4	10.7	4.2	3.2	0.8	14.1
CCS23354	yes	Navrongo	2004	NA	Yes	39.2	Not Known / Missing entry	NA	Positive	NA	NA	NA	22800	Positive	P. falciparum	Severe Malaria	11.8	1.5	4	11.3	76	26.6	35	87	20	6.5	48.7	38.9	12.4	5.8	4.6	1.4	18.3
CCS23398	yes	Navrongo	2003	NA	Yes	37.7	Not Known / Missing entry	NA	Positive	NA	NA	NA	80	Positive	P. falciparum	Severe Malaria	12.1	2	5.5	14.5	73	27.9	38.3	395	15	6	67.6	23.6	8.8	8.3	2.8	1	17.7
CCS23406	yes	Navrongo	2004	NA	Yes	39.6	Not Known / Missing entry	NA	Positive	NA	NA	NA	6920	Positive	P. falciparum	Severe Malaria	6.5	1.6	3.8	10.6	66	23.3	35.5	123	18.1	7.7	59.9	29.9	10.2	4	1.9	0.6	19.6
CCS23413	yes	Navrongo	2004	NA	Yes	38.1	Not Known / Missing entry	NA	Positive	NA	NA	NA	16600	Positive	P. falciparum	Severe Malaria	14.6	2.9	5.3	15.4	54	18.6	34.8	72	NA	7.5	40.2	47.2	12.6	5.9	6.9	1.8	18.3
CCS23433	yes	Navrongo	2004	NA	Yes	37.7	Not Known / Missing entry	NA	Positive	NA	NA	NA	21200	Positive	P. falciparum	Severe Malaria	16.5	1.3	3.9	11.1	89	31.2	35.2	55	10	6.3	43.3	45.9	10.8	7.3	7.5	1.7	19.2
CCS23445	yes	Navrongo	2003	NA	Yes	40.1	Not Known / Missing entry	NA	Positive	NA	NA	NA	2200	Positive	P. falciparum	Severe Malaria	22.6	3.7	8.7	23.9	65	23.5	36.5	172	15.4	5.9	67.4	23.4	9.2	15.4	5.2	2	16.4
CCS23467	yes	Navrongo	2004	NA	Yes	40	Not Known / Missing entry	NA	Positive	NA	NA	NA	33800	Positive	P. falciparum	Severe Malaria	14.7	2.3	5	14.6	64	21.7	34.2	64	0.8	7.5	71.4	21.2	7.4	10.6	3.1	1	19.2
CCS23472	yes	Navrongo	2004	NA	Yes	37.5	Not Known / Missing entry	NA	Positive	NA	NA	NA	3400	Positive	P. falciparum	Severe Malaria	5.9	2.2	7.1	19.4	88	32.3	36.6	44	13.1	6.2	79	13.9	7.1	4.7	0.8	0.4	18.4
CCS23473	yes	Navrongo	2004	NA	Yes	37.4	Not Known / Missing entry	NA	Positive	NA	NA	NA	920	Positive	P. falciparum	Severe Malaria	14.8	1.1	2.2	6.2	59	20.7	35.3	303	19.3	6.4	51.4	37.4	11.2	7.7	5.5	1.6	24.4
CCS23474	yes	Navrongo	2004	NA	Yes	36.7	Not Known / Missing entry	NA	Positive	NA	NA	NA	31400	Positive	P. falciparum	Severe Malaria	11.8	1.9	4.3	11	59	NA	38.8	39	0.6	6.9	47.4	41	11.6	5.7	4.8	1.3	18.1
CCS23496	yes	Navrongo	2004	NA	Yes	39.4	Not Known / Missing entry	NA	Positive	NA	NA	NA	11280	Positive	P. falciparum	Severe Malaria	14.1	1.5	4.1	10.4	69	27.1	39	137	14.3	6.9	45.7	40.4	13.9	6.6	5.6	1.9	20.9
CCS23529	yes	Navrongo	2004	NA	Yes	38.7	Not Known / Missing entry	NA	Positive	NA	NA	NA	400000	Positive	P. falciparum	Severe Malaria	9.2	2.9	7.4	19	66	25.9	39	32	7.3	6.6	47.2	44.2	8.6	4.5	4	0.7	16.9
CCS23596	yes	Navrongo	2004	NA	Yes	37.5	Not Known / Missing entry	NA	Positive	NA	NA	NA	85560	Positive	P. falciparum	Severe Malaria	8.4	2.6	7.6	20.1	77	29.2	37.8	97	17.3	7.5	71.4	21.1	7.5	6.1	1.7	0.6	15.4
CCS23608	yes	Navrongo	2004	NA	Yes	38.7	Not Known / Missing entry	NA	Positive	NA	NA	NA	239200	Positive	P. falciparum	Severe Malaria	7.1	2.7	6.3	17.5	66	23.7	35.9	65	10.7	6.8	67.2	21.3	11.5	4.8	1.5	0.8	18
CCS23626	yes	Navrongo	2004	NA	Yes	38.9	Not Known / Missing entry	NA	Positive	NA	NA	NA	306000	Positive	P. falciparum	Severe Malaria	13	2.8	7.6	20.5	74	27.5	37.3	97	10.1	5.2	82	14.5	3.5	10.8	1.8	0.4	15.3
CCS23655	yes	Navrongo	2004	NA	Yes	37.5	Not Known / Missing entry	NA	Positive	NA	NA	NA	23680	Positive	P. falciparum	Severe Malaria	11.1	2	4.3	12.1	59	21	35.4	NA	13.2	5.8	64	27.5	8.5	7.2	3	0.9	18.2
CCS23660	yes	Navrongo	2004	NA	Yes	37.7	Not Known / Missing entry	NA	Positive	NA	NA	NA	69440	Positive	P. falciparum	Severe Malaria	13.7	2.4	5.6	15.3	64	23.3	36.6	67	6.4	6.6	64.9	24.1	11	8.9	3.3	1.5	19.2
CCS23664	yes	Navrongo	2004	NA	Yes	38.4	Not Known / Missing entry	NA	Positive	NA	NA	NA	26240	Positive	P. falciparum	Severe Malaria	11.6	2.3	5.8	15.9	70	25.8	36.9	69	14.1	6.4	56.4	28.6	15	6.6	3.3	1.7	18.1
CCS23672	yes	Navrongo	2004	NA	Yes	38.4	Not Known / Missing entry	NA	Positive	NA	NA	NA	69360	Positive	P. falciparum	Severe Malaria	11.1	2.1	4.9	13.4	65	23.8	36.5	143	14.3	6.8	67.8	25.6	6.6	7.6	2.8	0.7	18
CCS23689	yes	Navrongo	2004	NA	Yes	38.2	Not Known / Missing entry	NA	Positive	NA	NA	NA	6080	Positive	P. falciparum	Severe Malaria	18	2.1	5.3	14.5	69	25.1	36.4	366	13.8	6.4	47.1	39	13.9	8.5	7	2.5	18.4
CCS23700	yes	Navrongo	2004	NA	Yes	39.7	Not Known / Missing entry	NA	Positive	NA	NA	NA	24160	Positive	P. falciparum	Severe Malaria	9.1	2.6	6.8	18.9	72	25.8	36.1	59	12.1	6.6	70.4	20	9.6	6.5	1.8	0.8	17.2
CCS23705	yes	Navrongo	2004	NA	Yes	38.4	Not Known / Missing entry	NA	Positive	NA	NA	NA	87440	Positive	P. falciparum	Severe Malaria	6.2	3.3	8.8	22	66	26.4	39.8	45	NA	7.1	60.6	30.9	8.5	3.8	1.9	0.5	20.2
CCS23707	yes	Navrongo	2004	NA	Yes	39.4	Not Known / Missing entry	NA	Positive	NA	NA	NA	680	Positive	P. falciparum	Severe Malaria	14.7	3.9	9.5	25.2	64	24.1	37.6	143	15.3	6.3	88.3	8.9	2.8	13	1.3	0.4	15.9
CCS23713	yes	Navrongo	2004	NA	Yes	39.2	Not Known / Missing entry	NA	Positive	NA	NA	NA	3160	Positive	P. falciparum	Severe Malaria	28.9	2.6	5.8	14.1	54	22.1	40.9	133	1.5	6.6	37.5	46.5	16	10.9	13.4	4.6	20
CCS23722	yes	Navrongo	2004	NA	Yes	39.4	Not Known / Missing entry	NA	Positive	NA	NA	NA	16560	Positive	P. falciparum	Severe Malaria	3.8	3.8	10	25	66	26.3	40	44	2.9	7.4	60.8	34.3	4.9	2.4	1.3	0.1	18.5
CCS23765	yes	Navrongo	2004	NA	Yes	37.7	Not Known / Missing entry	NA	Positive	NA	NA	NA	16560	Positive	P. falciparum	Severe Malaria	6.8	3	6	19.4	65	20	30.8	222	9	5.9	61	28.8	10.2	4.3	1.9	0.6	22.4
CCS23784	yes	Navrongo	2004	NA	Yes	38.2	Not Known / Missing entry	NA	Positive	NA	NA	NA	1720	Positive	P. falciparum	Severe Malaria	18.6	2.3	4.9	15.8	69	21.3	31	176	16.8	6.5	42.7	42.6	14.7	8	7.9	2.7	20
CCS23795	yes	Navrongo	2004	NA	Yes	38.7	Not Known / Missing entry	NA	Positive	NA	NA	NA	2080	Positive	P. falciparum	Severe Malaria	35	1.4	4	10	70	28.1	40.1	139	13	6	63.3	28.7	8	22.2	10	2.8	19.4
CCS23796	yes	Navrongo	2003	NA	Yes	40.1	Not Known / Missing entry	NA	Positive	NA	NA	NA	2720	Positive	P. falciparum	Severe Malaria	7.2	3.7	7.6	21	56	20.3	35.9	118	0.4	7.9	62.6	23.5	13.9	4.6	1.6	1	16
CCS23804	yes	Navrongo	2004	NA	Yes	38.1	Not Known / Missing entry	NA	Positive	NA	NA	NA	1520	Positive	P. falciparum	Severe Malaria	3	1.2	2.5	6.7	58	22	37.9	56	14.9	7.7	69.8	23.8	6.4	2.2	0.7	0.1	17.8
CCS23809	yes	Navrongo	2003	NA	Yes	37.7	Not Known / Missing entry	NA	Positive	NA	NA	NA	62000	Positive	P. falciparum	Severe Malaria	8.5	2.8	7.6	20	70	26.8	38	130	12.9	5.4	62.6	23.8	13.6	5.4	2	1.1	17.1
CCS23811	yes	Navrongo	2003	NA	Yes	37.7	Not Known / Missing entry	NA	Positive	NA	NA	NA	240	Positive	P. falciparum	Severe Malaria	25.8	1.5	4	10.8	71	26.6	37	74	16.8	6.3	43.2	41.4	15.4	11.3	10.6	3.9	14.9
CCS23841	yes	Navrongo	2003	NA	Yes	38.7	Not Known / Missing entry	NA	Positive	NA	NA	NA	169200	Positive	P. falciparum	Severe Malaria	7.6	3.1	8.4	22.2	71	26.7	37.6	49	13.1	6.8	41.5	43.9	14.6	3.2	3.3	1.1	16.4
CCS23852	yes	Navrongo	2004	NA	Yes	37.5	Not Known / Missing entry	NA	Positive	NA	NA	NA	360	Positive	P. falciparum	Severe Malaria	8.7	3.6	10.1	27.1	75	27.9	37.1	140	11	6.8	72.2	22.8	5	6.4	1.9	0.4	15.6
CCS23864	yes	Navrongo	2004	NA	Yes	38.9	Not Known / Missing entry	NA	Positive	NA	NA	NA	99680	Positive	P. falciparum	Severe Malaria	5.1	2.4	5.6	15	63	23.4	37.3	65	14.4	7.6	29.8	58.4	11.8	1.7	2.9	0.5	16
CCS23890	yes	Navrongo	2003	NA	Yes	39.1	Not Known / Missing entry	NA	Positive	NA	NA	NA	26600	Positive	P. falciparum	Severe Malaria	11.4	2	5	13.1	64	24.4	37.9	60	10.1	7.9	35.9	45.9	18.2	4.2	5.2	2	14.9
CCS23906	yes	Navrongo	2004	NA	Yes	38.6	Not Known / Missing entry	NA	Positive	NA	NA	NA	6560	Positive	P. falciparum	Severe Malaria	38.7	1.2	2.6	7.1	59	21.3	36	587	14.7	6.5	61.7	26.3	12	24	10.1	4.6	19.9
CCS23922	yes	Navrongo	2004	NA	Yes	38.7	Not Known / Missing entry	NA	Positive	NA	NA	NA	125440	Positive	P. falciparum	Severe Malaria	7.6	3.2	7.3	18.6	59	23.1	39.3	142	6	6.6	74.4	18.5	7.1	5.8	1.3	0.5	17.1
CCS23932	yes	Navrongo	2004	NA	Yes	37.1	Not Known / Missing entry	NA	Positive	NA	NA	NA	104800	Positive	P. falciparum	Severe Malaria	22.3	1.5	4.3	11.1	72	27.7	38.6	113	15.2	6	49.5	43.4	7.1	11.2	9.6	1.5	21.3
CCS23974	yes	Navrongo	2003	NA	Yes	36.7	Not Known / Missing entry	NA	Positive	NA	NA	NA	53720	Positive	P. falciparum	Severe Malaria	8.2	2.9	5.6	16.4	56	19	34.3	64	NA	7.5	60.7	26.1	13.2	5.1	2.1	1	19
CCS23982	yes	Navrongo	2004	NA	Yes	36.4	Not Known / Missing entry	NA	Positive	NA	NA	NA	18480	Positive	P. falciparum	Severe Malaria	18.9	1.6	4.8	13.5	85	30.4	35.8	173	17	7.2	51.9	36.7	11.4	9.9	6.9	2.1	22.4
CCS23987	yes	Navrongo	2004	NA	Yes	36.2	Not Known / Missing entry	NA	Positive	NA	NA	NA	29720	Positive	P. falciparum	Severe Malaria	6	3	7.9	17.7	59	26.6	44.9	NA	3.9	6.1	74.4	20.1	5.5	4.6	1.1	0.3	20.3
CCS23988	yes	Navrongo	2004	NA	Yes	36.2	Not Known / Missing entry	NA	Positive	NA	NA	NA	3760	Positive	P. falciparum	Severe Malaria	9.7	1.8	4.5	13.6	76	24.8	32.9	121	11.3	6.9	42.2	49.9	7.9	4.2	4.8	0.7	19
CCS23993	yes	Navrongo	2004	NA	Yes	38.7	Not Known / Missing entry	NA	Positive	NA	NA	NA	3480	Positive	P. falciparum	Severe Malaria	12.5	2.3	6.8	19.6	87	29.6	34.7	103	17.3	6.2	87.8	9.3	2.9	11.1	1.1	0.3	11.9
CCS23994	yes	Navrongo	2004	NA	Yes	38.2	Not Known / Missing entry	NA	Positive	NA	NA	NA	20360	Positive	P. falciparum	Severe Malaria	15.4	2.9	8.8	24	82	30.3	36.7	128	16.1	5.9	79.4	14.6	6	12.3	2.2	0.9	14.2
CCS24012	yes	Navrongo	2004	NA	Yes	39.6	Not Known / Missing entry	NA	Positive	NA	NA	NA	374000	Positive	P. falciparum	Severe Malaria	9.1	2.9	7	19.2	66	24.3	36.6	49	1.9	8.3	66.2	28	5.8	6.1	2.5	0.5	18.6
CCS24020	yes	Navrongo	2003	NA	Yes	39.9	Not Known / Missing entry	NA	Positive	NA	NA	NA	402400	Positive	P. falciparum	Severe Malaria	13.3	3.9	8.2	23.5	61	21.3	35.1	61	3.7	3.7	74.9	17.1	8	10.1	2.2	1	17.3
CCS24072	yes	Navrongo	2004	NA	Yes	38.2	Not Known / Missing entry	NA	Positive	NA	NA	NA	13400	Positive	P. falciparum	Severe Malaria	20.8	2.3	4.6	11.7	51	20.4	39.8	117	0.5	6.2	38.4	50.7	10.9	8.1	10.5	2.2	21.9
CCS24074	yes	Navrongo	2004	NA	Yes	37.2	Not Known / Missing entry	NA	Positive	NA	NA	NA	101120	Positive	P. falciparum	Severe Malaria	12	3.3	7.4	22.3	67	22.4	33.3	204	13	6.8	79.4	14.3	6.3	9.6	1.7	0.7	18.3
CCS24087	yes	Navrongo	2004	NA	Yes	37.2	Not Known / Missing entry	NA	Positive	NA	NA	NA	640	Positive	P. falciparum	Severe Malaria	19.4	0.9	2	5.8	60	21.2	35.2	410	14.6	6.2	55.9	32.4	11.7	11	6.2	2.2	20
CCS24095	yes	Navrongo	2004	NA	Yes	40	Not Known / Missing entry	NA	Positive	NA	NA	NA	9840	Positive	P. falciparum	Severe Malaria	17.2	3.7	7.7	22.3	61	20.9	34.3	160	5.9	6.5	75.4	19	5.6	13.1	3.2	0.9	20.6
CCS24107	yes	Navrongo	2004	NA	Yes	37.6	Not Known / Missing entry	NA	Positive	NA	NA	NA	232320	Positive	P. falciparum	Severe Malaria	12.6	1.1	2.8	8.3	72	24.5	34	50	12.7	6.8	65.6	30.2	4.2	8.4	3.7	0.5	19.6
CCS24129	yes	Navrongo	2004	NA	Yes	40	Not Known / Missing entry	NA	Positive	NA	NA	NA	10600	Positive	P. falciparum	Severe Malaria	5	3.2	9.1	24.4	77	28.9	37.4	102	14.9	6.1	63.7	29.2	7.1	3.3	1.4	0.3	13.7
CCS24149	yes	Navrongo	2004	NA	Yes	40	Not Known / Missing entry	NA	Positive	NA	NA	NA	592160	Positive	P. falciparum	Severe Malaria	9.8	1.3	3.6	9.2	69	26.7	38.8	27	7.8	5.6	80.2	15.2	4.6	8	1.4	0.4	20.4
CCS24152	yes	Navrongo	2003	NA	Yes	39.4	Not Known / Missing entry	NA	Positive	NA	NA	NA	9440	Positive	P. falciparum	Severe Malaria	12	1.6	5.3	12.5	80	33.7	42.1	119	11.9	6.5	53.8	35.6	10.6	6.6	4.2	1.2	18.8
CCS24154	yes	Navrongo	2003	NA	Yes	38	Not Known / Missing entry	NA	Positive	NA	NA	NA	42800	Positive	P. falciparum	Severe Malaria	31.7	1.5	3.9	9.9	66	26	39.5	132	16.7	6.9	60.1	27.1	12.8	19.2	8.5	4	18.1
CCS24163	yes	Navrongo	2004	NA	Yes	38.7	Not Known / Missing entry	NA	Positive	NA	NA	NA	3800	Positive	P. falciparum	Severe Malaria	15.6	1.9	3.9	12.6	68	20.5	31	98	15.4	6.8	55.4	30.1	14.5	8.8	4.6	2.2	19.9
CCS24169	yes	Navrongo	2004	NA	Yes	38.9	Not Known / Missing entry	NA	Positive	NA	NA	NA	8880	Positive	P. falciparum	Severe Malaria	27.6	1.1	2.5	6.4	60	23.5	39	64	6.9	6.3	35.3	55.3	9.4	9.9	15.2	2.5	18.5
CCS24206	yes	Navrongo	2004	NA	Yes	39.2	Not Known / Missing entry	NA	Positive	NA	NA	NA	2800	Positive	P. falciparum	Severe Malaria	16.8	2.9	7.6	20.1	69	25.9	37.6	169	9.7	7.5	63.5	26.2	10.3	10.7	4.4	1.7	21.6
CCS24235	yes	Navrongo	2004	NA	Yes	38.5	Not Known / Missing entry	NA	Positive	NA	NA	NA	276000	Positive	P. falciparum	Severe Malaria	8.5	1.6	3.8	10.4	63	23.2	26.7	38	3.7	7.1	21.7	72.9	5.4	2	6.1	0.4	19.6
CCS24253	yes	Navrongo	2004	NA	Yes	38.6	Not Known / Missing entry	NA	Positive	NA	NA	NA	24400	Positive	P. falciparum	Severe Malaria	27	0.9	2.7	7	78	29.7	38	129	16.7	6.6	59.6	29.3	11.1	16.2	7.9	2.9	17.8
CCS24277	yes	Navrongo	2004	NA	Yes	37.7	Not Known / Missing entry	NA	Positive	NA	NA	NA	6120	Positive	P. falciparum	Severe Malaria	8.6	3.3	7.9	20.2	61	23.9	39.3	201	12.2	6.1	65.2	26.9	7.9	5.7	2.3	0.6	17.3
CCS24278	yes	Navrongo	2004	NA	Yes	38.6	Not Known / Missing entry	NA	Positive	NA	NA	NA	764800	Positive	P. falciparum	Severe Malaria	4.9	2.8	7.4	19.3	69	26.4	38.3	52	14.2	6.8	39.9	47.1	13	2	2.3	0.6	14.9
CCS24295	yes	Navrongo	2004	NA	Yes	40.1	Not Known / Missing entry	NA	Positive	NA	NA	NA	3640	Positive	P. falciparum	Severe Malaria	11.2	3.7	9.1	26.4	71	24.6	34.5	122	10.5	6.4	75	21.3	3.7	8.5	2.3	0.4	16.2
CCS24316	yes	Navrongo	2004	NA	Yes	40.1	Not Known / Missing entry	NA	Positive	NA	NA	NA	19520	Positive	P. falciparum	Severe Malaria	24	3	5	14.5	48	16.7	34.5	496	10.8	9.3	52.7	39.7	7.6	12.7	9.5	1.8	21.9
CCS24338	yes	Navrongo	2004	NA	Yes	36.4	Not Known / Missing entry	NA	Positive	NA	NA	NA	19400	Positive	P. falciparum	Severe Malaria	8.5	1.3	3.5	10.1	77	26.6	34.7	51	14.9	6.8	44.9	37	18.1	3.9	3.1	1.5	21.2
CCS24346	yes	Navrongo	2004	NA	Yes	40	Not Known / Missing entry	NA	Positive	NA	NA	NA	91200	Positive	P. falciparum	Severe Malaria	10.6	3.5	7.6	22.7	66	22.9	34.9	136	10.6	7.1	58.8	26.9	14.3	6.3	2.8	1.5	17
CCS24351	yes	Navrongo	2004	NA	Yes	38.6	Not Known / Missing entry	NA	Positive	NA	NA	NA	235840	Positive	P. falciparum	Severe Malaria	7.9	4.1	10.5	28.3	69	25.5	37.1	46	8	7.9	77.4	15.8	6.8	6.2	1.2	0.5	12.9
CCS24405	yes	Navrongo	2004	NA	Yes	39.7	Not Known / Missing entry	NA	Positive	NA	NA	NA	7080	Positive	P. falciparum	Severe Malaria	8.5	3.3	8.6	23.9	72	26	36	153	15.3	5.7	62.8	25.6	11.6	5.5	2.1	0.9	14.9
CCS24406	yes	Navrongo	2004	NA	Yes	38	Not Known / Missing entry	NA	Positive	NA	NA	NA	480000	Positive	P. falciparum	Severe Malaria	8.5	2.5	6.4	18.9	76	25.6	33.9	72	15.8	6.9	61.6	29.6	8.8	5.3	2.5	0.7	15.7
CCS24411	yes	Navrongo	2004	NA	Yes	37.7	Not Known / Missing entry	NA	Positive	NA	NA	NA	3720	Positive	P. falciparum	Severe Malaria	18.3	1.7	4.3	12.7	76	26	34.2	229	12.4	6.4	38.1	49.4	12.5	7.1	9	2.2	18.3
CCS24479	yes	Navrongo	2004	NA	Yes	39.5	Not Known / Missing entry	NA	Positive	NA	NA	NA	79360	Positive	P. falciparum	Severe Malaria	18	1.7	3.8	11.3	68	22.9	33.8	11	3.5	6.6	38.2	54.6	7.2	7	9.8	1.2	18.6
CCS24508	yes	Navrongo	2004	NA	Yes	38.7	Not Known / Missing entry	NA	Positive	NA	NA	NA	6040	Positive	P. falciparum	Severe Malaria	19.9	0.9	2.6	6.8	79	29.8	37.9	141	14.3	6	73.6	21.8	4.6	14.7	4.3	0.9	17.3
CCS24510	yes	Navrongo	2004	NA	Yes	40	Not Known / Missing entry	NA	Positive	NA	NA	NA	160	Positive	P. falciparum	Severe Malaria	26.6	2.4	4.8	13.3	56	20.2	36.2	184	5.3	7.3	55.7	35.4	8.9	14.9	9.4	2.3	20.5
CCS24526	yes	Navrongo	2004	NA	Yes	39.7	Not Known / Missing entry	NA	Positive	NA	NA	NA	23320	Positive	P. falciparum	Severe Malaria	7	1.7	5.2	12.8	75	27.7	36.7	166	11.2	7.1	60.9	30.6	8.5	4.4	2.1	0.5	21.1
CCS24537	yes	Navrongo	2004	NA	Yes	39.2	Not Known / Missing entry	NA	Positive	NA	NA	NA	85240	Positive	P. falciparum	Severe Malaria	12.5	3	7.8	20.2	67	26.2	38.9	112	12.6	7.1	67.8	22.5	9.7	8.5	2.8	1.2	18.7
CCS24561	yes	Navrongo	2004	NA	Yes	39.2	Not Known / Missing entry	NA	Positive	NA	NA	NA	288600	Positive	P. falciparum	Severe Malaria	9.6	2.7	6.6	19.1	69	23.9	34.4	56	12.6	7.1	70.5	21	8.5	6.8	2	0.8	13.8
CCS24568	yes	Navrongo	2004	NA	Yes	39.4	Not Known / Missing entry	NA	Positive	NA	NA	NA	160	Positive	P. falciparum	Severe Malaria	12.9	3.1	6.6	18.8	61	21.3	35	211	12.4	7	60.4	33.4	6.2	8	4.2	0.7	16.9
CCS24576	yes	Navrongo	2004	NA	Yes	37.2	Not Known / Missing entry	NA	Positive	NA	NA	NA	81200	Positive	P. falciparum	Severe Malaria	4.5	3.6	7.2	20.9	58	20.1	34.3	130	7.8	5.6	52.7	36.3	11	2.5	1.6	0.4	17.1
CCS24591	yes	Navrongo	2004	NA	Yes	39.4	Not Known / Missing entry	NA	Positive	NA	NA	NA	760	Positive	P. falciparum	Severe Malaria	4.4	2.5	6.1	16.8	68	24.4	36.3	144	12	5.6	37.5	48.8	13.7	1.8	2.1	0.5	15.8
CCS24610	yes	Navrongo	2004	NA	Yes	37.7	Not Known / Missing entry	NA	Positive	NA	NA	NA	34200	Positive	P. falciparum	Severe Malaria	9	2.6	7.6	19.6	75	29.3	38.9	47	15.5	6.7	73.9	18.3	7.8	6.7	1.6	0.7	13.7
CCS24648	yes	Navrongo	2004	NA	Yes	41	Not Known / Missing entry	NA	Positive	NA	NA	NA	240	Positive	P. falciparum	Severe Malaria	20	1.7	5.6	13.9	82	32.9	40.3	141	12.9	6.4	81	13.1	5.9	16.3	2.6	1.1	13.2
CCS24654	yes	Navrongo	2004	NA	Yes	38.7	Not Known / Missing entry	NA	Positive	NA	NA	NA	116480	Positive	P. falciparum	Severe Malaria	10.8	2.5	5.8	16.7	66	23.2	35	114	11.7	6.7	73.7	15	11.3	8	1.6	1.2	16.9
CCS24660	yes	Navrongo	2004	NA	Yes	40.1	Not Known / Missing entry	NA	Positive	NA	NA	NA	181600	Positive	P. falciparum	Severe Malaria	3.5	1.8	5.2	13	73	28.8	39.6	19	16.8	7.3	42.1	47.4	10.5	1.6	1.6	0.3	14.6
CCS24663	yes	Navrongo	2004	NA	Yes	40.4	Not Known / Missing entry	NA	Positive	NA	NA	NA	16280	Positive	P. falciparum	Severe Malaria	5.8	3	8.4	18.7	63	28.5	45	46	2.7	7.1	68	23	9	4	1.3	0.5	18.1
CCS24666	yes	Navrongo	2004	NA	Yes	39.4	Not Known / Missing entry	NA	Positive	NA	NA	NA	8920	Positive	P. falciparum	Severe Malaria	9	2.1	4.7	14.4	67	22.1	32.9	232	13.5	5.9	32.1	59.4	8.5	3	5.3	0.7	16.3
CCS24680	yes	Navrongo	2004	NA	Yes	37.2	Not Known / Missing entry	NA	Positive	NA	NA	NA	1280	Positive	P. falciparum	Severe Malaria	7.7	1.1	2.5	7.1	64	22.7	35.2	64	17.3	8.5	42.7	44.6	12.7	3.4	3.4	0.9	15.2
CCS24714	yes	Navrongo	2004	NA	Yes	37.9	Not Known / Missing entry	NA	Positive	NA	NA	NA	492000	Positive	P. falciparum	Severe Malaria	12.1	2.2	5.1	15.1	68	23.2	33.8	36	13.9	7.5	49.8	33	17.2	6.2	3.9	2	17.4
CCS24722	yes	Navrongo	2004	NA	Yes	38.9	Not Known / Missing entry	NA	Positive	NA	NA	NA	35200	Positive	P. falciparum	Severe Malaria	11.2	2.9	5.7	17.6	61	19.6	32.4	417	12.1	5.7	83.2	12.9	3.9	9.4	1.4	0.4	17.4
CCS24725	yes	Navrongo	2004	NA	Yes	38.2	Not Known / Missing entry	NA	Positive	NA	NA	NA	600	Positive	P. falciparum	Severe Malaria	5.4	1.3	3.8	9.7	75	29.2	39.2	82	16.8	6.5	54.2	30.9	14.9	3	1.6	0.8	16.8
CCS24734	yes	Navrongo	2004	NA	Yes	37	Not Known / Missing entry	NA	Positive	NA	NA	NA	10920	Positive	P. falciparum	Severe Malaria	16.4	3.8	9.1	26.1	68	23.9	35	304	13.2	6.1	77.5	18.1	4.4	12.8	2.9	0.7	17.6
CCS24745	yes	Navrongo	2004	NA	Yes	39.1	Not Known / Missing entry	NA	Positive	NA	NA	NA	18600	Positive	P. falciparum	Severe Malaria	7.6	1.4	4.2	11.8	83	29.6	35.8	91	17.2	7.2	59.2	30.9	9.9	4.6	2.3	0.7	15.2
CCS24813	yes	Navrongo	2004	NA	Yes	37.9	Not Known / Missing entry	NA	Positive	NA	NA	NA	22240	Positive	P. falciparum	Severe Malaria	7.4	1.5	4	11.2	73	26.2	35.9	63	12.7	6.6	66.4	21.8	11.8	5	1.6	0.8	20.3
CCS24816	yes	Navrongo	2004	NA	Yes	37.7	Not Known / Missing entry	NA	Positive	NA	NA	NA	139040	Positive	P. falciparum	Severe Malaria	4.1	2.7	7.1	20.1	75	26.4	35.4	85	13.4	7.2	56.8	33.5	9.7	2.5	1.3	0.3	16.6
CCS24840	yes	Navrongo	2004	NA	Yes	38.5	Not Known / Missing entry	NA	Positive	NA	NA	NA	4600	Positive	P. falciparum	Severe Malaria	11	3.4	9.1	24.8	73	27	36.8	119	13.8	6.8	88.4	8.1	3.5	9.9	0.8	0.3	14.9
CCS24855	yes	Navrongo	2004	NA	Yes	36.7	Not Known / Missing entry	NA	Positive	NA	NA	NA	58400	Positive	P. falciparum	Severe Malaria	19.4	0.9	2.2	6	67	25.1	37.4	218	15.4	6.1	62.5	30.9	6.6	12.3	5.9	1.2	18.7
CCS24881	yes	Navrongo	2003	NA	Yes	39.1	Not Known / Missing entry	NA	Positive	NA	NA	NA	224000	Positive	P. falciparum	Severe Malaria	8.3	2.8	6.3	18.3	65	22.4	34.4	138	17.5	8.1	57.3	30.2	12.5	4.9	2.4	1	15.9
CCS24944	yes	Navrongo	2004	NA	Yes	36.9	Not Known / Missing entry	NA	Positive	NA	NA	NA	48640	Positive	P. falciparum	Severe Malaria	6.3	1.1	3.2	8	75	29.3	39.4	103	11	5.5	30.4	62	7.6	2.1	3.8	0.4	16.7
CCS24957	yes	Navrongo	2003	NA	Yes	37.5	Not Known / Missing entry	NA	Positive	NA	NA	NA	16680	Positive	P. falciparum	Severe Malaria	21.3	2.9	4.5	14.4	49	15.5	31.4	323	4.7	6.3	46.3	34.6	19.1	10	7.3	4	19.8
CCS24958	yes	Navrongo	2004	NA	Yes	40.2	Not Known / Missing entry	NA	Positive	NA	NA	NA	85120	Positive	P. falciparum	Severe Malaria	29.1	2.6	6.7	19.1	74	25.9	35.2	161	12.7	6	58.7	30.4	10.9	17.2	8.8	3.1	14.9
CCS24967	yes	Navrongo	2004	NA	Yes	38.2	Not Known / Missing entry	NA	Positive	NA	NA	NA	1160	Positive	P. falciparum	Severe Malaria	16	1.9	5.1	12	65	27.8	42.7	56	9.4	7.2	53.8	39.5	6.7	8.7	6.3	1	17.7
CCS24974	yes	Navrongo	2004	NA	Yes	36.7	Not Known / Missing entry	NA	Positive	NA	NA	NA	320	Positive	P. falciparum	Severe Malaria	7.1	1.5	3.9	10.1	70	26.7	38.4	180	10.4	5.8	42.4	43.6	14	3.1	3.1	0.9	17.6
CCS25033	yes	Navrongo	2004	NA	Yes	38.5	Not Known / Missing entry	NA	Positive	NA	NA	NA	3000	Positive	P. falciparum	Severe Malaria	38.9	0.8	2.3	6.5	79	28.8	35.4	354	13.7	5.2	53.6	34.7	11.7	20.9	13.5	4.5	15.9
CCS25035	yes	Navrongo	2004	NA	Yes	37.4	Not Known / Missing entry	NA	Positive	NA	NA	NA	9880	Positive	P. falciparum	Severe Malaria	18.8	3.3	10.9	26.7	81	33	40.8	134	16.8	7	77.7	17.9	4.4	14.7	3.3	0.8	14.3
CCS25071	yes	Navrongo	2004	NA	Yes	38.7	Not Known / Missing entry	NA	Positive	NA	NA	NA	48520	Positive	P. falciparum	Severe Malaria	10	3.4	7.7	21.7	63	22.5	35.7	126	12.1	6.5	49.6	40.7	9.7	5.1	4	0.9	17.5
CCS25095	yes	Navrongo	2003	NA	Yes	40.2	Not Known / Missing entry	NA	Positive	NA	NA	NA	15000	Positive	P. falciparum	Severe Malaria	19.9	3.5	9.5	24.7	71.1	27.1	38.3	65	12.1	5.1	54.2	30.3	15.5	10.9	6	3	14.8
CCS25109	yes	Navrongo	2003	NA	Yes	40.7	Not Known / Missing entry	NA	Positive	NA	NA	NA	2080	Positive	P. falciparum	Severe Malaria	9.4	3.9	9.7	25.4	65	24.9	38.1	104	16.7	7.4	54.9	33.5	11.6	5.3	3.1	1	15.9
CCS25145	yes	Navrongo	2004	NA	Yes	38.2	Not Known / Missing entry	NA	Positive	NA	NA	NA	45920	Positive	P. falciparum	Severe Malaria	12.8	1.9	3.9	10	53	20.6	39.1	174	9	5.5	46.5	45.3	8.2	6	5.8	1	18.1
CCS25171	yes	Navrongo	2004	NA	Yes	38.7	Not Known / Missing entry	NA	Positive	NA	NA	NA	175040	Positive	P. falciparum	Severe Malaria	11.1	2.9	7.3	20.3	70	25.4	36.3	73	20.3	8.3	77.1	18	4.9	8.7	1.9	0.5	18.2
CCS25176	yes	Navrongo	2003	NA	Yes	36.4	Not Known / Missing entry	NA	Positive	NA	NA	NA	119360	Positive	P. falciparum	Severe Malaria	9.1	3	7	19.2	64	23.5	36.7	82	5.8	6.2	69.3	21.6	9.1	6.4	1.9	0.8	19.6
CCS25178	yes	Navrongo	2004	NA	Yes	37.7	Not Known / Missing entry	NA	Positive	NA	NA	NA	24960	Positive	P. falciparum	Severe Malaria	10	1.4	3.9	10.4	73	27.9	37.5	104	14.8	6.1	48.6	37.9	13.5	5	3.7	1.3	25.8
CCS25224	yes	Navrongo	2004	NA	Yes	38.9	Not Known / Missing entry	NA	Positive	NA	NA	NA	138400	Positive	P. falciparum	Severe Malaria	10.8	2.4	6.9	18	74	28.1	38.1	55	14.9	7	85.8	9.5	4.7	9.3	1	0.5	15.3
CCS25256	yes	Navrongo	2004	NA	Yes	36.6	Not Known / Missing entry	NA	Positive	NA	NA	NA	5120	Positive	P. falciparum	Severe Malaria	9.3	2.8	5.1	16	58	18.5	31.8	79	NA	6.7	40.6	45.6	13.8	3.9	4.2	1.2	18.4
CCS25280	yes	Navrongo	2004	NA	Yes	38.2	Not Known / Missing entry	NA	Positive	NA	NA	NA	960	Positive	P. falciparum	Severe Malaria	15.6	1.8	5.7	15.3	83	31.7	37.3	158	15.1	5.6	56.8	29.3	13.9	9	4.5	2.1	21.6
CCS25284	yes	Navrongo	2004	NA	Yes	38.2	Not Known / Missing entry	NA	Positive	NA	NA	NA	160	Positive	P. falciparum	Severe Malaria	7.4	2.3	4.5	13.1	58	20.2	34.7	145	4.1	7.9	45.5	44.2	10.3	3.5	3.2	0.7	19
CCS25302	yes	Navrongo	2004	NA	Yes	37.9	Not Known / Missing entry	NA	Positive	NA	NA	NA	40	Positive	P. falciparum	Severe Malaria	26.9	2.6	6.8	17.8	68	26	38.3	376	11.7	6.2	52.6	41.6	5.8	14.2	11.2	1.5	16.5
CCS25326	yes	Navrongo	2004	NA	Yes	37	Not Known / Missing entry	NA	Positive	NA	NA	NA	140640	Positive	P. falciparum	Severe Malaria	3.3	1.4	3.6	9	67	26.4	39.3	56	7.5	6.4	13.3	73.4	13.3	0.5	2.4	0.4	13.1
CCS25378	yes	Navrongo	2004	NA	Yes	37.1	Not Known / Missing entry	NA	Positive	NA	NA	NA	80	Positive	P. falciparum	Severe Malaria	32.8	0.9	2.7	7.1	82	31.2	37.9	207	18	6.4	62.7	29.7	7.6	20.7	9.7	2.4	21.6
CCS25381	yes	Navrongo	2004	NA	Yes	39.7	Not Known / Missing entry	NA	Positive	NA	NA	NA	8960	Positive	P. falciparum	Severe Malaria	14.1	0.7	2.3	6.8	97.1	32.9	33.8	92	11.5	5.7	32.6	54.4	13	4.7	7.6	1.8	16.8
CCS25388	yes	Navrongo	2004	NA	Yes	36	Not Known / Missing entry	NA	Positive	NA	NA	NA	600	Positive	P. falciparum	Severe Malaria	9.9	3.2	10.3	26.5	73	28.6	39	443	15.9	5.7	50.5	38.5	11	5.1	3.8	1	13.9
CCS25412	yes	Navrongo	2004	NA	Yes	38.7	Not Known / Missing entry	NA	Positive	NA	NA	NA	36560	Positive	P. falciparum	Severe Malaria	11.4	3.4	7.1	20.9	61	20.5	33.8	271	12.4	6.4	71.5	20.7	7.8	8.3	2.3	0.8	15.4
CCS25425	yes	Navrongo	2004	NA	Yes	38.2	Not Known / Missing entry	NA	Positive	NA	NA	NA	116080	Positive	P. falciparum	Severe Malaria	6.3	1.8	4.3	12.7	69	23.8	33.9	56	10.8	6.7	73.4	20.3	6.3	4.8	1.2	0.3	17
CCS25429	yes	Navrongo	2003	NA	Yes	36.7	Not Known / Missing entry	NA	Positive	NA	NA	NA	144640	Positive	P. falciparum	Severe Malaria	8.3	3.8	9.4	25.4	68	25	36.9	59	10.3	6.2	66.9	20.4	12.7	5.6	1.7	1	14.5
CCS25449	yes	Navrongo	2004	NA	Yes	39.1	Not Known / Missing entry	NA	Positive	NA	NA	NA	28840	Positive	P. falciparum	Severe Malaria	5.4	4.3	10.1	29.7	70	23.6	33.8	133	16.6	6.4	61.5	28.4	10.1	3.4	1.5	0.5	12.6
CCS25460	yes	Navrongo	2004	NA	Yes	39.2	Not Known / Missing entry	NA	Positive	NA	NA	NA	219520	Positive	P. falciparum	Severe Malaria	10.6	3.5	7.1	20.4	59	20.7	34.9	183	11.4	5.5	73.9	20.5	5.6	8	2.1	0.5	17.2
CCS25471	yes	Navrongo	2004	NA	Yes	40.2	Not Known / Missing entry	NA	Positive	NA	NA	NA	1280	Positive	P. falciparum	Severe Malaria	17.7	3.6	8.2	24	66	22.8	34.1	120	NA	11.7	70.4	23.5	6.1	12.6	4.1	1	17.7
CCS25473	yes	Navrongo	2004	NA	Yes	38.7	Not Known / Missing entry	NA	Positive	NA	NA	NA	5320	Positive	P. falciparum	Severe Malaria	37.9	2.1	5	13.1	62	23.8	38.2	66	7.7	8.2	47.8	37.3	14.9	18.2	14.1	5.6	15.4
CCS25478	yes	Navrongo	2004	NA	Yes	40.5	Not Known / Missing entry	NA	Positive	NA	NA	NA	1240	Positive	P. falciparum	Severe Malaria	7.6	1.4	3.7	10.4	73	26.4	35.6	40	12.9	6.5	57.9	29.6	12.5	4.5	2.2	0.9	15.7
CCS25489	yes	Navrongo	2003	NA	Yes	38.5	Not Known / Missing entry	NA	Positive	NA	NA	NA	68400	Positive	P. falciparum	Severe Malaria	15.8	1.9	5.6	14.5	77	29.9	39	73	19.6	6.2	58.7	28.5	12.8	9.4	4.4	2	15.9
CCS25502	yes	Navrongo	2004	NA	Yes	37.2	Not Known / Missing entry	NA	Positive	NA	NA	NA	10000	Positive	P. falciparum	Severe Malaria	18.6	0.8	2.8	7.2	86	34	39.6	335	16.6	5.8	70.8	22.3	6.9	13.3	4.1	1.2	15.4
CCS25506	yes	Navrongo	2004	NA	Yes	38.7	Not Known / Missing entry	NA	Positive	NA	NA	NA	280	Positive	P. falciparum	Severe Malaria	20.3	2	5	13.9	70	25.3	36.1	128	11.6	6.3	52.2	38	9.8	10.7	7.7	1.9	15.7
CCS25533	yes	Navrongo	2004	NA	Yes	37.2	Not Known / Missing entry	NA	Positive	NA	NA	NA	57760	Positive	P. falciparum	Severe Malaria	13.6	2.4	5.9	15.9	67	24.8	36.9	47	5.3	6.9	39.4	47.3	13.3	5.4	6.4	1.8	16.5
CCS25541	yes	Navrongo	2004	NA	Yes	39.7	Not Known / Missing entry	NA	Positive	NA	NA	NA	75600	Positive	P. falciparum	Severe Malaria	15	2.5	7.2	20.1	80	28.6	35.9	142	12.9	6.2	73	20.1	6.9	11	3	1	15.3
CCS25548	yes	Navrongo	2003	NA	Yes	36	Not Known / Missing entry	NA	Positive	NA	NA	NA	37760	Positive	P. falciparum	Severe Malaria	19.6	2	4.6	13.1	67	23.2	34.9	201	14	7	36.4	47.9	15.7	7.3	9.3	3	17.3
CCS25593	yes	Navrongo	2004	NA	Yes	37.1	Not Known / Missing entry	NA	Positive	NA	NA	NA	920	Positive	P. falciparum	Severe Malaria	10	3.4	8.5	24.2	72	25.2	35.2	209	16.1	6.3	66.5	25.2	8.3	6.7	2.5	0.8	19.4
CCS25612	yes	Navrongo	2004	NA	Yes	37.2	Not Known / Missing entry	NA	Positive	NA	NA	NA	3360	Positive	P. falciparum	Severe Malaria	20.3	0.6	1.7	5.3	88	28.3	32.1	45	8.2	18.6	44.6	45.8	9.6	9.1	9.3	1.9	18.6
CCS25619	yes	Navrongo	2004	NA	Yes	39.1	Not Known / Missing entry	NA	Positive	NA	NA	NA	75240	Positive	P. falciparum	Severe Malaria	10.6	4.1	9	26.4	65	22	34.1	140	12.6	7.1	77.5	17.9	4.6	8.3	1.9	0.4	16.4
CCS25637	yes	Navrongo	2004	NA	Yes	38.9	Not Known / Missing entry	NA	Positive	NA	NA	NA	1440	Positive	P. falciparum	Severe Malaria	17.9	2.6	6.3	18.7	71	23.9	33.7	256	12.8	6.4	68.7	23.4	7.9	12.4	4.1	1.4	20.8
CCS25639	yes	Navrongo	2004	NA	Yes	37.2	Not Known / Missing entry	NA	Positive	NA	NA	NA	46760	Positive	P. falciparum	Severe Malaria	6.9	3.1	8.9	24.6	79	34.2	36.2	72	10.9	6.1	38	49.7	12.3	2.7	3.4	0.8	14.3
CCS25652	yes	Navrongo	2004	NA	Yes	36	Not Known / Missing entry	NA	Positive	NA	NA	NA	3880	Positive	P. falciparum	Severe Malaria	14.2	2.9	7.1	19.7	67	24.2	36.1	185	16.1	8.4	44.7	42.8	12.5	6.5	6	1.7	20.6
CCS25671	yes	Navrongo	2004	NA	Yes	38	Not Known / Missing entry	NA	Positive	NA	NA	NA	160	Positive	P. falciparum	Severe Malaria	9.5	3.6	6.8	19.1	53	19	35.5	96	NA	6.3	70	24.8	5.2	6.8	2.3	0.4	16.8
CCS25711	yes	Navrongo	2004	NA	Yes	37.9	Not Known / Missing entry	NA	Positive	NA	NA	NA	37560	Positive	P. falciparum	Severe Malaria	23.2	1.3	4.2	13.1	100	32.3	32.1	299	13.3	5.6	46.7	39	14.3	10.9	9	3.3	19.3
CCS25720	yes	Navrongo	2004	NA	Yes	38.1	Not Known / Missing entry	NA	Positive	NA	NA	NA	62400	Positive	P. falciparum	Severe Malaria	5.9	2.9	8.2	20.7	71	28.5	39.9	117	14.9	6.8	48.4	41.6	10	3	2.4	0.5	15.7
CCS25753	yes	Navrongo	2004	NA	Yes	37.2	Not Known / Missing entry	NA	Positive	NA	NA	NA	113120	Positive	P. falciparum	Severe Malaria	11.3	2.7	6.3	17.3	63	23.3	36.4	180	12.8	6	55.1	34.5	10.4	6.3	3.9	1.1	16.2
CCS25755	yes	Navrongo	2004	NA	Yes	37.7	Not Known / Missing entry	NA	Positive	NA	NA	NA	71360	Positive	P. falciparum	Severe Malaria	30.4	1.2	3	8.2	70	25	36.6	192	16.8	6.9	46.7	45.6	7.7	14.3	13.8	2.3	14.8
CCS25771	yes	Navrongo	2004	NA	Yes	38.2	Not Known / Missing entry	NA	Positive	NA	NA	NA	182080	Positive	P. falciparum	Severe Malaria	8.8	1.6	3.7	11	68	23.2	34.2	80	12.8	7.4	48.1	38.5	13.4	4.4	3.3	1.1	16.9
CCS25777	yes	Navrongo	2003	NA	Yes	36.5	Not Known / Missing entry	NA	Positive	NA	NA	NA	311200	Positive	P. falciparum	Severe Malaria	17.3	1.2	4.1	8.7	72	33.5	46.6	205	15.7	7.5	60.8	27.1	12.1	10.6	4.7	2	14.4
CCS25813	yes	Navrongo	2004	NA	Yes	38.2	Not Known / Missing entry	NA	Positive	NA	NA	NA	180800	Positive	P. falciparum	Severe Malaria	6.4	3.9	10	27.4	71	25.9	36.4	200	17.1	8.5	58.6	33.3	8.1	3.8	2.1	0.5	18.2
CCS25816	yes	Navrongo	2003	NA	Yes	39.6	Not Known / Missing entry	NA	Positive	NA	NA	NA	25200	Positive	P. falciparum	Severe Malaria	10.1	2.4	6.2	16.5	70	26	37.4	49	15	6.3	54.3	34.9	10.8	5.6	3.5	1	15
CCS25819	yes	Navrongo	2004	NA	Yes	39.2	Not Known / Missing entry	NA	Positive	NA	NA	NA	1520	Positive	P. falciparum	Severe Malaria	6.3	2	4.5	13.7	67	22.2	33.2	140	18	7.7	42.1	44.4	13.5	2.7	2.8	0.8	20.6
CCS25850	yes	Navrongo	2004	NA	Yes	37.7	Not Known / Missing entry	NA	Positive	NA	NA	NA	91680	Positive	P. falciparum	Severe Malaria	15.9	1	3.1	7.9	79	31.1	39.6	66	12.3	6.6	65.5	26.6	7.9	10.5	4.2	1.2	16.9
CCS25876	yes	Navrongo	2004	NA	Yes	36.7	Not Known / Missing entry	NA	Positive	NA	NA	NA	59680	Positive	P. falciparum	Severe Malaria	19.4	0.9	2.4	7	79	26.7	34.3	38	8.9	6.2	28.2	55.6	16.2	5.5	10.8	3.1	16.8
CCS25894	yes	Navrongo	2004	NA	Yes	39.5	Not Known / Missing entry	NA	Positive	NA	NA	NA	31240	Positive	P. falciparum	Severe Malaria	24.1	3.8	6.4	23	61	17.2	27.9	170	8.8	5.6	71.3	22	6.7	17.2	5.3	1.6	20.1
CCS25942	yes	Navrongo	2003	NA	Yes	40	Not Known / Missing entry	NA	Positive	NA	NA	NA	62160	Positive	P. falciparum	Severe Malaria	13.9	4.6	9.2	27.5	59	19.8	33.5	130	1	7.2	73.2	19.4	7.4	10.3	2.6	1	15.3
CCS25983	yes	Navrongo	2003	NA	Yes	39.1	Not Known / Missing entry	NA	Positive	NA	NA	NA	116000	Positive	P. falciparum	Severe Malaria	16.8	1.9	5.5	14	73	28.6	38.9	313	16.5	6.2	53.3	40.6	6.1	9	6.8	1	16.1
CCS25988	yes	Navrongo	2004	NA	Yes	37.4	Not Known / Missing entry	NA	Positive	NA	NA	NA	4240	Positive	P. falciparum	Severe Malaria	11.2	1.8	4.5	11.7	64	24.9	38.9	83	8.5	6.7	50	39.8	10.2	5.7	4.4	1.1	20.8
CCS26023	yes	Navrongo	2003	NA	Yes	37.5	Not Known / Missing entry	NA	Positive	NA	NA	NA	11960	Positive	P. falciparum	Severe Malaria	16.2	0.8	2.9	8.5	106	36.3	34.1	107	11.5	5.8	32.6	51	16.4	5.4	8.2	2.6	20
CCS26028	yes	Navrongo	2004	NA	Yes	38.2	Not Known / Missing entry	NA	Positive	NA	NA	NA	200	Positive	P. falciparum	Severe Malaria	9.4	2.8	7.7	20.4	73	27.6	38	84	13	7.6	56.6	36	7.4	5.5	3.3	0.6	13.8
CCS26050	yes	Navrongo	2004	NA	Yes	40	Not Known / Missing entry	NA	Positive	NA	NA	NA	1080	Positive	P. falciparum	Severe Malaria	10.4	2	4.3	11.4	56	21.1	37.9	71	NA	7.9	53.6	38	8.4	5.7	3.9	0.8	22.4
CCS26067	yes	Navrongo	2004	NA	Yes	38.1	Not Known / Missing entry	NA	Positive	NA	NA	NA	202000	Positive	P. falciparum	Severe Malaria	6.4	2.1	5.7	15.5	73	26.6	36.6	55	14.8	6.9	52.8	38.5	8.7	3.5	2.4	0.5	15.2
CCS26068	yes	Navrongo	2004	NA	Yes	40.2	Not Known / Missing entry	NA	Positive	NA	NA	NA	2960	Positive	P. falciparum	Severe Malaria	23.8	2.6	6	17.1	66	23.3	35.1	210	9.8	8	61.6	28	10.4	14.8	6.6	2.4	15.5
CCS26070	yes	Navrongo	2004	NA	Yes	37.1	Not Known / Missing entry	NA	Positive	NA	NA	NA	20200	Positive	P. falciparum	Severe Malaria	34	1.6	3.7	9.8	62	23.4	37.8	73	9.6	5.4	61.3	30.7	8	20.9	10.4	2.7	18.5
CCS26094	yes	Navrongo	2004	NA	Yes	36	Not Known / Missing entry	NA	Positive	NA	NA	NA	880	Positive	P. falciparum	Severe Malaria	10.7	0.7	2.6	7.1	98	36.4	37	35	14.7	7.2	49.4	44.8	5.8	5.4	4.7	0.6	21
CCS26186	yes	Navrongo	2004	NA	Yes	40.7	Not Known / Missing entry	NA	Positive	NA	NA	NA	320	Positive	P. falciparum	Severe Malaria	8.9	3.6	8.7	25	69	24.2	34.9	165	14.1	5.7	50.6	32.8	16.6	4.6	2.9	1.4	17
CCS26187	yes	Navrongo	2003	NA	Yes	38.2	Not Known / Missing entry	NA	Positive	NA	NA	NA	6480	Positive	P. falciparum	Severe Malaria	11.9	3.2	6.7	19.6	61	21.1	34.4	201	16.1	7.3	65	25.9	9.1	7.9	3	1	19
CCS26224	yes	Navrongo	2004	NA	Yes	36.5	Not Known / Missing entry	NA	Positive	NA	NA	NA	23600	Positive	P. falciparum	Severe Malaria	11.2	1	2.9	7.7	76	28.3	37.1	34	18.3	7.1	55.9	33.3	10.8	6.3	3.7	1.2	18.9
CCS26313	yes	Navrongo	2004	NA	Yes	38.6	Not Known / Missing entry	NA	Positive	NA	NA	NA	72520	Positive	P. falciparum	Severe Malaria	10.4	2.9	9	22.7	78	31	39.8	127	12.5	6.6	65.5	27.3	7.2	6.9	2.8	0.7	15
CCS26357	yes	Navrongo	2004	NA	Yes	39.2	Not Known / Missing entry	NA	Positive	NA	NA	NA	495600	Positive	P. falciparum	Severe Malaria	13.5	2.9	6.8	19.5	67	23.5	35	74	2	6.6	77.6	15.8	6.6	10.6	2.1	0.8	23.7
CCS26358	yes	Navrongo	2004	NA	Yes	37.2	Not Known / Missing entry	NA	Positive	NA	NA	NA	269200	Positive	P. falciparum	Severe Malaria	15.6	1.6	3.4	10.3	66	22	33.2	189	16.6	6.9	53.6	35.5	10.9	8.5	5.5	1.6	17.6
CCS26375	yes	Navrongo	2004	NA	Yes	37.2	Not Known / Missing entry	NA	Positive	NA	NA	NA	42000	Positive	P. falciparum	Severe Malaria	8.1	3.3	7.3	20.3	61	22.1	36	90	7.7	7.8	61.4	30.3	8.3	5.1	2.4	0.6	16.1
CCS26403	yes	Navrongo	2004	NA	Yes	38.4	Not Known / Missing entry	NA	Positive	NA	NA	NA	254080	Positive	P. falciparum	Severe Malaria	13.9	1.8	4.6	12.7	72	26.2	36.4	163	15.2	5.9	72.4	20.6	7	10.2	2.8	0.9	15.6
CCS26451	yes	Navrongo	2004	NA	Yes	37.9	Not Known / Missing entry	NA	Positive	NA	NA	NA	10480	Positive	P. falciparum	Severe Malaria	23.9	1.5	4	10.1	70	27.2	39	273	16.8	6.5	59.1	26.6	14.3	14.2	6.3	3.4	15.6
CCS26491	yes	Navrongo	2004	NA	Yes	38.2	Not Known / Missing entry	NA	Positive	NA	NA	NA	152960	Positive	P. falciparum	Severe Malaria	7.3	4	9.2	27.7	69	22.8	33.2	238	13.5	7.4	54.3	34.4	11.3	4	2.5	0.8	17.3
CCS26536	yes	Navrongo	2004	NA	Yes	36.7	Not Known / Missing entry	NA	Positive	NA	NA	NA	520	Positive	P. falciparum	Severe Malaria	15.3	0.8	2.3	6.2	78	29.5	37.8	275	17.3	6.6	48.8	36.8	14.4	7.5	5.6	2.2	15.4
CCS26548	yes	Navrongo	2003	NA	Yes	38.9	Not Known / Missing entry	NA	Positive	NA	NA	NA	212320	Positive	P. falciparum	Severe Malaria	10.1	3.1	6.9	19.6	64	22.5	35.2	141	15	8.8	63.7	25.6	10.7	6.6	2.5	1	17.8
CCS26561	yes	Navrongo	2004	NA	Yes	38.4	Not Known / Missing entry	NA	Positive	NA	NA	NA	54280	Positive	P. falciparum	Severe Malaria	13.2	2.7	7.3	19.2	71	27	38	73	12.2	6.5	53.1	34.1	12.8	7.2	4.4	1.6	18.1
CCS26568	yes	Navrongo	2004	NA	Yes	40.1	Not Known / Missing entry	NA	Positive	NA	NA	NA	66440	Positive	P. falciparum	Severe Malaria	9.9	2.2	6.3	16.8	76	28.6	37.5	77	13.4	5.4	81.5	13.1	5.4	8.2	1.2	0.5	18.5
CCS26587	yes	Navrongo	2004	NA	Yes	40.2	Not Known / Missing entry	NA	Positive	NA	NA	NA	64440	Positive	P. falciparum	Severe Malaria	7.5	2.1	5.3	14.6	70	25.2	36.3	67	14	7.1	46.9	38.4	14.7	3.6	2.8	1.1	17.6
CCS26590	yes	Navrongo	2004	NA	Yes	37.6	Not Known / Missing entry	NA	Positive	NA	NA	NA	168160	Positive	P. falciparum	Severe Malaria	10	1.8	5	12.4	68	27.6	40.5	161	15.9	5.8	53.7	31.9	14.4	5.5	3.1	1.4	18.3
CCS26593	yes	Navrongo	2004	NA	Yes	37.7	Not Known / Missing entry	NA	Positive	NA	NA	NA	8120	Positive	P. falciparum	Severe Malaria	15.4	1.2	3.1	7.8	63	25.1	39.9	141	15.6	6.7	61.4	30.7	7.9	9.5	4.7	1.2	19
CCS26602	yes	Navrongo	2004	NA	Yes	36.7	Not Known / Missing entry	NA	Positive	NA	NA	NA	1200	Positive	P. falciparum	Severe Malaria	4.6	1.6	4.6	12.6	79	28.6	36.2	80	9.5	6.9	18	66.4	15.6	0.9	3	0.7	17.6
CCS26610	yes	Navrongo	2003	NA	Yes	38.5	Not Known / Missing entry	NA	Positive	NA	NA	NA	1760	Positive	P. falciparum	Severe Malaria	6.3	2.7	7.1	18.4	68	26.2	38.7	45	5	6.3	51	35	14	3.3	2.2	0.8	18.8
CCS26618	yes	Navrongo	2004	NA	Yes	38	Not Known / Missing entry	NA	Positive	NA	NA	NA	600	Positive	P. falciparum	Severe Malaria	14.2	2.9	4.8	16.7	56	16.6	28.7	455	4.7	10.5	58.9	31.7	9.4	8.5	4.4	1.3	19.5
CCS26644	yes	Navrongo	2004	NA	Yes	37.5	Not Known / Missing entry	NA	Positive	NA	NA	NA	320	Positive	P. falciparum	Severe Malaria	12.8	0.8	2.6	7.3	93	33.1	35.8	318	14.5	5.7	62.3	28.2	9.5	8	3.6	1.2	13.4
CCS26685	yes	Navrongo	2004	NA	Yes	37.7	Not Known / Missing entry	NA	Positive	NA	NA	NA	15320	Positive	P. falciparum	Severe Malaria	4.4	1.7	3.5	10.4	60	20.6	33.3	32	1	6.8	45.7	43.4	10.9	2.1	1.9	0.4	20.2
CCS26703	yes	Navrongo	2004	NA	Yes	37.6	Not Known / Missing entry	NA	Positive	NA	NA	NA	32160	Positive	P. falciparum	Severe Malaria	8.8	2.4	6.2	17.6	73	25.7	35.4	70	12.5	7.2	37.7	45.3	17	3.5	3.9	1.4	13
CCS26707	yes	Navrongo	2004	NA	Yes	39	Not Known / Missing entry	NA	Positive	NA	NA	NA	73280	Positive	P. falciparum	Severe Malaria	14.7	2.4	6.7	17.7	73	27.7	37.8	70	18.1	7.4	42.4	51.7	5.9	6.4	7.5	0.8	15.3
CCS26712	yes	Navrongo	2004	NA	Yes	38	Not Known / Missing entry	NA	Positive	NA	NA	NA	8440	Positive	P. falciparum	Severe Malaria	51.3	3.5	9.5	27.3	78	27.2	34.8	245	13.8	6.3	78.7	15.3	6	40.5	7.8	3	15.1
CCS26717	yes	Navrongo	2004	NA	Yes	38.2	Not Known / Missing entry	NA	Positive	NA	NA	NA	120960	Positive	P. falciparum	Severe Malaria	6.4	2.4	6.4	17.3	72	26.7	36.8	41	15.8	6.5	53	32.3	14.7	3.5	2	0.9	14.1
CCS26721	yes	Navrongo	2004	NA	Yes	37.1	Not Known / Missing entry	NA	Positive	NA	NA	NA	680	Positive	P. falciparum	Severe Malaria	15.7	0.7	3	5	74	NA	NA	104	13.7	6.6	41	44.9	14.1	6.5	7	2.2	18.5
CCS26728	yes	Navrongo	2004	NA	Yes	39.1	Not Known / Missing entry	NA	Positive	NA	NA	NA	63200	Positive	P. falciparum	Severe Malaria	12.6	2	4.6	13.1	65	22.5	34.8	117	8.3	6.9	32	49.5	18.5	4.1	6.2	2.3	18.4
CCS26772	yes	Navrongo	2004	NA	Yes	40.7	Not Known / Missing entry	NA	Positive	NA	NA	NA	281600	Positive	P. falciparum	Severe Malaria	6	2	3.9	12.3	62	19.7	31.8	107	13.7	6.3	65	27.1	7.9	4	1.6	0.4	17.2
CCS26784	yes	Navrongo	2004	NA	Yes	38	Not Known / Missing entry	NA	Positive	NA	NA	NA	23680	Positive	P. falciparum	Severe Malaria	36.2	1.2	3	7.5	63	25.8	40.6	163	13.9	6.5	49.7	39.5	10.8	18	14.3	3.9	12.3
CCS26815	yes	Navrongo	2004	NA	Yes	38.5	Not Known / Missing entry	NA	Positive	NA	NA	NA	1680	Positive	P. falciparum	Severe Malaria	17.2	0.9	3.2	7.9	85	34.6	40.4	157	12.8	6.2	54.5	36.6	8.9	9.4	6.3	1.5	16.2
CCS26877	yes	Navrongo	2004	NA	Yes	40.5	Not Known / Missing entry	NA	Positive	NA	NA	NA	25600	Positive	P. falciparum	Severe Malaria	6.7	2.7	8.4	20.2	74	30.8	41.8	25	7.4	5.8	51.1	33.8	15.1	3.5	2.2	1	14.9
CCS26894	yes	Navrongo	2004	NA	Yes	39.1	Not Known / Missing entry	NA	Positive	NA	NA	NA	27800	Positive	P. falciparum	Severe Malaria	9.5	1.7	5.5	13.7	80	32.1	39.9	50	14.7	6.4	59.8	33.3	6.9	5.8	3.1	0.6	16.2
CCS26914	yes	Navrongo	2004	NA	Yes	37.6	Not Known / Missing entry	NA	Positive	NA	NA	NA	147840	Positive	P. falciparum	Severe Malaria	18.3	3.5	8.7	24.7	70	24.5	35.2	146	18.5	8	60.3	33.2	6.5	11.2	6	1.1	16.8
CCS26980	yes	Navrongo	2004	NA	Yes	37.5	Not Known / Missing entry	NA	Positive	NA	NA	NA	2480	Positive	P. falciparum	Severe Malaria	15.9	1.7	3.5	10.9	65	20.8	32.1	76	6.7	8.1	47.8	44.9	7.3	7.7	7.1	1.1	17.4
CCS26985	yes	Navrongo	2004	NA	Yes	37.6	Not Known / Missing entry	NA	Positive	NA	NA	NA	124400	Positive	P. falciparum	Severe Malaria	5.8	2.6	9.3	21.1	82	36.2	43.9	410	12.4	6.1	62.4	32.1	5.5	3.7	1.8	0.3	14.2
CCS26990	yes	Navrongo	2004	NA	Yes	38.7	Not Known / Missing entry	NA	Positive	NA	NA	NA	45960	Positive	P. falciparum	Severe Malaria	24.4	1.3	3.9	11.1	85	29.5	34.8	193	15.7	5.9	73.6	18.5	7.9	18	4.5	1.9	17.2
CCS26991	yes	Navrongo	2004	NA	No	38.7	Not Known / Missing entry	NA	Positive	NA	NA	NA	238560	Positive	P. falciparum	Severe Malaria	7.1	3.7	10.2	26.1	70	27.6	39.2	250	11.4	6.5	63.5	29.5	7	4.7	2	0.4	16.3
CCS26996	yes	Navrongo	2004	NA	Yes	37.5	Not Known / Missing entry	NA	Positive	NA	NA	NA	800	Positive	P. falciparum	Severe Malaria	30.9	1	2.6	7.5	74	25.8	34.7	134	12.2	6.3	52.2	37.6	10.2	16.2	11.6	3.1	20.3
CCS3000	yes	Navrongo	2003	NA	Yes	37.6	Not Known / Missing entry	NA	Positive	NA	NA	NA	1080	Positive	P. falciparum	Severe Malaria	10.6	1.1	3.7	9.3	82.2	33	40.2	97	16	7.3	38	54.6	7.4	4	5.8	0.8	14.9
CCS3001	yes	Navrongo	2002	NA	Yes	37.1	Not Known / Missing entry	NA	Positive	NA	NA	NA	5560	Positive	P. falciparum	Severe Malaria	22.7	2.3	5.3	17.1	73.7	22.6	30.7	66	18.2	9	38.8	57.1	4.1	8.8	13	0.9	18.2
CCS3004	yes	Navrongo	2002	NA	Yes	38.6	Not Known / Missing entry	NA	Positive	NA	NA	NA	27360	Positive	P. falciparum	Severe Malaria	18.9	2	4.3	14.1	72.1	22	30.6	101	19.3	7.8	34.5	58.2	7.3	6.5	11	1.4	14.7
CCS3005	yes	Navrongo	2002	NA	Yes	37.2	Not Known / Missing entry	NA	Positive	NA	NA	NA	34560	Positive	P. falciparum	Severe Malaria	7.9	3.6	7.4	25.5	70.5	20.4	28.9	78	18.8	8.1	66.8	31	2.2	5.3	2.4	0.2	20.5
CCS3020	yes	Navrongo	2002	NA	Yes	37.6	Not Known / Missing entry	NA	Positive	NA	NA	NA	74160	Positive	P. falciparum	Severe Malaria	9.1	1.8	4.6	15.5	85.1	25.4	29.9	104	18	7.4	44.1	50.4	5.5	4	4.6	0.5	24.5
CCS3023	yes	Navrongo	2003	NA	Yes	37.1	Not Known / Missing entry	NA	Positive	NA	NA	NA	63520	Positive	P. falciparum	Severe Malaria	15.6	3.5	7.5	23.7	67.5	21.3	31.6	154	18	9.4	57.6	37	5.4	9	5.8	0.8	20.8
CCS3024	yes	Navrongo	2003	NA	Yes	37.7	Not Known / Missing entry	NA	Positive	NA	NA	NA	35280	Positive	P. falciparum	Severe Malaria	11.7	3.5	6.7	21.2	60.7	19.1	31.5	104	18.5	9.6	35.1	59.5	5.4	4.1	7	0.6	22.6
CCS3030	yes	Navrongo	2002	NA	Yes	37.7	Not Known / Missing entry	NA	Positive	NA	NA	NA	33760	Positive	P. falciparum	Severe Malaria	6.1	1.8	3.3	11	62.5	18.8	30	28	14.9	13.2	67.3	29.2	3.5	4.1	1.8	0.2	15
CCS3031	yes	Navrongo	2002	NA	Yes	39.2	Not Known / Missing entry	NA	Positive	NA	NA	NA	113600	Positive	P. falciparum	Severe Malaria	20.3	4.2	7.5	24.6	59.1	18	30.5	121	18.5	11.3	63.2	34.3	2.5	12.8	7	0.5	22.1
CCS3036	yes	Navrongo	2002	NA	Yes	36.1	Not Known / Missing entry	NA	Positive	NA	NA	NA	23800	Positive	P. falciparum	Severe Malaria	13.4	1.8	4.8	12.6	68.8	26.4	38.4	41	17.3	8.1	30.8	63.6	5.6	4.1	8.5	0.8	21.8
CCS3039	yes	Navrongo	2002	NA	Yes	37.2	Not Known / Missing entry	NA	Positive	NA	NA	NA	2080	Positive	P. falciparum	Severe Malaria	23.4	1.2	3.2	9.4	80.1	27.4	34.3	86	16.8	8.1	74.2	24.5	1.3	17.4	5.7	0.3	22.2
CCS3044	yes	Navrongo	2002	NA	Yes	37.5	Not Known / Missing entry	NA	Positive	NA	NA	NA	39360	Positive	P. falciparum	Severe Malaria	10.2	2.6	4.9	15.7	61.1	19.1	31.2	98	20.3	9	39.5	53.8	6.7	4	5.5	0.7	23.3
CCS3045	yes	Navrongo	2002	NA	Yes	38.2	Not Known / Missing entry	NA	Positive	NA	NA	NA	46360	Positive	P. falciparum	Severe Malaria	11.5	1.5	4.3	12.3	82	28.3	34.5	46	19	9.8	42.2	47	10.8	4.9	5.4	1.2	26.2
CCS3064	yes	Navrongo	2002	NA	Yes	39.2	Not Known / Missing entry	NA	Positive	NA	NA	NA	286800	Positive	P. falciparum	Severe Malaria	8.6	3.1	6.8	20.6	67.1	22	32.8	29	17.2	11.4	68.8	28.7	2.5	5.9	2.5	0.2	19.5
CCS3077	yes	Navrongo	2003	NA	Yes	36.7	Not Known / Missing entry	NA	Positive	NA	NA	NA	309200	Positive	P. falciparum	Severe Malaria	15	2.3	5	16.7	74	22.1	29.9	42	17.8	8.6	72	25.7	2.3	10.8	3.9	0.3	19.5
CCS3097	yes	Navrongo	2002	NA	Yes	38.2	Not Known / Missing entry	NA	Positive	NA	NA	NA	3680	Positive	P. falciparum	Severe Malaria	4.5	2.7	8.8	23.7	87.1	32.2	37	102	16.8	7.2	48.1	48.9	3	2.2	2.2	0.1	25.9
CCS3117	yes	Navrongo	2002	NA	Yes	39.7	Not Known / Missing entry	NA	Positive	NA	NA	NA	177600	Positive	P. falciparum	Severe Malaria	6.8	4.7	11.9	39.6	83.9	25.2	30.1	24	15.4	7.3	64.4	26.7	8.9	4.4	1.8	0.6	13.2
CCS3129	yes	Navrongo	2003	NA	Yes	39.6	Not Known / Missing entry	NA	Positive	NA	NA	NA	198440	Positive	P. falciparum	Severe Malaria	3.9	3.1	5.1	18.5	59.9	16.4	27.4	36	15.4	6.4	64.7	33.1	2.2	2.5	1.3	0.1	19.3
CCS3137	yes	Navrongo	2002	NA	Yes	39.5	Not Known / Missing entry	NA	Positive	NA	NA	NA	168480	Positive	P. falciparum	Severe Malaria	12.2	2.6	6	20.5	78	22.9	29.3	109	17	6.3	63.2	28.8	8	7.7	3.5	1	18.5
CCS3157	yes	Navrongo	2002	NA	Yes	37.7	Not Known / Missing entry	NA	Positive	NA	NA	NA	12840	Positive	P. falciparum	Severe Malaria	5.4	2.3	5.6	20.1	86.8	24.1	27.7	161	18.1	6.7	42.1	53.5	4.4	2.3	2.9	0.2	19.4
CCS3165	yes	Navrongo	2003	NA	Yes	39.7	Not Known / Missing entry	NA	Positive	NA	NA	NA	520800	Positive	P. falciparum	Severe Malaria	8.7	3.4	6.7	25	74.1	19.9	26.9	152	17.5	7.1	69.4	25.2	5.4	6	2.2	0.5	19.7
CCS3258	yes	Navrongo	2002	NA	Yes	38.7	Not Known / Missing entry	NA	Positive	NA	NA	NA	10960	Positive	P. falciparum	Severe Malaria	9.3	2.7	4.5	17.4	64.9	16.7	25.7	57	16.7	7.6	45.4	45.9	8.7	4.2	4.3	0.8	20.6
CCS3259	yes	Navrongo	2002	NA	Yes	37.9	Not Known / Missing entry	NA	Positive	NA	NA	NA	520	Positive	P. falciparum	Severe Malaria	6.7	4.3	9.1	33	76.4	21.1	27.6	56	20.1	9.1	80.9	17.4	1.7	5.4	1.2	0.1	17.4
CCS3260	yes	Navrongo	2002	NA	Yes	38.2	Not Known / Missing entry	NA	Positive	NA	NA	NA	44480	Positive	P. falciparum	Severe Malaria	23.1	1.8	3.1	12.8	72.7	17.9	24.6	61	18.2	10.4	66.9	31.7	1.4	15.5	7.3	0.3	24.1
CCS3302	yes	Navrongo	2003	NA	Yes	37.7	Not Known / Missing entry	NA	Positive	NA	NA	NA	880	Positive	P. falciparum	Severe Malaria	24.3	1	2.8	7.6	73.4	27.1	37	14	18.8	NA	36.6	57.9	5.5	8.9	14.1	1.3	23.5
CCS3378	yes	Navrongo	2003	NA	Yes	40.2	Not Known / Missing entry	NA	Positive	NA	NA	NA	3320	Positive	P. falciparum	Severe Malaria	16.5	4.6	9.5	32.3	71	21	29.5	46	17.3	9.8	61.8	29.6	8.6	10.2	4.9	1.4	18
CCS3554	yes	Navrongo	2003	NA	Yes	40	Not Known / Missing entry	NA	Positive	NA	NA	NA	195200	Positive	P. falciparum	Severe Malaria	10	4.1	7.3	24.6	60.3	17.9	29.6	17	14.7	7.8	54.4	34.5	11.1	5.4	3.5	1.1	19.7
CCS3562	yes	Navrongo	2003	NA	Yes	38.1	Not Known / Missing entry	NA	Positive	NA	NA	NA	3040	Positive	P. falciparum	Severe Malaria	24.2	1.7	4.6	11	62.9	26.3	41.8	38	18.3	8.6	37.1	57.2	5.7	9	13.8	1.4	16.7
CCS3573	yes	Navrongo	2003	NA	Yes	38.2	Not Known / Missing entry	NA	Positive	NA	NA	NA	82800	Positive	P. falciparum	Severe Malaria	14	4.3	11	33.8	78.8	25.6	32.5	129	16.6	6.5	41.3	50	8.7	5.8	7	1.2	17.1
CCS3675	yes	Navrongo	2003	NA	Yes	40.1	Not Known / Missing entry	NA	Positive	NA	NA	NA	337280	Positive	P. falciparum	Severe Malaria	10.4	4	7.9	26	64.6	19.6	30.4	62	17	10.1	48.4	43.8	7.8	5	4.6	0.8	18.3
CCS3685	yes	Navrongo	2003	NA	Yes	38.2	Not Known / Missing entry	NA	Positive	NA	NA	NA	13120	Positive	P. falciparum	Severe Malaria	24	2.4	5.3	17.5	72.4	21.8	30.1	76	17	8.8	52.9	42.1	5	12.7	10.1	1.2	22
CCS3790	yes	Navrongo	2003	NA	Yes	39	Not Known / Missing entry	NA	Positive	NA	NA	NA	2680	Positive	P. falciparum	Severe Malaria	14.5	3.9	9.2	30.5	78	23.6	30.3	18	15.8	7.1	27.9	62.7	9.4	4	9.1	1.4	21.5
CCS3793	yes	Navrongo	2003	NA	Yes	37.4	Not Known / Missing entry	NA	Positive	NA	NA	NA	37000	Positive	P. falciparum	Severe Malaria	22.9	1.2	2.9	8.8	76.5	24.9	32.6	34	16.3	NA	27.4	63.5	9.1	6.3	14.5	2.1	22.8
CCS3796	yes	Navrongo	2003	NA	Yes	37.1	Not Known / Missing entry	NA	Positive	NA	NA	NA	5200	Positive	P. falciparum	Severe Malaria	9	2.2	4.9	16.1	73.1	22.2	30.4	5	13.9	6	23	61.2	15.8	2.1	5.5	1.4	23.8
CCS3810	yes	Navrongo	2003	NA	Yes	38.1	Not Known / Missing entry	NA	Positive	NA	NA	NA	320000	Positive	P. falciparum	Severe Malaria	15.9	1.2	3	10	87.2	25.8	29.6	124	18.1	7.8	44.7	46.8	8.5	7.1	7.4	1.4	25
CCS3950	yes	Navrongo	2003	NA	Yes	38	Not Known / Missing entry	NA	Positive	NA	NA	NA	8600	Positive	P. falciparum	Severe Malaria	30.1	1.1	2.5	8.2	77.9	24.1	31	53	16.8	7	72.5	22.5	5	21.8	6.8	1.5	21.2
CCS6013	yes	Navrongo	2002	NA	Yes	40	Not Known / Missing entry	NA	Positive	NA	NA	NA	800	Positive	P. falciparum	Severe Malaria	11	3.7	8	27.3	74.2	21.8	29.4	260	16.5	5.6	62.9	34.8	2.3	6.9	3.8	0.3	18.1
CCS6017	yes	Navrongo	2002	NA	Yes	37.6	Not Known / Missing entry	NA	Positive	NA	NA	NA	407600	Positive	P. falciparum	Severe Malaria	11.3	2.5	5.1	16.7	66.9	20.3	30.4	530	20.3	10.1	43.4	48.4	8.2	4.9	5.5	0.9	28.4
CCS6033	yes	Navrongo	2003	NA	Yes	40	Not Known / Missing entry	NA	Positive	NA	NA	NA	17760	Positive	P. falciparum	Severe Malaria	11.5	3.3	7.7	23.8	71.4	23.2	32.5	92	17.5	6.8	54.5	40.3	5.2	6.3	4.6	0.6	17.9
CCS6041	yes	Navrongo	2002	NA	Yes	37.2	Not Known / Missing entry	NA	Positive	NA	NA	NA	240	Positive	P. falciparum	Severe Malaria	25.6	1.4	3.2	11.2	82.7	23.3	28.2	403	17.2	6.6	39.1	55.2	5.7	10	14.1	1.5	24.7
CCS6045	yes	Navrongo	2002	NA	Yes	38.5	Not Known / Missing entry	NA	Positive	NA	NA	NA	10280	Positive	P. falciparum	Severe Malaria	9.8	2.3	5.4	18.4	79.2	23.5	29.7	131	16.2	6.7	56	35.7	8.3	5.5	3.5	0.8	20.3
CCS6053	yes	Navrongo	2002	NA	Yes	37	Not Known / Missing entry	NA	Positive	NA	NA	NA	7400	Positive	P. falciparum	Severe Malaria	14.3	1.2	3.5	10.5	89.1	29.9	33.6	400	17.8	7.2	54	41.1	4.9	7.7	5.9	0.7	26.3
CCS6057	yes	Navrongo	2003	NA	Yes	37.7	Not Known / Missing entry	NA	Positive	NA	NA	NA	22840	Positive	P. falciparum	Severe Malaria	20.7	2.1	4.1	13.6	63.9	19.3	30.2	770	18.8	12.7	47.9	43.3	8.8	9.9	9	1.8	23.1
CCS6069	yes	Navrongo	2002	NA	Yes	40	Not Known / Missing entry	NA	Positive	NA	NA	NA	10200	Positive	P. falciparum	Severe Malaria	7.6	3.7	7.8	26.6	72.1	21.2	29.4	72	17.8	8.2	54.4	43.2	2.4	4.1	3.3	0.2	17.7
CCS6081	yes	Navrongo	2003	NA	Yes	38.4	Not Known / Missing entry	NA	Positive	NA	NA	NA	17240	Positive	P. falciparum	Severe Malaria	25.2	5	10.4	35	70.2	20.8	39.6	136	17.8	7.7	68.3	29.4	2.3	17.2	7.4	0.6	23.3
CCS6085	yes	Navrongo	2003	NA	Yes	40	Not Known / Missing entry	NA	Positive	NA	NA	NA	18960	Positive	P. falciparum	Severe Malaria	14.3	3.1	5.4	18.6	60.6	17.5	28.8	130	19	8.4	41.7	50.3	8	6	7.2	1.1	23.2
CCS6089	yes	Navrongo	2002	NA	Yes	37.1	Not Known / Missing entry	NA	Positive	NA	NA	NA	52760	Positive	P. falciparum	Severe Malaria	5.9	1.8	3.7	12.8	73.1	21.4	29.2	24	19.3	9	23.2	66.2	10.6	1.4	3.9	0.6	16.8
CCS6093	yes	Navrongo	2003	NA	Yes	39.5	Not Known / Missing entry	NA	Positive	NA	NA	NA	18800	Positive	P. falciparum	Severe Malaria	7.5	1.6	3.1	11	69.2	19.5	28.1	11	15	6.1	34.6	62.2	3.2	2.6	4.7	0.2	21.6
CCS6097	yes	Navrongo	2002	NA	Yes	36.5	Not Known / Missing entry	NA	Positive	NA	NA	NA	520	Positive	P. falciparum	Severe Malaria	30.2	1.2	3.5	11.3	91.5	28.8	31.5	403	18.2	7.4	53.1	40.6	6.3	16	12.3	1.9	22.1
CCS6105	yes	Navrongo	2003	NA	Yes	39	Not Known / Missing entry	NA	Positive	NA	NA	NA	11280	Positive	P. falciparum	Severe Malaria	7.7	2.4	6.1	19.6	80.5	25.1	31.2	53	19.7	7.9	63.5	32.9	3.6	4.9	2.5	0.3	14.8
CCS6161	yes	Navrongo	2003	NA	Yes	39.5	Not Known / Missing entry	NA	Positive	NA	NA	NA	16400	Positive	P. falciparum	Severe Malaria	49.5	3.2	6.7	26.5	82.6	27.1	32.9	105	17.8	9.8	64.2	31.1	4.7	31.8	15.4	2.3	17.2
CCS6165	yes	Navrongo	2003	NA	Yes	40.2	Not Known / Missing entry	NA	Positive	NA	NA	NA	800	Positive	P. falciparum	Severe Malaria	6.9	4	8.1	27.1	68.5	20.5	29.9	313	17.5	6.6	60.4	35.1	4.5	4.2	2.4	0.3	21
CCS6181	yes	Navrongo	2003	NA	Yes	38.7	Not Known / Missing entry	NA	Positive	NA	NA	NA	3760	Positive	P. falciparum	Severe Malaria	32.7	3.2	5.6	17.8	56.5	17.7	31.3	91	17	7.9	51.7	42.6	5.7	16.9	13.9	1.9	25.7
CCS6185	yes	Navrongo	2003	NA	Yes	39.7	Not Known / Missing entry	NA	Positive	NA	NA	NA	16120	Positive	P. falciparum	Severe Malaria	12.3	0.9	2.7	9.5	101.6	29.1	28.6	36	17.3	8.5	33.6	62.4	4	4.1	7.7	0.5	25.3
CCS6189	yes	Navrongo	2003	NA	Yes	39	Not Known / Missing entry	NA	Positive	NA	NA	NA	61760	Positive	P. falciparum	Severe Malaria	5.4	2.1	4.8	15.3	72.1	22.4	31.1	44	17.7	9.3	57.5	38.5	4	3.1	2.1	0.2	19.5
CCS6197	yes	Navrongo	2002	NA	Yes	38.7	Not Known / Missing entry	NA	Positive	NA	NA	NA	5480	Positive	P. falciparum	Severe Malaria	23	2.2	4.9	18.4	84.3	22.3	26.4	75	18.8	7.8	80.1	18.8	1.1	18.4	4.3	0.3	18.2
CCS6201	yes	Navrongo	2002	NA	Yes	37.7	Not Known / Missing entry	NA	Positive	NA	NA	NA	186400	Positive	P. falciparum	Severe Malaria	8.7	2.1	4.1	15	70.1	19.2	27.4	22	16.3	7.4	51.8	44.1	4.1	4.5	3.8	0.4	22.7
CCS6205	yes	Navrongo	2002	NA	Yes	39.2	Not Known / Missing entry	NA	Positive	NA	NA	NA	12600	Positive	P. falciparum	Severe Malaria	43.4	3.6	6.6	24.4	67.3	18.1	26.8	137	17.7	10.9	77	20.7	2.3	33.4	9	1	23.2
CCS6209	yes	Navrongo	2002	NA	Yes	38.7	Not Known / Missing entry	NA	Positive	NA	NA	NA	14960	Positive	P. falciparum	Severe Malaria	9	3.7	7.1	24.4	66.6	19.3	29.1	590	14.9	NA	49.9	45.6	4.5	4.5	4.1	0.4	26.4
CCS6225	yes	Navrongo	2002	NA	Yes	38.7	Not Known / Missing entry	NA	Positive	NA	NA	NA	4520	Positive	P. falciparum	Severe Malaria	11.2	2.7	5.9	19.2	72.4	22.2	30.7	39	17.2	8.7	67.9	25.2	6.9	7.6	2.8	0.8	18.6
CCS6241	yes	Navrongo	2002	NA	Yes	36.5	Not Known / Missing entry	NA	Positive	NA	NA	NA	2000	Positive	P. falciparum	Severe Malaria	11.2	2.2	5.5	19.1	86.6	24.8	28.7	49	17.6	7.9	41.6	49.4	9	4.7	5.5	1	19.2
CCS6409	yes	Navrongo	2003	NA	Yes	38.6	Not Known / Missing entry	NA	Positive	NA	NA	NA	168400	Positive	P. falciparum	Severe Malaria	9.7	3.3	7.8	25.6	77.1	23.5	30.4	74	17.8	7.1	47.5	48.7	3.8	4.6	4.7	0.4	16.5
CCS6417	yes	Navrongo	2002	NA	Yes	37.7	Not Known / Missing entry	NA	Positive	NA	NA	NA	320	Positive	P. falciparum	Severe Malaria	29.9	1	3.3	9.7	96.2	32.2	33.4	209	18.3	6.8	53.7	42.3	4	16.1	12.6	1.2	21.1
CCS6421	yes	Navrongo	2002	NA	Yes	39.6	Not Known / Missing entry	NA	Positive	NA	NA	NA	14000	Positive	P. falciparum	Severe Malaria	18.4	2.1	5.5	18.7	88.9	26.2	29.5	224	18.8	7	40.3	53.8	5.9	7.4	9.9	1.1	25.7
CCS6449	yes	Navrongo	2003	NA	Yes	39.7	Not Known / Missing entry	NA	Positive	NA	NA	NA	47520	Positive	P. falciparum	Severe Malaria	10.7	3.3	6.3	20.7	63.3	19.3	30.5	53	18.2	7.4	47.9	47.5	4.6	5.1	5.1	0.5	19.8
CCS6453	yes	Navrongo	2002	NA	Yes	37	Not Known / Missing entry	NA	Positive	NA	NA	NA	680000	Positive	P. falciparum	Severe Malaria	20	1.3	3.5	10.1	75.4	26.4	35	19	20.5	10.1	33.3	59.7	7	6.7	11.9	1.4	23.7
CCS6465	yes	Navrongo	2002	NA	Yes	37.2	Not Known / Missing entry	NA	Positive	NA	NA	NA	44240	Positive	P. falciparum	Severe Malaria	9	1.6	3.8	13.2	82.7	23.8	28.8	88	19.8	8	40.9	54.5	4.6	3.7	4.9	0.4	23.9
CCS6497	yes	Navrongo	2003	NA	Yes	37.6	Not Known / Missing entry	NA	Positive	NA	NA	NA	66960	Positive	P. falciparum	Severe Malaria	17	2.3	5.4	16	70.4	23.7	33.6	77	18	10.9	61	36	3	10.4	6.1	0.5	20.4
CCS6513	yes	Navrongo	2002	NA	Yes	38.2	Not Known / Missing entry	NA	Positive	NA	NA	NA	26800	Positive	P. falciparum	Severe Malaria	12.9	2.5	5.3	17.4	69.2	21	30.3	122	18.5	8.1	52.8	40.8	6.4	6.8	5.3	0.8	22
CCS6525	yes	Navrongo	2002	NA	Yes	37	Not Known / Missing entry	NA	Positive	NA	NA	NA	800	Positive	P. falciparum	Severe Malaria	17.3	1.9	4.4	14.5	78.2	23.5	30	242	17.1	6.2	40.9	56	3.1	7.1	9.7	0.5	27.5
CCS6529	yes	Navrongo	2003	NA	Yes	37.7	Not Known / Missing entry	NA	Positive	NA	NA	NA	1080	Positive	P. falciparum	Severe Malaria	12.7	1.7	3.8	12.5	72.3	22.2	30.7	131	17.6	7.3	41.8	52	6.2	5.3	6.6	0.8	23.3
CCS6533	yes	Navrongo	2002	NA	Yes	37.1	Not Known / Missing entry	NA	Positive	NA	NA	NA	480	Positive	P. falciparum	Severe Malaria	11.9	2.7	5.9	19.8	72.7	21.5	29.6	120	18	7.8	31.4	56.2	12.4	3.7	6.7	1.5	22
CCS6545	yes	Navrongo	2002	NA	Yes	38.7	Not Known / Missing entry	NA	Positive	NA	NA	NA	88320	Positive	P. falciparum	Severe Malaria	25.3	2.4	4.9	15.4	63.2	20.2	31.9	70	14.9	10.1	72.1	24.1	3.8	18.2	6.1	1	18
CCS6565	yes	Navrongo	2002	NA	Yes	37.6	Not Known / Missing entry	NA	Positive	NA	NA	NA	397600	Positive	P. falciparum	Severe Malaria	16.1	1.5	3.6	9.4	65	24.5	37.8	93	18.7	7.4	44.3	53.4	2.3	7.1	8.6	0.4	25.4
CCS6569	yes	Navrongo	2002	NA	Yes	39.4	Not Known / Missing entry	NA	Positive	NA	NA	NA	520	Positive	P. falciparum	Severe Malaria	21.6	2	4.7	14.6	73.9	23.9	32.3	109	19	9.5	54	41.8	4.2	11.7	9	0.9	25.8
CCS6581	yes	Navrongo	2002	NA	Yes	37.4	Not Known / Missing entry	NA	Positive	NA	NA	NA	360	Positive	P. falciparum	Severe Malaria	10.2	2.3	4.8	16.2	70	20.9	29.8	111	18.6	8.3	36	59.3	4.7	3.7	6	0.5	24.5
CCS6585	yes	Navrongo	2002	NA	Yes	37.4	Not Known / Missing entry	NA	Positive	NA	NA	NA	6800	Positive	P. falciparum	Severe Malaria	13.1	2.6	5.2	17.6	68.4	20.3	29.6	204	17.5	6.5	39.6	53.3	7.1	5.2	7	0.9	24.6
CCS6597	yes	Navrongo	2002	NA	Yes	38	Not Known / Missing entry	NA	Positive	NA	NA	NA	1040	Positive	P. falciparum	Severe Malaria	11.9	1.6	3.6	12.9	80.1	22.7	28.3	70	18.3	7.4	45.9	49.9	4.2	5.5	5.9	0.5	23.3
CCS6601	yes	Navrongo	2002	NA	Yes	38	Not Known / Missing entry	NA	Positive	NA	NA	NA	230400	Positive	P. falciparum	Severe Malaria	7.4	3.2	6	20.5	62.7	18.6	29.7	63	18.5	9.6	44.3	48.5	7.2	3.3	3.6	0.5	23.2
CCS6621	yes	Navrongo	2002	NA	Yes	38	Not Known / Missing entry	NA	Positive	NA	NA	NA	47360	Positive	P. falciparum	Severe Malaria	12.9	1.8	3.8	13.5	74.1	20.6	27.8	113	16.8	7.3	50.5	41	8.5	6.5	5.3	1.1	18.5
CCS6641	yes	Navrongo	2002	NA	Yes	36.7	Not Known / Missing entry	NA	Positive	NA	NA	NA	37200	Positive	P. falciparum	Severe Malaria	12.7	2.9	5	17.8	61.8	17.3	28	29	16.1	5.8	67.9	26.9	5.2	8.6	3.4	0.7	18.9
CCS6645	yes	Navrongo	2002	NA	Yes	38.5	Not Known / Missing entry	NA	Positive	NA	NA	NA	84480	Positive	P. falciparum	Severe Malaria	26.5	4.2	7.3	26.4	63.5	17.6	27.7	93	19.3	9.7	70.3	15.7	14	18.6	4.2	3.7	22.8
CCS6661	yes	Navrongo	2002	NA	Yes	38.2	Not Known / Missing entry	NA	Positive	NA	NA	NA	38760	Positive	P. falciparum	Severe Malaria	5.3	1.4	2.7	7.7	55.5	19.3	35.1	12	15.6	6.5	69.6	22.6	7.8	3.7	1.2	0.4	21.1
CCS6673	yes	Navrongo	2002	NA	Yes	40.2	Not Known / Missing entry	NA	Positive	NA	NA	NA	800	Positive	P. falciparum	Severe Malaria	7.7	3.9	9.5	30	77	24.4	31.7	166	16.7	6.6	54.3	38	7.7	4.2	2.9	0.6	14.8
CCS6737	yes	Navrongo	2002	NA	Yes	38	Not Known / Missing entry	NA	Positive	NA	NA	NA	54720	Positive	P. falciparum	Severe Malaria	7	2.4	4.9	16.7	69.5	20.2	29	124	16.6	7.1	55.8	36.1	8.1	3.9	2.5	0.6	21.8
CCS6753	yes	Navrongo	2002	NA	Yes	37.5	Not Known / Missing entry	NA	Positive	NA	NA	NA	102960	Positive	P. falciparum	Severe Malaria	7.9	2.2	5.1	15.8	73.6	23.9	32.5	48	17.3	8.5	50.4	42.8	6.8	4	3.4	0.5	21.8
CCS6757	yes	Navrongo	2002	NA	Yes	37.6	Not Known / Missing entry	NA	Positive	NA	NA	NA	198400	Positive	P. falciparum	Severe Malaria	7.2	4.1	9.4	30.5	74.7	23	30.8	156	17.8	8.6	67.7	29.4	2.9	4.9	2.1	0.2	15.6
CCS6789	yes	Navrongo	2002	NA	Yes	38.7	Not Known / Missing entry	NA	Positive	NA	NA	NA	1880	Positive	P. falciparum	Severe Malaria	7.4	1	4.1	12.1	121	38.8	33.7	105	16.6	6.7	24.4	66.9	8.7	1.8	5	0.6	23.8
CCS6813	yes	Navrongo	2002	NA	Yes	36.7	Not Known / Missing entry	NA	Positive	NA	NA	NA	16240	Positive	P. falciparum	Severe Malaria	19.2	2.1	4.9	15.1	72.8	23.4	32.2	45	17.3	7.5	36	59.4	4.6	6.9	11.4	0.9	22.9
CCS6877	yes	Navrongo	2002	NA	Yes	39.2	Not Known / Missing entry	NA	Positive	NA	NA	NA	8320	Positive	P. falciparum	Severe Malaria	31.3	2.8	5.3	18.8	66.2	18.6	28.1	75	17.6	9.2	60	39.7	0.3	18.8	12.4	0.1	21
CCS6893	yes	Navrongo	2003	NA	Yes	38.1	Not Known / Missing entry	NA	Positive	NA	NA	NA	28360	Positive	P. falciparum	Severe Malaria	12.7	4.3	7.6	29	67.4	17.8	26.4	61	16.8	6.2	52.5	37.9	9.6	6.7	4.8	1.2	17.2
CCS6897	yes	Navrongo	2002	NA	Yes	41.1	Not Known / Missing entry	NA	Positive	NA	NA	NA	7600	Positive	P. falciparum	Severe Malaria	1	2	3.5	13.2	67.3	18.1	27	24	19.3	9.6	9.3	75.9	14.8	0.1	0.8	0.1	23.3
CCS6905	yes	Navrongo	2003	NA	Yes	38.2	Not Known / Missing entry	NA	Positive	NA	NA	NA	10560	Positive	P. falciparum	Severe Malaria	1.3	1.2	2.8	9.6	78.6	22.8	29	3	13.4	5.9	31.2	56.8	12	0.4	0.7	0.2	28.1
CCS6921	yes	Navrongo	2002	NA	Yes	39.7	Not Known / Missing entry	NA	Positive	NA	NA	NA	86800	Positive	P. falciparum	Severe Malaria	18.3	3.5	6.5	21.9	63	18.6	29.6	57	17.2	10.5	32.4	57.9	9.7	5.9	10.6	1.8	20.9
CCS6929	yes	Navrongo	2002	NA	Yes	40	Not Known / Missing entry	NA	Positive	NA	NA	NA	1040	Positive	P. falciparum	Severe Malaria	10.1	4	8.8	29.1	72.3	21.8	30.1	900	NA	NA	44.5	49.5	6	4.5	5	0.6	18
CCS6933	yes	Navrongo	2003	NA	Yes	38.7	Not Known / Missing entry	NA	Positive	NA	NA	NA	81120	Positive	P. falciparum	Severe Malaria	18.1	1.1	2.4	9	80.9	21.9	27	199	17	6.8	67.6	30.3	2.1	12.2	5.5	0.4	24.7
CCS6941	yes	Navrongo	2002	NA	Yes	38.2	Not Known / Missing entry	NA	Positive	NA	NA	NA	125840	Positive	P. falciparum	Severe Malaria	16.8	2.2	5.4	18.1	81	24.4	30.1	33	16.3	10.9	73.1	21.4	5.5	12.3	3.6	0.9	16.4
CCS6961	yes	Navrongo	2003	NA	Yes	38.1	Not Known / Missing entry	NA	Positive	NA	NA	NA	880	Positive	P. falciparum	Severe Malaria	34	1.7	3.9	12.4	71.7	22.4	31.3	95	16.8	7.8	50.7	45.9	3.4	17.2	15.6	1.2	15.8
CCS6965	yes	Navrongo	2003	NA	Yes	38.6	Not Known / Missing entry	NA	Positive	NA	NA	NA	8600	Positive	P. falciparum	Severe Malaria	12.4	3.4	8.6	25.9	75.6	25	33.1	342	17.3	8.5	47.5	46.7	5.8	5.9	5.8	0.7	19.6
CCS7001	yes	Navrongo	2003	NA	Yes	37.6	Not Known / Missing entry	NA	Positive	NA	NA	NA	25840	Positive	P. falciparum	Severe Malaria	10.5	3.1	5.1	17.2	55.3	16.4	29.7	75	19.2	10.9	48.8	42	9.2	5.1	4.4	1	23.1
CCS7005	yes	Navrongo	2003	NA	Yes	40.2	Not Known / Missing entry	NA	Positive	NA	NA	NA	85440	Positive	P. falciparum	Severe Malaria	22.1	5.8	12.5	38.7	66.9	21.6	32.2	19	18	9.6	55.4	40.3	4.3	12.2	8.9	1	15.8
CCS7007	yes	Navrongo	2002	NA	Yes	36.7	Not Known / Missing entry	NA	Positive	NA	NA	NA	27280	Positive	P. falciparum	Severe Malaria	7.7	2.3	4.8	16	70.2	21	29.9	42	17.3	8.7	42	52.8	5.2	3.2	4.1	0.4	19.5
CCS7009	yes	Navrongo	2002	NA	Yes	38.9	Not Known / Missing entry	NA	Positive	NA	NA	NA	3840	Positive	P. falciparum	Severe Malaria	25.9	2.4	4.8	15.5	65.5	20.3	31	370	17.8	9.6	53.1	44.5	2.4	13.8	11.5	0.6	20.1
CCS7025	yes	Navrongo	2002	NA	Yes	37.4	Not Known / Missing entry	NA	Positive	NA	NA	NA	400	Positive	P. falciparum	Severe Malaria	11.2	6	10.1	34	57.2	16.8	29.3	358	17.5	6.4	39.7	50.6	9.7	4.4	5.7	1.1	22.6
CCS7029	yes	Navrongo	2002	NA	Yes	35.9	Not Known / Missing entry	NA	Positive	NA	NA	NA	31680	Positive	P. falciparum	Severe Malaria	9.2	2.9	6.4	21.6	74.6	22.1	29.6	370	17.3	9.3	46.6	46.1	7.3	4.3	4.2	0.7	17
CCS7037	yes	Navrongo	2002	NA	Yes	37.7	Not Known / Missing entry	NA	Positive	NA	NA	NA	280000	Positive	P. falciparum	Severe Malaria	5.3	2.8	6	20.6	73.8	21.4	29	41	17.5	10.8	50.5	46.7	2.8	2.7	2.5	0.1	20.7
CCS7041	yes	Navrongo	2002	NA	Yes	39.1	Not Known / Missing entry	NA	Positive	NA	NA	NA	1002400	Positive	P. falciparum	Severe Malaria	7.2	2.7	6.8	18.6	70.1	25.5	36.4	42	17.6	8.1	45.8	45.7	8.5	3.3	3.3	0.6	17.8
CCS7043	yes	Navrongo	2002	NA	Yes	39.2	Not Known / Missing entry	NA	Positive	NA	NA	NA	363200	Positive	P. falciparum	Severe Malaria	7.6	3.3	6.6	22.1	67.4	20	29.7	80	19.7	9.8	53.1	39.2	7.7	4	3	0.6	18.4
CCS7065	yes	Navrongo	2002	NA	Yes	40.2	Not Known / Missing entry	NA	Positive	NA	NA	NA	14080	Positive	P. falciparum	Severe Malaria	17.3	1.8	3.4	11.6	64.1	18.9	29.4	27	19.3	10.9	52.1	38.9	9	9	6.7	1.6	23.2
CCS7069	yes	Navrongo	2002	NA	Yes	36.7	Not Known / Missing entry	NA	Positive	NA	NA	NA	209600	Positive	P. falciparum	Severe Malaria	13.1	3.3	7	22.3	68.7	21.5	31.2	77	18.1	8.4	53	40.4	6.6	6.9	5.3	0.9	20.3
CCS7071	yes	Navrongo	2002	NA	Yes	40.1	Not Known / Missing entry	NA	Positive	NA	NA	NA	11200	Positive	P. falciparum	Severe Malaria	6.2	3.4	8.3	26.3	77.3	24.4	31.6	109	17.3	7.2	63.3	30.8	5.9	3.9	1.9	0.4	15.5
CCS7073	yes	Navrongo	2003	NA	Yes	37.1	Not Known / Missing entry	NA	Positive	NA	NA	NA	326800	Positive	P. falciparum	Severe Malaria	13.5	3.6	8.3	29.1	80.5	23.1	28.7	52	15.7	7.9	62	34.8	3.2	8.4	4.7	0.4	19.3
CCS7077	yes	Navrongo	2002	NA	Yes	36.7	Not Known / Missing entry	NA	Positive	NA	NA	NA	2400	Positive	P. falciparum	Severe Malaria	13.7	2.2	5.3	15.3	71.1	24.6	34.5	374	17.2	7.1	61.8	37.2	1	8.5	5.1	0.1	18.5
CCS7078	yes	Navrongo	2002	NA	Yes	39.2	Not Known / Missing entry	NA	Positive	NA	NA	NA	280	Positive	P. falciparum	Severe Malaria	14.5	4.6	10.6	35.2	76.8	23.2	30.2	28	16.2	6.2	68.9	26.5	4.6	10	3.8	0.7	17.1
CCS7079	yes	Navrongo	2002	NA	Yes	39.5	Not Known / Missing entry	NA	Positive	NA	NA	NA	8480	Positive	P. falciparum	Severe Malaria	7.5	3	6.8	23.7	78.9	22.8	28.9	83	18.1	7	52.7	39	8.3	4	2.9	0.6	19.2
CCS7081	yes	Navrongo	2002	NA	Yes	39.6	Not Known / Missing entry	NA	Positive	NA	NA	NA	1760	Positive	P. falciparum	Severe Malaria	4.5	2.9	6.2	22.2	75.4	20.9	27.8	125	17	7.3	24.2	61.9	13.9	1.1	2.8	0.6	21.7
CCS7083	yes	Navrongo	2002	NA	Yes	38	Not Known / Missing entry	NA	Positive	NA	NA	NA	280	Positive	P. falciparum	Severe Malaria	18	4.9	10.9	35.7	72.8	22.2	30.5	23	13.5	5.3	68.2	28.8	3	12.3	5.2	0.5	18.1
CCS7105	yes	Navrongo	2002	NA	Yes	38.6	Not Known / Missing entry	NA	Positive	NA	NA	NA	18880	Positive	P. falciparum	Severe Malaria	28.3	2.5	5.6	20	78.8	22	28	117	18.6	7.9	63.6	29.4	7	18	8.3	2	21.3
CCS7109	yes	Navrongo	2002	NA	Yes	38.2	Not Known / Missing entry	NA	Positive	NA	NA	NA	840	Positive	P. falciparum	Severe Malaria	9.4	1.7	3.8	14	82.8	22.8	27.6	247	18.2	7.2	36.4	58	5.6	3.4	5.5	0.5	26.9
CCS7113	yes	Navrongo	2002	NA	Yes	39.2	Not Known / Missing entry	NA	Positive	NA	NA	NA		NA	P. falciparum	Severe Malaria	12.3	4.4	7.5	26.7	60.9	17.2	28.2	157	19.5	8.8	68.6	27.5	3.9	8.4	3.4	0.5	19.7
CCS7133	yes	Navrongo	2002	NA	Yes	39.7	Not Known / Missing entry	NA	Positive	NA	NA	NA	42960	Positive	P. falciparum	Severe Malaria	6.4	3.5	6.6	25.2	71.3	18.7	26.2	101	19.2	9	53.6	43.1	3.3	3.4	2.8	0.2	22.8
CCS7139	yes	Navrongo	2002	NA	Yes	37.2	Not Known / Missing entry	NA	Positive	NA	NA	NA	179600	Positive	P. falciparum	Severe Malaria	16.7	1.9	3.9	14.1	72.8	20.3	27.9	97	16.3	5.7	47	43.6	9.4	7.8	7.3	1.6	16.3
CCS7141	yes	Navrongo	2002	NA	Yes	39.7	Not Known / Missing entry	NA	Positive	NA	NA	NA	284320	Positive	P. falciparum	Severe Malaria	7.7	5	10.5	36.8	74.1	21.1	28.5	159	18.8	7.3	76.7	19.6	3.7	5.9	1.5	0.3	15.7
CCS7145	yes	Navrongo	2002	NA	Yes	37.7	Not Known / Missing entry	NA	Positive	NA	NA	NA	47280	Positive	P. falciparum	Severe Malaria	17.4	3.3	6.5	21.8	66	19.8	29.8	82	18.6	9.1	59.2	36.2	4.6	10.3	6.3	0.8	19
CCS7147	yes	Navrongo	2002	NA	Yes	40	Not Known / Missing entry	NA	Positive	NA	NA	NA	14280	Positive	P. falciparum	Severe Malaria	10	4.1	7.7	27.9	67.9	18.7	27.7	81	18.5	8.9	47.7	46	6.3	4.8	4.6	0.6	17.4
CCS7149	yes	Navrongo	2002	NA	Yes	38	Not Known / Missing entry	NA	Positive	NA	NA	NA	356800	Positive	P. falciparum	Severe Malaria	9.3	2.1	4.8	14.2	68.3	23.2	34	66	17.8	9.2	27.5	67.7	4.8	2.6	6.3	0.4	16.4
CCS7157	yes	Navrongo	2002	NA	Yes	38.7	Not Known / Missing entry	NA	Positive	NA	NA	NA	5560	Positive	P. falciparum	Severe Malaria	15.5	1.7	3.9	13.3	79.7	23.1	29	386	18.1	6.8	47.3	49.1	3.6	7.3	7.6	0.6	19.1
CCS7158	yes	Navrongo	2002	NA	Yes	39.1	Not Known / Missing entry	NA	Positive	NA	NA	NA		NA	P. falciparum	Severe Malaria	16.6	2.8	6.2	21.3	75.7	22.1	29.2	182	17.8	7.2	31.1	64.6	4.3	5.2	10.7	0.7	26.5
CCS7161	yes	Navrongo	2002	NA	Yes	40	Not Known / Missing entry	NA	Positive	NA	NA	NA	190400	Positive	P. falciparum	Severe Malaria	22.4	3.7	8	27.4	73.7	21.4	29.1	78	17.8	6.5	77.4	16.4	6.2	17.3	3.7	1.4	18.4
CCS7165	yes	Navrongo	2002	NA	Yes	34.4	Not Known / Missing entry	NA	Positive	NA	NA	NA	82240	Positive	P. falciparum	Severe Malaria	9.7	2.5	5.5	20.8	80.8	22	27.2	87	19.8	7.2	83.4	13.2	3.4	8.1	1.3	0.3	20.6
CCS7167	yes	Navrongo	2002	NA	Yes	38.9	Not Known / Missing entry	NA	Positive	NA	NA	NA	82160	Positive	P. falciparum	Severe Malaria	14.5	4.7	9.6	32.7	69.1	20.4	29.5	92	17.2	9.3	53.6	44.2	2.2	7.8	6.4	0.3	14.2
CCS7171	yes	Navrongo	2002	NA	Yes	39.5	Not Known / Missing entry	NA	Positive	NA	NA	NA	3520	Positive	P. falciparum	Severe Malaria	7.8	3.3	5.1	19.6	58.8	15.2	25.8	213	18.6	12.7	49.1	47.4	3.5	3.8	3.7	0.3	29
CCS7173	yes	Navrongo	2002	NA	Yes	38.2	Not Known / Missing entry	NA	Positive	NA	NA	NA	240	Positive	P. falciparum	Severe Malaria	11.7	3.5	6.2	22.8	65.9	17.9	27.1	126	18.2	6.5	63.2	32.2	4.6	7.4	3.8	0.5	20.6
CCS7175	yes	Navrongo	2002	NA	Yes	40	Not Known / Missing entry	NA	Positive	NA	NA	NA	50320	Positive	P. falciparum	Severe Malaria	5.4	2.5	5.9	20.5	82.4	23.9	29	25	18	9.2	42.8	51.7	5.5	2.3	2.8	0.3	17.5
CCS7177	yes	Navrongo	2002	NA	Yes	39.5	Not Known / Missing entry	NA	Positive	NA	NA	NA	360	Positive	P. falciparum	Severe Malaria	13.6	4.2	6	22.5	53.7	14.3	26.7	147	18	8.4	56.3	36.9	6.8	7.7	5	0.9	24
CCS7183	yes	Navrongo	2003	NA	Yes	39.7	Not Known / Missing entry	NA	Positive	NA	NA	NA	77840	Positive	P. falciparum	Severe Malaria	15.6	3.1	6.5	22	70.9	20.9	29.5	93	18.3	6.8	75.2	19	5.8	11.7	3	0.9	16.5
CCS7187	yes	Navrongo	2002	NA	Yes	40.2	Not Known / Missing entry	NA	Positive	NA	NA	NA	16600	Positive	P. falciparum	Severe Malaria	14.4	2.8	6.6	21.7	77.4	23.5	30.4	246	16.5	6	45.2	49.1	5.7	6.5	7.1	0.8	16.4
CCS7199	yes	Navrongo	2002	NA	Yes	37	Not Known / Missing entry	NA	Positive	NA	NA	NA	14880	Positive	P. falciparum	Severe Malaria	18.1	3.1	5.6	20.3	65.8	18.1	27.5	54	16.6	7.3	55.1	39.1	5.8	10	7.1	1	23.1
CCS7201	yes	Navrongo	2002	NA	Yes	37.4	Not Known / Missing entry	NA	Positive	NA	NA	NA	12000	Positive	P. falciparum	Severe Malaria	16.6	2	4.6	12.7	62.6	22.7	36.3	102	19.3	9.5	34	57.7	8.3	5.6	9.6	1.4	27
CCS7205	yes	Navrongo	2003	NA	Yes	38.2	Not Known / Missing entry	NA	Positive	NA	NA	NA	14120	Positive	P. falciparum	Severe Malaria	14.3	1	2.9	9.9	96.7	28.8	29.7	63	16.6	7.3	47.7	46.1	6.2	6.8	6.6	0.9	26.5
CCS7207	yes	Navrongo	2002	NA	Yes	36	Not Known / Missing entry	NA	Positive	NA	NA	NA	440	Positive	P. falciparum	Severe Malaria	13.5	3.6	8.5	28.8	80.5	23.8	29.5	101	17.3	7.2	54.1	40	5.9	7.3	5.4	0.8	17
CCS7209	yes	Navrongo	2002	NA	Yes	40.2	Not Known / Missing entry	NA	Positive	NA	NA	NA	56080	Positive	P. falciparum	Severe Malaria	5	3.8	8.2	26.9	71.8	21.9	30.4	45	18.5	11.3	55.7	40	4.3	2.8	2	0.2	15.9
CCS7219	yes	Navrongo	2002	NA	Yes	39.2	Not Known / Missing entry	NA	Positive	NA	NA	NA	3240	Positive	P. falciparum	Severe Malaria	19.1	1.5	4.2	13.3	90	28.2	31.3	256	17.5	6.5	67.3	30.5	2.2	12.9	5.8	0.4	15.5
CCS7221	yes	Navrongo	2002	NA	Yes	38.7	Not Known / Missing entry	NA	Positive	NA	NA	NA	30160	Positive	P. falciparum	Severe Malaria	10.1	4.9	12.6	38.6	78.8	25.8	32.7	202	18.7	6.9	65.1	27	7.9	6.6	2.7	0.8	17.2
CCS7223	yes	Navrongo	2002	NA	Yes	39.5	Not Known / Missing entry	NA	Positive	NA	NA	NA		NA	P. falciparum	Severe Malaria	52.2	3.4	7.7	23.5	68.4	22.5	32.9	88	16.6	8.7	37.2	53.8	9	19.4	28.1	4.7	17.1
CCS7233	yes	Navrongo	2003	NA	Yes	38.9	Not Known / Missing entry	NA	Positive	NA	NA	NA	8800	Positive	P. falciparum	Severe Malaria	9.8	3.5	6.2	20.2	58.5	18	30.7	580	15	6.6	78.1	16.8	5.1	7.7	1.6	0.5	27.6
CCS7235	yes	Navrongo	2002	NA	Yes	36.9	Not Known / Missing entry	NA	Positive	NA	NA	NA	80480	Positive	P. falciparum	Severe Malaria	12.1	2.2	4.8	15.9	71.8	21.6	30	37	18.1	NA	65.1	30.4	4.5	7.9	3.7	0.5	17.7
CCS7240	yes	Navrongo	2002	NA	Yes	39.2	Not Known / Missing entry	NA	Positive	NA	NA	NA	71360	Positive	P. falciparum	Severe Malaria	13.9	4.3	9.4	31.3	72.9	21.9	30	102	16.2	6.5	48.3	43.9	7.8	6.7	6.1	1.1	17.1
CCS7249	yes	Navrongo	2002	NA	Yes	37.5	Not Known / Missing entry	NA	Positive	NA	NA	NA	31040	Positive	P. falciparum	Severe Malaria	9.4	1.8	3.9	12.1	67.8	21.8	32.1	66	18.6	7.8	48.4	44.4	7.2	4.5	4.2	0.7	20.1
CCS7257	yes	Navrongo	2003	NA	Yes	39.2	Not Known / Missing entry	NA	Positive	NA	NA	NA	24680	Positive	P. falciparum	Severe Malaria	8.4	2.3	5.2	18.6	82.5	23.2	28.1	100	17.3	7.9	32.8	62.4	4.8	2.8	5.2	0.4	20.1
CCS7261	yes	Navrongo	2002	NA	Yes	40.5	Not Known / Missing entry	NA	Positive	NA	NA	NA	1480	Positive	P. falciparum	Severe Malaria	27.8	2.4	4.7	16.9	71.2	19.6	27.5	256	17.7	7.5	67.4	30.6	2	18.7	8.5	0.6	22.1
CCS7265	yes	Navrongo	2002	NA	Yes	37.7	Not Known / Missing entry	NA	Positive	NA	NA	NA	560	Positive	P. falciparum	Severe Malaria	8.1	1.5	3.3	11.4	74.3	21.6	29.1	186	17.7	7.9	61.4	33.7	4.9	5	2.7	0.4	17.6
CCS7267	yes	Navrongo	2002	NA	Yes	39.9	Not Known / Missing entry	NA	Positive	NA	NA	NA	29720	Positive	P. falciparum	Severe Malaria	23.4	1.6	3.6	11.6	73.3	22.9	31.3	47	17.1	8.1	66.7	29	4.3	15.6	6.8	1	13.5
CCS7275	yes	Navrongo	2002	NA	No	36.9	Not Known / Missing entry	NA	Positive	NA	NA	NA	1480	Positive	P. falciparum	Severe Malaria	11	3.8	7.2	26.2	69.8	19.2	27.4	44	17.8	8.4	62.7	31.4	5.9	6.9	3.5	0.6	22.7
CCS7277	yes	Navrongo	2003	NA	Yes	37.7	Not Known / Missing entry	NA	Positive	NA	NA	NA	4240	Positive	P. falciparum	Severe Malaria	8.4	1.9	4.9	14.5	76.3	25.7	33.6	76	19	9.6	55.9	31.2	12.9	4.7	2.6	1.1	19.2
CCS7311	yes	Navrongo	2002	NA	Yes	39.2	Not Known / Missing entry	NA	Positive	NA	NA	NA	1200	Positive	P. falciparum	Severe Malaria	6.6	3	6.6	22	74.6	22.3	29.9	57	18.8	9.6	44.4	45	10.6	2.9	3	0.7	23.3
CCS7335	yes	Navrongo	2002	NA	Yes	39.9	Not Known / Missing entry	NA	Positive	NA	NA	NA	50800	Positive	P. falciparum	Severe Malaria	17.9	4.5	10.1	31.5	69.8	22.4	32.2	102	16.6	7.3	70.8	26.5	2.7	12.7	4.7	0.5	15.4
CCS7343	yes	Navrongo	2002	NA	Yes	37.7	Not Known / Missing entry	NA	Positive	NA	NA	NA	50240	Positive	P. falciparum	Severe Malaria	17.4	4.1	8.5	28.2	68.8	20.8	30.3	84	19.1	9	70.1	24.9	5	12.2	4.3	0.9	20.8
CCS7345	yes	Navrongo	2002	NA	Yes	39.6	Not Known / Missing entry	NA	Positive	NA	NA	NA	118600	Positive	P. falciparum	Severe Malaria	6.8	2.8	5.3	17.8	63.4	19	29.9	107	17.2	7.8	64.6	31.5	3.9	4.4	2.1	0.3	20.9
CCS7349	yes	Navrongo	2002	NA	No	38.4	Not Known / Missing entry	NA	Positive	NA	NA	NA	29920	Positive	P. falciparum	Severe Malaria	5.7	1.3	3.9	11.2	84.9	29.7	35	73	NA	NA	42.2	52.5	5.3	2.4	3	0.3	23.6
CCS7355	yes	Navrongo	2002	NA	Yes	37.1	Not Known / Missing entry	NA	Positive	NA	NA	NA	560	Positive	P. falciparum	Severe Malaria	15.9	1.7	4.6	12.7	72.6	26.6	36.6	69	17.3	7.8	47.3	49.5	3.2	7.5	7.9	0.5	17.1
CCS7363	yes	Navrongo	2002	NA	Yes	40.1	Not Known / Missing entry	NA	Positive	NA	NA	NA	17760	Positive	P. falciparum	Severe Malaria	14.8	1.4	3.3	11.1	77.5	22.8	29.5	18	19.3	9.5	49.5	41.6	8.9	7.3	6.2	1.3	20.7
CCS7367	yes	Navrongo	2003	NA	Yes	34.9	Not Known / Missing entry	NA	Positive	NA	NA	NA	200	Positive	P. falciparum	Severe Malaria	38.3	0.6	2.3	5.8	96.7	38.3	40.4	77	17.8	9.6	36	60	4	13.8	23	1.5	20.6
CCS7371	yes	Navrongo	2002	NA	Yes	37.9	Not Known / Missing entry	NA	Positive	NA	NA	NA	98880	Positive	P. falciparum	Severe Malaria	11.8	2.2	4.8	15.8	71.5	21.9	30.6	NA	NA	NA	48.8	49.5	1.7	5.8	5.8	0.2	20.4
CCS7373	yes	Navrongo	2002	NA	Yes	37.5	Not Known / Missing entry	NA	Positive	NA	NA	NA	28120	Positive	P. falciparum	Severe Malaria	16.6	2.6	6.1	16.1	63.2	23.9	37.9	104	17.2	6.5	50.6	44.1	5.3	8.4	7.3	0.9	21.5
CCS7375	yes	Navrongo	2002	NA	Yes	37.7	Not Known / Missing entry	NA	Positive	NA	NA	NA	163600	Positive	P. falciparum	Severe Malaria	11.9	2.7	6.5	20.9	76.8	23.9	31.1	63	18.8	9.2	47.5	43.2	9.3	5.7	5.1	1.1	17.2
CCS7385	yes	Navrongo	2002	NA	Yes	37.1	Not Known / Missing entry	NA	Positive	NA	NA	NA	106720	Positive	P. falciparum	Severe Malaria	13.6	3.2	4.7	16.8	52.8	14.9	28.1	286	19.2	10.1	51.4	42.5	6.1	7	5.8	0.8	28.1
CCS7397	yes	Navrongo	2002	NA	Yes	37.7	Not Known / Missing entry	NA	Positive	NA	NA	NA	152800	Positive	P. falciparum	Severe Malaria	8.7	2.4	5.7	19.8	83.5	24.1	28.9	220	17.8	7.3	60.5	31	8.5	5.3	2.7	0.7	20.2
CCS9207	yes	Navrongo	2002	NA	Yes	36.7	Not Known / Missing entry	NA	Positive	NA	NA	NA	30920	Positive	P. falciparum	Severe Malaria	25.6	2.4	6.1	19.6	80.3	25.2	31.3	NA	NA	NA	23.6	71.8	4.6	6	18.4	1.2	22.3
CCS9242	yes	Navrongo	2002	NA	Yes	37.9	Not Known / Missing entry	NA	Positive	NA	NA	NA	12920	Positive	P. falciparum	Severe Malaria	8.3	2.7	5.6	18.5	69.5	21.2	30.5	93	16.3	6.7	61.1	36.2	2.7	5.1	3	0.2	18.3
CCS9284	yes	Navrongo	2002	NA	Yes	38.4	Not Known / Missing entry	NA	Positive	NA	NA	NA	242400	Positive	P. falciparum	Severe Malaria	30.4	3.3	5.9	20.5	62.1	17.8	28.6	107	17.7	8.5	75.7	19.6	4.7	23	6	1.4	19.1
CCS9312	yes	Navrongo	2002	NA	Yes	36.9	Not Known / Missing entry	NA	Positive	NA	NA	NA	207680	Positive	P. falciparum	Severe Malaria	13.1	3.2	8.4	27.3	84.9	26.2	30.9	20	17.6	NA	74.7	22.5	2.8	9.8	2.9	0.4	15.9
EIMA001	yes	Accra	2012	no	Yes	38	Not Known / Missing entry	NA	NA		NA	NA	21144	Positive	P. falciparum	Uncomplicated Malaria	7	4.47	9.8	29.8	66.7	21.9	32.9	306	13.7	10.1	81.4	9.4	9.2	5.7	0.7	0.6	16.6
EIMA002	yes	Accra	2012	no	Yes	39.5	Not Known / Missing entry	respiractory tract infection	NA		NA	NA	37259	Positive	P. falciparum	Uncomplicated Malaria	10.2	4.83	11.1	32.3	66.9	23	34.4	139	12	8.9	52.5	27.4	20.1	5.3	2.8	2.1	16.2
EIMA003	yes	Accra	2012	yes	Yes	37.9	Not Known / Missing entry	NA	NA		NA	NA	38350	Positive	P. falciparum	Uncomplicated Malaria	13	4.06	9.4	28.8	70.9	23.2	32.6	207	8.7	7.7	82.1	15.2	2.7	10.6	2	0.4	15.7
EIMA010	yes	Accra	2013	no	Yes	39	Not Known / Missing entry	NA	NA		NA	NA	9825	Positive	P. falciparum	Uncomplicated Malaria	5.2	4.8	12.8	37.6	78.3	26.7	34	344	11.9	10.3	77.7	15.3	7	4	0.8	0.4	12.9
EIMA013	yes	Accra	2013	yes	Yes	38.5	Not Known / Missing entry	hernia	NA		NA	NA	68637	Positive	P. falciparum	Uncomplicated Malaria	6.5	4.16	10.6	32.3	77.6	25.5	32.8	182	9.6	8.3	62.1	29.5	8.4	4.1	1.9	0.5	14.9
EIMA014	yes	Accra	2013	yes	Yes	NA	Not Known / Missing entry	NA	NA		NA	NA	1132	Positive	P. falciparum	Uncomplicated Malaria	6.3	3.22	7.7	24	74.5	23.9	32.1	77	12.3	8.5	36.5	60.5	3	2.3	3.8	0.2	16.7
EIMA015	yes	Accra	2013	no	Yes	NA	Not Known / Missing entry	NA	NA		NA	NA	7184	Positive	P. falciparum	Uncomplicated Malaria	9.1	4.17	9.4	29.2	70	22.5	32.2	238	11.1	8.9	76.2	17.8	6	7	1.6	0.5	17.3
EIMA016	yes	Accra	2013	no	Yes	39	Not Known / Missing entry	teething	NA		NA	NA	32612	Positive	P. falciparum	Uncomplicated Malaria	7.4	4.48	11.4	36.2	80.8	25.4	31.5	343	9.4	8.7	78.1	15.6	6.3	5.7	1.2	0.5	13.1
EIMA017	yes	Accra	2013	no	Yes	NA	Not Known / Missing entry	Injury	NA		NA	NA	28910	Positive	P. falciparum	Uncomplicated Malaria	7.4	4.63	11.2	32.4	70	24.2	34.6	106	13.9	9.8	74	16.1	9.9	5.5	1.2	0.7	14.6
EIMA018	yes	Accra	2013	no	Yes	39.4	Not Known / Missing entry	Malaria	NA		NA	NA	10241	Positive	P. falciparum	Uncomplicated Malaria	13.8	4.67	11.7	35.3	75.6	25.1	33.1	284	10.8	9.1	65.8	16.8	17.4	9.1	2.3	2.4	14.2
EIMA019	yes	Accra	2013	yes	Yes	39.6	Not Known / Missing entry	Fever	NA		NA	NA	7333	Positive	P. falciparum	Uncomplicated Malaria	15.4	4.94	11.1	33.8	68.4	22.5	32.8	231	11	9.2	59.9	21.3	18.8	9.2	3.3	2.9	15.7
EIMA020	yes	Accra	2013	yes	Yes	38.1	Not Known / Missing entry	gastroenteritis	NA		NA	NA	27769	Positive	P. falciparum	Uncomplicated Malaria	11.7	3.68	9	26.3	71.5	24.5	34.2	118	11	9.2	67	21	12	7.8	2.5	1.4	14.7
EIMA021	yes	Accra	2013	no	Yes	38.9	Not Known / Missing entry	NA	NA		NA	NA	2138	Positive	P. falciparum	Uncomplicated Malaria	10	4.64	12.3	37.3	80.4	26.5	33	146	14.1	11.3	67.1	22.6	10.3	6.7	2.3	1	14.6
EIMA022	yes	Accra	2013	yes	Yes	NA	Not Known / Missing entry	NA	NA		NA	NA	5876	Positive	P. falciparum	Uncomplicated Malaria	7.5	3.68	9.8	28.7	78	26.6	34.1	183	9.8	8.4	45	45	10	3.3	3.4	0.8	16.1
EIMA023	yes	Accra	2013	no	Yes	37.5	Not Known / Missing entry	Malaria	NA		NA	NA	761	Positive	P. falciparum	Uncomplicated Malaria	6.6	5.01	13.4	38.7	77.2	26.7	34.6	122	10.8	9.5	81.4	12.4	6.2	5.4	0.8	0.4	13.5
EIMA024	yes	Accra	2013	NA	NA	NA	Not Known / Missing entry	NA	NA		NA	NA	949	Positive	P. falciparum	Uncomplicated Malaria	4.7	4.07	10.2	31.4	77.1	25.1	32.5	92	15.8	10.4	39	38.2	22.8	1.8	1.8	1.1	16.1
EIMA027	yes	Accra	2013	no	Yes	38	Not Known / Missing entry	Chicken pox	NA		NA	NA	5580	Positive	P. falciparum	Uncomplicated Malaria	6.3	5.41	13.2	39.4	72.8	24.4	33.5	149	12.8	9.8	78.2	10.1	11.7	5	0.6	0.7	13
EIMA028	yes	Accra	2013	yes	Yes	39.9	Not Known / Missing entry	Fever	NA		NA	NA	18577	Positive	P. falciparum	Uncomplicated Malaria	9	4.25	11.2	34.6	81.4	26.4	32.4	61	16.3	10.8	83	15.3	1.7	7.4	1.4	0.2	12.6
EIMA030	yes	Accra	2013	yes	Yes	40.2	Not Known / Missing entry	Malaria	NA		NA	NA	1089	Positive	P. falciparum	Uncomplicated Malaria	6	5.01	13.2	38.6	77	26.3	34.2	292	10.7	9.1	82.4	13.5	4.1	5	0.8	0.2	13.7
EIMA032	yes	Accra	2013	yes	Yes	39.3	Not Known / Missing entry	Fever	NA		NA	NA	44097	Positive	P. falciparum	Uncomplicated Malaria	10.6	4.56	10.5	32.9	72.1	23	31.9	267	10.8	8.1	79.4	17.8	2.8	8.4	1.9	0.3	14.1
EIMA033	yes	Accra	2013	yes	Yes	39.9	Not Known / Missing entry	diarrhoea	NA		NA	NA	11088	Positive	P. falciparum	Uncomplicated Malaria	8.1	3.74	8.8	27.2	72.7	23.5	32.4	115	11.3	9.2	71.6	23.3	5.1	5.8	1.9	0.4	15.8
EIMA036	yes	Accra	2013	no	NA	38.7	Not Known / Missing entry	Malaria	NA		NA	NA	6693	Positive	P. falciparum	Uncomplicated Malaria	2.4	4.44	12.3	36.1	81.3	27.7	34.1	153	14.4	11	70.5	23.9	5.6	1.7	0.6	0.1	14.8
EIMA037	yes	Accra	2013	no	NA	39	Not Known / Missing entry	NA	NA		NA	NA	4971	Positive	P. falciparum	Uncomplicated Malaria	4.2	4.9	13.2	38.4	78.4	26.9	34.4	168	11.8	9.9	85.6	12.5	1.9	3.6	0.5	0.1	13.2
EIMA038	yes	Accra	2013	yes	Yes	38.5	Not Known / Missing entry	NA	NA		NA	NA	12256	Positive	P. falciparum	Uncomplicated Malaria	8.7	3.38	9.2	28.3	83.7	27.2	32.5	266	9.7	8.5	79.3	13.6	7.1	6.9	1.2	0.6	14.9
EIMA039	yes	Accra	2013	yes	Yes	39.1	Not Known / Missing entry	Malaria	NA		NA	NA	66916	Positive	P. falciparum	Uncomplicated Malaria	10.1	4.18	10.7	31.5	75.4	25.6	34	208	10.8	8.9	84	11	5	8.5	1.1	0.5	13.3
EIMA040	yes	Accra	2013	yes	Yes	39.4	Not Known / Missing entry	Cough	NA		NA	NA	41391	Positive	P. falciparum	Uncomplicated Malaria	11.8	4.81	11.7	36.1	75.1	24.3	32.4	141	11.4	9.1	68.6	27.1	4.3	8.1	3.2	0.5	13.4
EIMA041	yes	Accra	2013	no	NA	NA	Not Known / Missing entry	NA	NA		NA	NA	44488	Positive	P. falciparum	Uncomplicated Malaria	9.9	4.17	9.8	28.1	67.4	23.5	34.9	318	10.1	8.6	81.9	10.8	7.3	8.1	1.1	0.7	17
EIMA043	yes	Accra	2013	no	Yes	39.1	Not Known / Missing entry	Fever	NA		NA	NA	22352	Positive	P. falciparum	Uncomplicated Malaria	9.2	3.83	9	26.8	70	23.5	33.6	211	12.8	10.1	73.6	15.9	10.5	6.7	1.5	1	16.3
EIMA046	yes	Accra	2013	no	Yes	38.9	Not Known / Missing entry	Malaria	NA		NA	NA	37584	Positive	P. falciparum	Uncomplicated Malaria	5.2	4.95	13	38.2	77.2	26.3	34	94	14	10.6	75.5	10.1	14.4	4	0.5	0.7	14.1
EIMA047	yes	Accra	2013	no	Yes	40	Not Known / Missing entry	NA	NA		NA	NA	14288	Positive	P. falciparum	Uncomplicated Malaria	11.3	4.96	11.5	35.5	71.6	23.2	32.4	225	12.4	9.8	75.9	18.4	5.7	8.6	2.1	0.6	14.1
EIMA050	yes	Accra	2013	no	Yes	39.1	Not Known / Missing entry	Malaria	NA		NA	NA	8920	Positive	P. falciparum	Uncomplicated Malaria	8.8	4.22	11.1	32.8	77.7	26.3	33.8	93	10.4	8.5	66.4	24	9.6	5.9	2.1	0.8	13.1
EIMA054	yes	Accra	2014	no	No	39.7	Not Known / Missing entry	NA	NA		NA	NA	26291	Positive	P. falciparum	Uncomplicated Malaria	5.4	3.2	8.9	26.4	82.5	27.8	33.7	65	14.7	11.6	67.8	28.5	3.7	3.7	1.5	0.2	15.3
EIMA190	yes	Accra	2016	yes	Yes	36.1	Not Known / Missing entry	Fever	NA	NA	NA	NA	0	Negative	Undetermined	Non-malaria Infection	7.2	4.66	12.4	34.6	74.2	26.6	35.8	167	11.8	9.2	63.6	18.9	17.5	4.5	1.4	1.3	13.4
EIMA191	yes	Accra	2016	no	Yes	38	Not Known / Missing entry	NA	NA		NA	NA	27820	Positive	P. falciparum	Uncomplicated Malaria	3.6	4.17	10.9	30.9	74.1	26.1	35.3	79	12.6	9.1	70.8	19.9	9.3	2.6	0.7	0.3	15.4
EIMA192	yes	Accra	2016	yes	Yes	36.8	Not Known / Missing entry	Neonatal jaundice	NA		NA	NA	45218	Positive	P. falciparum	Uncomplicated Malaria	9.9	3.61	10	27.7	76.72	27.7	36.1	130.2	11.9	9.9	60.6	27.8	11.6	6	2.8	1.1	13.9
EIMA193	yes	Accra	2016	yes	Yes	37.9	Not Known / Missing entry	NA	NA		NA	NA	50371	Positive	P. falciparum	Uncomplicated Malaria	4.7	3.91	10.6	27.5	70.32	27.1	38.51	63.2	13.9	9.4	68.9	21.3	9.8	3.2	1	0.5	17.91
EIMA196	yes	Accra	2016	no	Yes	37.6	Not Known / Missing entry	NA	NA	NA	NA	NA	0	Negative	Undetermined	Non-malaria Infection	4.3	4.61	13.3	36.1	78.32	28.9	36.8	214	11.2	9.8	85.6	11.9	2.5	3.7	0.5	0.1	13.7
EIMA219	yes	Accra	2016	no	Yes	37.4	Not Known / Missing entry	Malaria	NA	Not done	Not done	Not done	0	Negative	Undetermined	Non-malaria Infection	4.6	2.62	7.4	22.2	84.8	28.2	33.3	175	NA	NA	38.9	42.5	18.6	NA	NA	NA	NA
EIMA222	yes	Accra	2016	no	Yes	36.9	Not Known / Missing entry	NA	NA	Not done	Not done	Not done	0	Negative	Undetermined	Non-malaria Infection	5	3.49	7.6	23.8	68.1	21.8	32	183	15.3	8.7	43.2	42.3	14.5	NA	NA	NA	NA
EIMA223	yes	Accra	2016	yes	Yes	38.9	Not Known / Missing entry	Jaundice	NA		NA	NA	46586	Positive	P. falciparum	Uncomplicated Malaria	7.9	3.22	8.4	25.2	78.2	26.1	33.4	55	15.4	11	65.4	24.6	10	5.2	1.9	0.8	15.8
EIMA224	yes	Accra	2016	no	Yes	39.1	Not Known / Missing entry	Malaria	NA		NA	NA	78148	Positive	P. falciparum	Uncomplicated Malaria	24.5	2.3	6.6	20.6	89.7	28.7	32	176	15.4	9.3	68.7	20.1	11.2	16.9	4.9	2.7	21
EIMA226	yes	Accra	2016	no	Yes	40	Not Known / Missing entry	NA	NA	NA	NA	NA	0	Negative	Undetermined	Non-malaria Infection	12.3	5.57	14.2	42.9	77.1	25.5	33.1	144	15.1	8	76.5	10.5	13	9.4	1.3	1.6	13.5
EIMA227	yes	Accra	2016	no	Yes	39.3	Not Known / Missing entry	NA	NA		NA	NA	60105	Positive	P. falciparum	Uncomplicated Malaria	5.7	4.23	8.5	22.4	67.2	20.1	29.9	59	15.3	9	62.4	32.2	5.4	3.6	1.8	0.3	15.6
EIMA228	yes	Accra	2016	yes	Yes	38.1	Not Known / Missing entry	NA	NA		NA	NA	65108	Positive	P. falciparum	Uncomplicated Malaria	10.6	4.2	9.3	29.3	69.7	22.1	31.8	89	14.7	9.8	52.6	35.4	12	5.6	3.8	1.2	18.3
EIMA229	yes	Accra	2016	yes	Yes	38.5	Not Known / Missing entry	NA	NA		NA	NA	46315	Positive	P. falciparum	Uncomplicated Malaria	7.2	3.42	8.1	24.6	71.9	23.7	32.9	87	15.4	9	46.4	41.6	12	3.3	3	0.9	16.1
EIMA230	yes	Accra	2016	NA	Yes	38	Not Known / Missing entry	Fever	NA		NA	NA	6364	Positive	P. falciparum	Uncomplicated Malaria	16.4	4.41	9.8	30.2	68.5	22.2	32.4	201	14.7	8.9	59.6	31.3	9.1	9.8	5.1	1.5	17.9
EIMA231	yes	Accra	2016	yes	Yes	36.5	Not Known / Missing entry	Fever	NA		NA	NA	311	Positive	P. falciparum	Uncomplicated Malaria	9.4	4.54	11	34.5	75.9	24.2	31.9	274	14.6	7.1	38.5	50.7	10.8	3.6	4.8	1	18.7
EIMA235	yes	Accra	2017	yes	Yes	39.4	Not Known / Missing entry	NA	NA		NA	NA	685	Positive	P. falciparum	Uncomplicated Malaria	4.4	4.4	11.1	34.9	79.4	25.2	31.8	178	15.8	9.1	67.3	19.2	13.5	3	0.8	0.6	13.7
EIMA241	yes	Accra	2017	no	Yes	36.6	Not Known / Missing entry	NA	NA		NA	NA	1529	Positive	P. falciparum	Uncomplicated Malaria	11.4	2.04	5.8	18.5	90.8	28.4	31.3	175	15	8.1	34.6	47.3	18.1	3.9	5.4	2.1	18.5
EIMA242	yes	Accra	2017	no	Yes	38.2	Not Known / Missing entry	Fever	NA		NA	NA	14061	Positive	P. falciparum	Uncomplicated Malaria	3.5	3.18	8.7	27	85	27.4	32.2	120	15.9	8	50.9	36.1	13	1.8	1.3	0.4	13.2
EIMA243	yes	Accra	2017	no	Yes	38.7	Not Known / Missing entry	NA	NA		NA	NA	14852	Positive	P. falciparum	Uncomplicated Malaria	12.5	4.29	11	34.6	65.5	20.8	31.7	226	14.7	7.8	52.9	33.4	13.7	6.6	4.2	1.7	16.8
EIMA244	yes	Accra	2017	yes	Yes	38.7	Not Known / Missing entry	NA	NA		NA	NA	3145	Positive	P. falciparum	Uncomplicated Malaria	4.8	5.49	11.1	36.1	65.8	20.2	30.7	195	15.2	8.4	67.1	26.8	6.1	3.2	1.3	0.3	15.8
EIMA245	yes	Accra	2017	yes	Yes	38.4	Not Known / Missing entry	Common cold	NA		NA	NA	5834	Positive	P. falciparum	Uncomplicated Malaria	4.6	3.92	10.4	34.9	71	21.1	29.8	301	15.3	8.2	59.7	30.3	10	2.7	1.4	0.5	18.1
EIMA246	yes	Accra	2017	no	Yes	37.3	Not Known / Missing entry	Fever	NA		NA	NA	33614	Positive	P. falciparum	Uncomplicated Malaria	6.4	3.75	9.3	29.6	79	24.8	31.4	89	15.9	7.7	50.7	38.4	10.9	3.2	2.5	0.7	14.3
EIMA247	yes	Accra	2017	no	Yes	39.7	Not Known / Missing entry	Tooth decay	NA		NA	NA	1053	Positive	P. falciparum	Uncomplicated Malaria	7.5	4.39	12.4	38.3	87.3	28.2	32.4	209	14.5	7.5	83.2	11	5.8	6.3	0.8	0.4	13.4
EIMA248	yes	Accra	2017	no	Yes	38.6	Not Known / Missing entry	NA	NA		NA	NA	24298	Positive	P. falciparum	Uncomplicated Malaria	9.4	2.79	7	22	78.8	25.1	31.8	108	16.4	9	54.6	34.4	11	5.2	3.2	1	14.9
EIMA249	yes	Accra	2017	no	Yes	38.3	Not Known / Missing entry	Malaria	NA		NA	NA	33592	Positive	P. falciparum	Uncomplicated Malaria	8.9	5.29	12.2	39.3	74.3	23.1	31	148	15	7.5	64.2	27.8	8	5.7	2.5	0.7	15.3
EIMA250	yes	Accra	2017	no	Yes	38.7	Not Known / Missing entry	NA	NA		NA	NA	10580	Positive	P. falciparum	Uncomplicated Malaria	7.1	4.33	11.6	35.6	82.3	26.8	32.6	184	15.6	8.7	71.2	18.2	10.6	5.1	1.3	0.7	14.4
EIMA251	yes	Accra	2017	no	Yes	NA	Not Known / Missing entry	Malaria	NA		NA	NA	21597	Positive	P. falciparum	Uncomplicated Malaria	5.1	4.22	10.2	32.1	76	24.2	31.8	100	15.6	7.7	75	16.3	8.7	3.9	0.8	0.4	15
EIMA252	yes	Accra	2017	no	Yes	38.6	Not Known / Missing entry	Fever	NA		NA	NA	2666	Positive	P. falciparum	Uncomplicated Malaria	7.7	3.95	8.6	26.7	67.5	21.8	32.3	217	14.6	8	47.8	36.8	15.4	3.7	2.8	1.2	18.9
EIMA253	yes	Accra	2017	yes	Yes	38.5	Not Known / Missing entry	Malaria	NA		NA	NA	9667	Positive	P. falciparum	Uncomplicated Malaria	6.4	3.77	10.5	32.6	86.5	27.9	32.2	181	15.5	8.3	66.5	20.8	12.7	4.3	1.3	0.8	14.8
EIMA254	yes	Accra	2017	yes	Yes	37.5	Not Known / Missing entry	Malaria	NA		NA	NA	470	Positive	P. falciparum	Uncomplicated Malaria	5.3	4.05	11.7	37	73.2	23.2	31.7	183	14.9	7.5	79.5	12.9	7.6	4.2	0.7	0.4	15.5
EIMA255	yes	Accra	2017	no	Yes	39	Not Known / Missing entry	NA	NA		NA	NA	152000	Positive	P. falciparum	Uncomplicated Malaria	7	2.64	6.4	19.5	74	24.2	32.8	72	16.3	8.9	84.3	12.1	3.6	5.9	0.8	0.3	14.9
EIMA256	yes	Accra	2017	yes	Yes	36.8	Not Known / Missing entry	NA	NA		NA	NA	95836	Positive	P. falciparum	Uncomplicated Malaria	9.4	3.37	8.1	24.7	73.2	24	32.8	100	15.5	8.3	79.2	14.4	6.4	7.4	1.4	0.6	16.4
EIMA257	yes	Accra	2017	no	Yes	40	Not Known / Missing entry	Malaria	NA		NA	NA	3298	Positive	P. falciparum	Uncomplicated Malaria	9.2	3.71	9.1	28.1	75.7	24.5	32.4	80	15.7	8.5	43.9	41.2	14.9	4	3.8	1.4	14.7
EIMA258	yes	Accra	2017	yes	Yes	38.5	Not Known / Missing entry	Malaria	NA		NA	NA	892	Positive	P. falciparum	Uncomplicated Malaria	4	4.52	9.7	31.6	70	21.5	30.7	227	15	8.1	70.7	17.2	12.1	2.8	0.7	0.5	14.9
EIMA259	yes	Accra	2017	yes	Yes	39.8	Not Known / Missing entry	Fever	NA		NA	NA	102515	Positive	P. falciparum	Uncomplicated Malaria	5.6	3.2	8.5	26.2	81.9	26.6	32.4	82	16.5	8.7	58.2	35.7	6.1	3.3	2	0.3	14.2
EIMA260	yes	Accra	2017	no	Yes	37.8	Not Known / Missing entry	NA	NA		NA	NA	62571	Positive	P. falciparum	Uncomplicated Malaria	7.4	3.38	9.2	28.5	68.3	22	32.2	172	14.8	7.5	81.4	14	4.6	6.1	1	0.3	17.4
EIMA261	yes	Accra	2017	no	Yes	38.6	Not Known / Missing entry	NA	NA	NA	NA	NA	0	Negative	Undetermined	Non-malaria Infection	9.3	3.54	10.3	32.6	76.7	24.2	31.6	242	15.6	9.4	60.9	27.5	11.6	5.7	2.6	1	14.1
EIMA263	yes	Accra	2017	no	Yes	38.2	Not Known / Missing entry	Eye problem	NA		NA	NA	3904	Positive	P. falciparum	Uncomplicated Malaria	7.3	4.52	10.3	31.7	70.2	22.8	32.5	110	15	9.3	73.7	19.6	6.7	5.4	1.4	0.5	15.6
EIMA265	yes	Accra	2017	no	Yes	40.5	Not Known / Missing entry	gastroenteritis	NA		NA	NA	4958	Positive	P. falciparum	Uncomplicated Malaria	3.7	3.58	9.4	28.7	80.1	26.3	32.8	58	16.4	11.1	61.7	27.7	10.6	2.3	1	0.4	12.9
EIMA266	yes	Accra	2017	no	Yes	38.4	Not Known / Missing entry	Fever	NA		NA	NA	15804	Positive	P. falciparum	Uncomplicated Malaria	3.2	4.57	11.2	35	76.5	24.5	32	64	15.6	8.2	64.4	26.5	9.1	2.1	0.8	0.3	15.3
EIMA271	yes	Accra	2017	no	Yes	38.4	Not Known / Missing entry	Headache/Fever	NA		NA	NA	55713	Positive	P. falciparum	Uncomplicated Malaria	6.7	4.8	13.2	38.5	80.3	27.5	34.2	121	15.6	9.2	69.8	15.5	14.7	4.7	1	1	13.5
EIMA272	yes	Accra	2017	no	Yes	39.2	Not Known / Missing entry	NA	NA		NA	NA	15168	Positive	P. falciparum	Uncomplicated Malaria	4.8	4.6	12.7	38.6	84	27.6	32.9	168	15.8	10.5	74.7	16.3	9	3.6	0.8	0.4	13.3
EIMA273	yes	Accra	2017	no	Yes	38.3	Not Known / Missing entry	NA	NA		NA	NA	101132	Positive	P. falciparum	Uncomplicated Malaria	5.8	3.11	8.3	25.2	81	26.7	32.9	176	15.2	8.3	73.8	19.2	7	4.3	1.1	0.4	15.3
EIMA274	yes	Accra	2017	no	Yes	38.8	Not Known / Missing entry	NA	NA		NA	NA	1069	Positive	P. falciparum	Uncomplicated Malaria	3.6	4.21	10.6	33.1	78.6	25.2	32	215	15.1	8.6	69.6	24.3	6.1	2.5	0.9	0.2	15.1
EIMA277	yes	Accra	2017	no	Yes	38.7	Not Known / Missing entry	NA	NA		NA	NA	10469	Positive	P. falciparum	Uncomplicated Malaria	5.3	4.55	10.6	34.9	76.8	23.3	30.3	133	15.9	9.2	68.4	25.6	6	3.6	1.4	0.3	14.2
EIMA279	yes	Accra	2017	no	Yes	40.2	Not Known / Missing entry	Boil	NA	NA	NA	NA	0	Negative	Undetermined	Non-malaria Infection	2.2	1.46	3.5	10.5	72.2	24	33.2	53	15.8	12.6	53.7	34.1	12.2	1.2	0.8	0.2	15.5
EIMA281	yes	Accra	2017	no	Yes	38	Not Known / Missing entry	Malaria	NA		NA	NA	919	Positive	P. falciparum	Uncomplicated Malaria	16.4	3.89	9.4	30.1	77.5	24.2	31.2	315	15.8	8.4	62.1	28.7	9.2	10.2	4.7	1.5	14.5
EIMA283	yes	Accra	2017	yes	Yes	39.5	Not Known / Missing entry	NA	NA		NA	NA	54840	Positive	P. falciparum	Uncomplicated Malaria	4.9	4.04	8.9	25.7	76.7	22	28.7	75	15.6	9.8	53.3	40.7	6	2.6	2	0.3	15.4
EIMA284	yes	Accra	2017	no	Yes	39.4	Not Known / Missing entry	NA	NA	NA	NA	NA	18240	Positive	P. falciparum	Uncomplicated Malaria	11	4.95	11.1	38.5	77.8	22.4	28.8	282	14.9	7.4	82.7	10.1	7.2	9.1	1.1	0.8	16.5
EIMA285	yes	Accra	2017	no	Yes	38.4	Not Known / Missing entry	Malaria	NA		NA	NA	64889	Positive	P. falciparum	Uncomplicated Malaria	16.3	5.26	10.5	31.5	69.4	20	28.8	111	15.5	9.6	71.7	18.1	10.2	11.7	3	1.6	14.7
EIMA288	yes	Accra	2017	no	Yes	39.4	Not Known / Missing entry	NA	NA		NA	NA	17655	Positive	P. falciparum	Uncomplicated Malaria	18.6	4.34	9	30.6	70.5	20.7	29.4	103	15.4	9.9	62.2	26.1	11.7	11.6	4.9	2.1	15.6
EIMA291	yes	Accra	2017	No	Yes	39.3	Not Known / Missing entry	NA	NA		NA	NA	34913	Positive	P. falciparum	Uncomplicated Malaria	10.4	4.01	10.3	33.3	66.4	20.6	31	95	15.1	11.4	51.5	36.7	11.8	5.4	3.8	1.2	14.4
EIMA292	yes	Accra	2017	no	Yes	38.8	Not Known / Missing entry	NA	NA		NA	NA	71644	Positive	P. falciparum	Uncomplicated Malaria	2.1	3.84	8.4	26.4	68.8	21.9	31.8	190	14.9	7.7	34.6	57.5	7.9	0.7	1.2	0.2	18
EIMA296	yes	Accra	2017	no	Yes	39.4	Not Known / Missing entry	Malaria	NA		NA	NA	15231	Positive	P. falciparum	Uncomplicated Malaria	5.5	4.38	11.4	34.8	79.5	26	32.7	136	16.1	10.8	73.6	16.4	10	4	0.9	0.6	12.7
EIMA297	yes	Accra	2017	no	Yes	39.8	Not Known / Missing entry	Malaria	NA		NA	NA	50527	Positive	P. falciparum	Uncomplicated Malaria	9.3	5.08	12.8	39	76.7	25.2	32.9	59	15.7	9.4	85	10.5	4.5	7.9	1	0.4	15.3
EIMA298	yes	Accra	2017	no	Yes	38.9	Not Known / Missing entry	Fever	NA		NA	NA	114393	Positive	P. falciparum	Uncomplicated Malaria	11.1	3.35	8.5	25.8	77.1	25.4	32.9	70	16.3	10.3	79.8	13.2	7	8.9	1.5	0.7	14.8
EIMA299	yes	Accra	2017	no	Yes	39.6	Not Known / Missing entry	NA	NA		NA	NA	5766	Positive	P. falciparum	Uncomplicated Malaria	5.5	3.46	9.4	29.9	86.3	27.2	31.5	172	16	9.1	80.9	13.7	5.4	4.4	0.8	0.3	15.3
EIMA300	yes	Accra	2017	no	Yes	36.7	Not Known / Missing entry	NA	NA		NA	NA	22783	Positive	P. falciparum	Uncomplicated Malaria	10.4	2.85	6.8	20.7	72.7	23.9	32.8	61	15.5	12.4	77.9	17	5.1	8.1	1.8	0.5	14.8
EIMA301	yes	Accra	2017	no	Yes	39.4	Not Known / Missing entry	NA	NA		NA	NA	1951	Positive	P. falciparum	Uncomplicated Malaria	6.4	4.09	9.8	30.3	74	24	32.4	88	15.6	10.1	77.1	16.8	6.1	4.9	1.1	0.4	14.9
EIMA302	yes	Accra	2017	no	Yes	38.4	Not Known / Missing entry	Malaria	NA		NA	NA	86400	Positive	P. falciparum	Uncomplicated Malaria	14.8	3.79	10.8	31.9	84.1	28.5	33.9	172	15.2	8.6	84.7	10	5.3	12.5	1.5	0.8	13.3
EIMA304	yes	Accra	2017	yes	Yes	39	Not Known / Missing entry	Fever	NA		NA	NA	107979	Positive	P. falciparum	Uncomplicated Malaria	8.1	3.73	8.7	26.8	71.8	23.3	32.5	66	14.6	8.8	68.2	21.5	10.3	5.6	1.7	0.8	17.4
EIMA305	yes	Accra	2017	no	Yes	38.1	Not Known / Missing entry	Fever	NA		NA	NA	19558	Positive	P. falciparum	Uncomplicated Malaria	4.9	3.43	9.4	28.1	81.9	27.4	33.4	146	15.5	8.9	64.2	28.5	7.3	3.1	1.4	0.4	16.2
EIMA307	yes	Accra	2017	no	Yes	40	Not Known / Missing entry	NA	NA		NA	NA	73465	Positive	P. falciparum	Uncomplicated Malaria	8.2	3.29	8.2	25.2	76.7	24.9	32.5	107	15.4	10.4	55.9	37.4	6.7	4.6	3.1	0.5	20.7
EIMA308	yes	Accra	2017	no	Yes	39.3	Not Known / Missing entry	NA	NA		NA	NA	63219	Positive	P. falciparum	Uncomplicated Malaria	9.9	4.53	11.9	34.7	76.5	26.3	34.3	141	16.1	8.9	81.2	15.3	3.5	8.1	1.5	0.3	14.1
EIMA333	yes	Accra	2017	yes	Yes	39.8	Not Known / Missing entry	Malaria	NA		NA	NA	1234	Positive	P. falciparum	Uncomplicated Malaria	8.8	4.18	11.4	33.4	79.9	27.3	34.1	158	15.3	10.2	72.6	14.9	12.5	6.4	1.3	1.1	13.2
EIMA354	yes	Accra	2018	no	Yes	NA	Not Known / Missing entry	Malaria	NA		NA	NA	557	Positive	P. falciparum	Uncomplicated Malaria	6.4	4.18	11.8	35.1	84	28.2	33.6	144	10.5	9.2	42.9	53.1	4	2.7	3.4	0.3	13.9
EIMA355	yes	Accra	2018	no	Yes	38.9	Not Known / Missing entry	Malaria	NA		NA	NA	35395	Positive	P. falciparum	Uncomplicated Malaria	6.5	5.42	13.4	40.2	74.22	24.72	33.3	75	12	9.8	75.6	20.1	4.3	4.9	1.3	0.3	14.6
EIMA357	yes	Accra	2018	no	Yes	41	Not Known / Missing entry	Fever	NA		NA	NA	27339	Positive	P. falciparum	Uncomplicated Malaria	9.7	4.79	11.4	34.2	73.52	23.82	32.4	104	16.3	10.5	86.6	11.7	1.7	8.4	1.1	0.2	14.8
EIMA359	yes	Accra	2019	no	Yes	40.3	Not Known / Missing entry	Malaria	NA	NA	NA	NA	4781	Positive	P. falciparum	Uncomplicated Malaria	8.5	4.5	10.2	30.6	66.4	22.4	33.7	250	9.7	8.3	73.2	22.2	4.6	6.2	1.9	0.4	19
EIMA361	yes	Accra	2019	no	Yes	38.1	Not Known / Missing entry	Fever	NA		NA	NA	1645	Positive	P. falciparum	Uncomplicated Malaria	7.3	4.3	11.8	36.2	83.2	27.1	32.6	491	12.3	9.9	69	20.5	10.5	5	1.5	0.8	14.3
EIMA362	yes	Accra	2019	no	Yes	38.3	Not Known / Missing entry	Fever	NA		NA	NA	6980	Positive	P. falciparum	Uncomplicated Malaria	5	3.3	8.7	28.1	83.12	25.72	31	207	13.7	10.4	59.8	23.8	16.4	3	1.2	0.8	14.9
EIMA363	yes	Accra	2019	no	Yes	38.3	Not Known / Missing entry	Fever	NA		NA	NA	70549	Positive	P. falciparum	Uncomplicated Malaria	8.8	4.6	10.1	31.1	66.6	21.6	32.5	305	9.5	8.3	79.6	10.2	10.2	7	0.9	0.9	16.8
EIMA364	yes	Accra	2019	no	Yes	39.9	Not Known / Missing entry	Fever	NA		NA	NA	33058	Positive	P. falciparum	Uncomplicated Malaria	7.8	4.58	12.7	38.5	84.1	27.7	33	241	8.5	8	80.5	12.1	7.4	6.3	0.9	0.6	13.2
EIMA368	yes	Accra	2019	no	Yes	40	Not Known / Missing entry	Febrile convulsion	NA		NA	NA	45176	Positive	P. falciparum	Uncomplicated Malaria	10.3	4.4	10.7	32.8	75.2	24.5	32.6	278	10	8.5	77.2	16.5	6.3	8	1.7	0.6	13.1
EIMA369	yes	Accra	2014	yes	Yes	38.8	Not Known / Missing entry	Malaria	NA		NA	NA	25475	Positive	P. falciparum	Uncomplicated Malaria	8.9	4.1	10.9	32.2	77.2	26.1	33.9	96	11.7	10.5	79.4	14.3	6.3	7	1.3	0.6	14
EIMK002	yes	Kintampo	2011	yes	Yes	38.8	Not Known / Missing entry	Malaria	Positive		NA	NA	25291	Positive	P. falciparum	Uncomplicated Malaria	12.8	3.91	9.7	31	79	24.7	31.1	182	19.9	7.8	76.4	18.6	5	9.9	2.3	0.6	13.7
EIMK004	yes	Kintampo	2011	yes	Yes	36.4	Not Known / Missing entry	Malaria	Positive		NA	NA	67	Positive	P. falciparum	Uncomplicated Malaria	3.7	3.22	8.8	27.7	86	27.4	31.9	156	14.2	7.4	43.3	47.8	8.9	1.7	1.7	0.3	12.3
EIMK005	yes	Kintampo	2011	yes	Yes	36	Not Known / Missing entry	Malaria	Positive		NA	NA	3739	Positive	P. falciparum	Uncomplicated Malaria	11	4.04	9.2	29.2	72	22.7	31.4	216	15.9	7.1	38.3	53.1	8.6	4.3	5.8	0.9	14.8
EIMK009	yes	Kintampo	2011	no	Yes	38.9	Not Known / Missing entry	URTI	Positive		NA	NA	24727	Positive	P. falciparum	Uncomplicated Malaria	7.9	3.2	7.1	23.6	74	22.3	30.2	119	13.1	8.1	67.5	23.7	8.8	5.5	1.8	0.6	18.1
EIMK010	yes	Kintampo	2011	yes	Yes	37.7	Not Known / Missing entry	Malaria	Positive		NA	NA	18367	Positive	P. falciparum	Uncomplicated Malaria	10.9	4.21	9.9	31	74	23.4	31.7	59	14.7	8.5	75.9	18.5	5.6	8.3	2	0.6	15.4
EIMK011	yes	Kintampo	2011	no	Yes	39.3	Not Known / Missing entry	Malaria	Positive		NA	NA	257760	Positive	P. falciparum	Uncomplicated Malaria	10.6	5.37	10.8	37.4	70	20.2	29	202	18.3	7.7	57.6	34	8.4	6.2	3.6	0.8	14.4
EIMK012	yes	Kintampo	2011	yes	Yes	39.1	Not Known / Missing entry	enteric fever	Positive		NA	NA	312000	Positive	P. falciparum	Uncomplicated Malaria	9.8	4.16	10.9	35.8	86	26.3	30.6	101	17.1	7.8	83.7	11	5.3	8.3	1	0.5	11.7
EIMK013	yes	Kintampo	2011	no	Yes	36.7	Not Known / Missing entry	Malaria	Positive		NA	NA	2717	Positive	P. falciparum	Uncomplicated Malaria	10.6	4.52	10.7	35.4	78	23.8	30.4	193	16.8	8.3	71.8	22.9	5.3	7.7	2.4	0.5	13.9
EIMK015	yes	Kintampo	2011	yes	Yes	37	Not Known / Missing entry	Malaria	Positive		NA	NA	19300	Positive	P. falciparum	Uncomplicated Malaria	13	3.86	8.7	26.9	70	22.5	32.3	85	11.3	7	67.9	25	7.1	8.9	3.2	0.9	14.8
EIMK016	yes	Kintampo	2011	no	Yes	37.4	Not Known / Missing entry	Gastroentritis	Positive		NA	NA	113475	Positive	P. falciparum	Uncomplicated Malaria	14.8	4.45	10.2	32.9	74	22.9	30.9	169	17.8	8.1	85.4	10.1	4.5	12.8	1.4	0.6	15.8
EIMK017	yes	Kintampo	2011	no	Yes	39.1	Not Known / Missing entry	Malaria	Positive		NA	NA	3204	Positive	P. falciparum	Uncomplicated Malaria	17.8	2.42	6.4	21.2	88	26.6	30.3	394	13.9	8.3	51	38.4	10.6	9.2	6.8	1.8	20.3
EIMK018	yes	Kintampo	2011	yes	Yes	36	Not Known / Missing entry	Sepsis	Negative				NA	Negative	Undetermined	Non-malaria Infection	8.6	4.56	11.7	37.6	82	25.7	31.2	175	20	8	34.1	38.6	27.3	3	3.3	2.3	13.3
EIMK020	yes	Kintampo	2011	yes	Yes	39	Not Known / Missing entry	Malaria	Positive		NA	NA	142880	Positive	P. falciparum	Uncomplicated Malaria	11.4	3.76	10.8	32	85	28.8	33.8	170	19.3	8	84.9	11.6	3.5	9.8	1.3	0.3	12.2
EIMK022	yes	Kintampo	2012	no	Yes	36.9	Not Known / Missing entry	Pneumonia	Negative		NA	NA	0	Negative	Undetermined	Non-malaria Infection	5.1	4.48	10.9	32	71	24.4	34.3	137	13.1	8.3	44.6	46.9	8.5	2.4	2.3	0.4	17.2
EIMK023	yes	Kintampo	2012	no	Yes	37.4	Not Known / Missing entry	Malaria	Positive		NA	NA	188800	Positive	P. falciparum	Uncomplicated Malaria	17.6	4.72	12.2	37.2	79	25.9	32.8	110	18.7	7.6	84.7	10.9	4.4	15	1.9	0.7	14
EIMK028	yes	Kintampo	2012	yes	Yes	37	Not Known / Missing entry	Gastroentritis	Positive		NA	NA	1326	Positive	P. falciparum	Uncomplicated Malaria	10.2	3.57	8.1	24.4	68	22.6	33.1	122	12.4	7.8	49.5	43.6	6.9	5.1	4.4	0.7	20.2
EIMK032	yes	Kintampo	2012	no	Yes	38.4	Not Known / Missing entry	Malaria	Positive		NA	NA	712	Positive	P. falciparum	Uncomplicated Malaria	17.8	4.23	12.7	38	90	30.1	33.5	232	12.9	7.9	62.6	31.8	5.6	11.3	5.6	0.9	12.5
EIMK041	yes	Kintampo	2012	yes	Yes	36.9	Not Known / Missing entry	Malaria	Positive		NA	NA	2988	Positive	P. falciparum	Uncomplicated Malaria	8.3	4.45	11.5	35.8	80	25.9	32.2	165	14.1	9	45.4	45.2	9.4	3.9	3.7	0.7	15.4
EIMK045	yes	Kintampo	2012	no	Yes	37.3	Not Known / Missing entry	URTI	Positive		NA	NA	222.2	Positive	P. falciparum	Uncomplicated Malaria	10.1	3.76	10.6	32.4	86	28	32.6	226	14	8	55.7	36.2	8.1	5.7	3.6	0.8	13.6
EIMK047	yes	Kintampo	2012	no	Yes	36.2	Not Known / Missing entry	NA	Positive		NA	NA	655.5	Positive	P. falciparum	Uncomplicated Malaria	6.9	5.33	12	38.6	72	22.4	31	269	16	9.2	61.7	31.2	7.1	4.4	2.1	0.4	17.4
EIMK050	yes	Kintampo	2012	no	Yes	37.5	Not Known / Missing entry	enteric fever	Positive		NA	NA	1080	Positive	P. falciparum	Uncomplicated Malaria	8	4.08	11.9	35.4	87	29.2	33.6	107	14.2	8.5	74.5	20.1	5.4	6	1.6	0.4	13.4
EIMK054	yes	Kintampo	2012	no	Yes	37	Not Known / Missing entry	Malaria	Positive		NA	NA	504	Positive	P. falciparum	Uncomplicated Malaria	8.4	4.6	11.5	35.7	78	25	32.2	89	18.1	8.4	41.8	49.6	8.6	3.6	4.1	0.7	14.7
EIMK063	yes	Kintampo	2012	no	Yes	39.4	Not Known / Missing entry	Malaria	Positive		NA	NA	1953	Positive	P. falciparum	Uncomplicated Malaria	4.2	3.62	9.4	29.8	82	25.9	31.4	99	19.2	7.2	72	23.2	4.8	3.1	0.9	0.2	14.3
EIMK072	yes	Kintampo	2012	yes	Yes	39.6	Not Known / Missing entry	Enteritis ,helminthiasis	Positive		NA	NA	360	Positive	P. falciparum	Uncomplicated Malaria	10	4.27	9.8	32.3	76	23	30.5	126	23.9	9	48.2	38.8	13	4.9	3.8	1.3	17.8
EIMK076	yes	Kintampo	2012	no	Yes	35.6	Not Known / Missing entry	enteric fever	Positive		NA	NA	959	Positive	P. falciparum	Uncomplicated Malaria	13.7	4.43	11.7	37.6	85	26.3	31	224	20.1	8.4	76	20	4	10.5	2.7	0.5	14.2
EIMK077	yes	Kintampo	2012	no	Yes	35	Not Known / Missing entry	severe malaria	Positive		NA	NA	248970	Positive	P. falciparum	Uncomplicated Malaria	5.5	3.86	10.4	31.7	82	26.8	32.7	109	12.7	8.2	64.5	29.9	5.6	3.6	1.6	0.3	15.5
EIMK081	yes	Kintampo	2012	yes	Yes	38.5	Not Known / Missing entry	Malaria	Positive		NA	NA	59360	Positive	P. falciparum	Uncomplicated Malaria	12.4	4.24	10.3	31.6	74	24.2	32.5	62	14.7	7.1	63.6	30.9	5.5	8	3.8	0.6	17.4
EIMK084	yes	Kintampo	2012	yes	Yes	37.3	Not Known / Missing entry	Malaria	Positive		NA	NA	73528	Positive	P. falciparum	Uncomplicated Malaria	10.1	4.28	11.6	34.6	81	27.1	33.5	125	12.8	9.3	78.4	16.8	4.8	8.1	1.6	0.4	15.1
EIMK087	yes	Kintampo	2012	no	Yes	36.5	Not Known / Missing entry	Malaria	Positive		NA	NA	47	Positive	P. falciparum	Uncomplicated Malaria	11.9	4.33	11	35.4	82	25.4	31.1	282	17.8	7.9	43.8	48.1	8.1	5.3	5.7	0.9	15
EIMK089	yes	Kintampo	2012	yes	Yes	36.9	Not Known / Missing entry	Malaria	Positive		NA	NA	8365	Positive	P. falciparum	Uncomplicated Malaria	7	2.71	7.2	20.7	76	26.4	34.6	80	14.5	8.3	44.8	46.3	8.9	3.2	3.2	0.6	15.8
EIMK091	yes	Kintampo	2012	no	Yes	37.2	Not Known / Missing entry	NA	Positive		NA	NA	810300	Positive	P. falciparum	Uncomplicated Malaria	8.3	3.7	8.5	28.2	76	23	30.1	120	20.6	7.7	64.4	30	5.6	5.5	2.4	0.4	14.6
EIMK095	yes	Kintampo	2012	no	Yes	38.2	Not Known / Missing entry	NA	Positive		NA	NA	92664	Positive	P. falciparum	Uncomplicated Malaria	10.4	4.1	10.7	33	80	26.2	32.6	92	14	8.4	82.3	14.2	3.5	8.7	1.4	0.3	15
EIMK097	yes	Kintampo	2012	no	Yes	36.2	Not Known / Missing entry	NA	Positive		NA	NA	96	Positive	P. falciparum	Uncomplicated Malaria	16	4.08	9.4	30.3	74	22.9	30.9	227	21.6	8.1	43.1	47.9	9	7	7.6	1.4	16.7
EIMK098	yes	Kintampo	2012	yes	Yes	37.3	Not Known / Missing entry	NA	Positive		NA	NA	3013	Positive	P. falciparum	Uncomplicated Malaria	4.9	2.66	7.6	24	90	28.6	31.7	138	19.6	7.1	39.7	49.5	10.8	2	2.4	0.5	15.4
EIMK105	yes	Kintampo	2012	no	Yes	38.1	Not Known / Missing entry	Helminthiasis	Positive		NA	NA	173250	Positive	P. falciparum	Uncomplicated Malaria	12.2	4.5	11.9	39.6	88	26.4	30	73	19	7.8	67.8	26	6.2	8.4	3.1	0.7	13.8
EIMK108	yes	Kintampo	2012	yes	Yes	37	Not Known / Missing entry	Gastroenteritis	Positive		NA	NA	73005	Positive	P. falciparum	Uncomplicated Malaria	11.3	4.71	11.4	35.6	76	24.3	32.1	204	12.4	7.2	78	16	6	8.9	1.8	0.6	14.5
EIMK110	yes	Kintampo	2012	no	Yes	36.7	Not Known / Missing entry	NA	Positive		NA	NA	3013	Positive	P. falciparum	Uncomplicated Malaria	5.3	3.46	8.1	24.9	72	23.4	32.6	127	11.7	7.5	56.1	34.9	9	3.1	1.8	0.4	16.8
EIMK113	yes	Kintampo	2012	yes	Yes	36	Not Known / Missing entry	Malaria	Positive		NA	NA	213210	Positive	P. falciparum	Uncomplicated Malaria	11	4.14	11.7	35.7	86	28.2	32.7	117	14.4	7.9	83.3	13.7	3	9.2	1.5	0.3	16
EIMK119	yes	Kintampo	2012	yes	Yes	39.5	Not Known / Missing entry	Malaria	Positive		NA	NA	4109	Positive	P. falciparum	Uncomplicated Malaria	8.3	3.04	8.3	24.5	81	27.3	33.9	382	19.1	7.4	58.3	34.4	7.3	4.9	2.8	0.6	16.3
EIMK122	yes	Kintampo	2012	yes	Yes	39	Not Known / Missing entry	Malaria	Positive		NA	NA	454250	Positive	P. falciparum	Uncomplicated Malaria	5.9	3.95	10.6	33.6	85	26.8	31.5	88	14.8	8.1	63.6	31.8	4.6	3.9	1.8	0.2	14.2
EIMK124	yes	Kintampo	2012	no	Yes	36.8	Not Known / Missing entry	Malaria	Positive		NA	NA	595700	Positive	P. falciparum	Uncomplicated Malaria	9.1	3.7	9.6	30.3	82	26	31.8	58	11.8	8.8	64.6	29.6	5.8	5.9	2.7	0.5	16
EIMK125	yes	Kintampo	2012	yes	Yes	37.9	Not Known / Missing entry	NA	Positive		NA	NA	384300	Positive	P. falciparum	Uncomplicated Malaria	8.8	3.15	7.2	24.2	77	22.9	29.8	89	11.2	9.1	53.4	37.2	9.4	4.8	3.2	0.8	16
EIMK128	yes	Kintampo	2012	no	Yes	37.8	Not Known / Missing entry	URTI	Positive		NA	NA	15226	Positive	P. falciparum	Uncomplicated Malaria	8.8	5.17	13.1	43.3	84	25.4	30.3	120	11.8	8.2	73	22.8	4.2	6.5	2	0.3	15.5
EIMK134	yes	Kintampo	2012	yes	Yes	37.2	Not Known / Missing entry	Dog bite	Positive		NA	NA	29	Positive	P. falciparum	Uncomplicated Malaria	4.8	2.81	8.4	23.7	84	29.9	35.5	81	17.3	8.8	64.9	27.5	7.6	3.2	1.3	0.3	14.7
EIMK135	yes	Kintampo	2012	yes	Yes	39.1	Not Known / Missing entry	fever abd abdominal pain	Positive		NA	NA	212660	Positive	P. falciparum	Uncomplicated Malaria	11.4	4.34	11.4	33	76	26.2	34.4	156	13.9	8.8	78.5	16.7	4.8	9	1.9	0.5	15.7
EIMK144	yes	Kintampo	2012	yes	Yes	37.5	Not Known / Missing entry	Malaria	Positive		NA	NA	16749	Positive	P. falciparum	Uncomplicated Malaria	4.3	5.44	12.9	42.8	79	23.7	30.1	91	9.2	8.3	38.2	54.3	7.5	1.7	2.3	0.3	15
EIMK147	yes	Kintampo	2012	no	Yes	37	Not Known / Missing entry	Malaria	Positive		NA	NA	328860	Positive	P. falciparum	Uncomplicated Malaria	15.8	4.06	11.2	32.6	80	27.7	34.5	221	14.8	7.7	79.3	14.6	6.1	12.6	2.3	0.9	14.8
EIMK149	yes	Kintampo	2012	no	No	36.6	Not Known / Missing entry	NA	Positive		NA	NA	7038	Positive	P. falciparum	Uncomplicated Malaria	6.9	4.45	11.9	34.1	77	26.8	35	196	12.7	7.5	51.2	39.6	9.2	3.6	2.7	0.6	14.6
EIMK150	yes	Kintampo	2012	no	Yes	39.6	Not Known / Missing entry	URTI	Positive		NA	NA	39804	Positive	P. falciparum	Uncomplicated Malaria	6	4.28	12.1	35.7	83	28.2	33.9	104	12.9	8.4	68.5	27	4.5	4.2	1.6	0.2	14.7
EIMK153	yes	Kintampo	2012	yes	Yes	37	Not Known / Missing entry	septic wound	Positive		NA	NA	150480	Positive	P. falciparum	Uncomplicated Malaria	6.6	4.56	10.9	35.5	78	24	30.9	203	19.3	8.8	83.2	11.9	4.9	5.6	0.7	0.3	15.9
EIMK156	yes	Kintampo	2012	no	Yes	39.8	Not Known / Missing entry	Malaria/anaemia	Positive		NA	NA	33872	Positive	P. falciparum	Uncomplicated Malaria	8.2	3.51	9	27	77	25.6	33.3	91	10.9	9	59	32.2	8.8	4.9	2.6	0.7	18.8
EIMK157	yes	Kintampo	2012	yes	Yes	37.1	Not Known / Missing entry	NA	Positive		NA	NA	36600	Positive	P. falciparum	Uncomplicated Malaria	4.9	3.05	8.7	25.5	84	28.4	34	109	13.7	8.4	54.3	38.6	7.1	2.7	1.9	0.3	16.2
EIMK159	yes	Kintampo	2012	yes	Yes	36.9	Not Known / Missing entry	NA	Positive		NA	NA	33872	Positive	P. falciparum	Uncomplicated Malaria	9.2	4	11	31.6	79	27.6	34.9	125	12.7	7.7	70.1	25.3	4.6	6.5	2.3	0.4	14.8
EIMK168	yes	Kintampo	2012	yes	Yes	38	Not Known / Missing entry	Malaria	Positive		NA	NA	19809	Positive	P. falciparum	Uncomplicated Malaria	6.2	4.01	10.3	32.4	81	25.7	31.8	71	16.3	7.4	65.4	28.5	6.1	4.2	1.7	0.3	14.3
EIMK169	yes	Kintampo	2012	yes	Yes	39.4	Not Known / Missing entry	NA	Positive		NA	NA	3154	Positive	P. falciparum	Uncomplicated Malaria	4.3	3.54	9	27.4	77	25.5	33	84	18	7.7	47.8	45.7	6.5	2.2	1.9	0.2	14.3
EIMK170	yes	Kintampo	2012	yes	Yes	38.9	Not Known / Missing entry	NA	Positive		NA	NA	5170	Positive	P. falciparum	Uncomplicated Malaria	9.4	3.75	10	31.1	83	26.7	32.2	61	20.1	7.6	49.9	41.5	8.6	4.8	3.8	0.8	15.6
EIMK173	yes	Kintampo	2012	yes	Yes	39	Not Known / Missing entry	Malaria	Positive		NA	NA	211460	Positive	P. falciparum	Uncomplicated Malaria	8.1	4.36	11.9	35.1	81	27.3	33.9	79	18.9	7.7	80	17.2	2.8	6.6	1.3	0.2	13.7
EIMK174	yes	Kintampo	2012	yes	Yes	37	Not Known / Missing entry	Fever	Positive		NA	NA	479940	Positive	P. falciparum	Uncomplicated Malaria	11.4	5.37	11.6	36.8	68	21.6	31.6	137	13.2	7.4	65.1	26.4	8.5	7.5	3	0.9	15.9
EIMK176	yes	Kintampo	2012	yes	Yes	37.7	Not Known / Missing entry	Malaria	Positive		NA	NA	124745	Positive	P. falciparum	Uncomplicated Malaria	7.5	4.09	10.6	32	78	26	33.2	148	15.4	7.1	69	24.5	6.5	5.3	1.8	0.4	15.5
EIMK177	yes	Kintampo	2012	no	Yes	39.5	Not Known / Missing entry	Malaria	Positive		NA	NA	71280	Positive	P. falciparum	Uncomplicated Malaria	7.1	3.96	11.4	35.1	89	28.7	32.3	117	18.5	8.8	74.5	20.1	5.4	5.4	1.4	0.3	14.7
EIMK179	yes	Kintampo	2012	yes	Yes	39.6	Not Known / Missing entry	Fever	Positive		NA	NA	1234640	Positive	P. falciparum	Uncomplicated Malaria	4.3	2.53	6.5	22.1	87	25.6	29.3	113	17.3	6.3	50.6	39.5	9.9	2.2	1.7	0.4	20.6
EIMK200	yes	Kintampo	2012	yes	Yes	37.6	Not Known / Missing entry	fever,diarrhoea	Positive		NA	NA	12694	Positive	P. falciparum	Uncomplicated Malaria	5.3	4.35	11.3	34.1	78	26.1	33.3	151	23.2	7.3	54.3	38.7	7	3	2	0.3	14.5
EIMK201	yes	Kintampo	2012	no	Yes	38.4	Not Known / Missing entry	Fever	Positive		NA	NA	72709	Positive	P. falciparum	Uncomplicated Malaria	18.2	4.99	14.3	42.8	86	28.7	33.6	132	23.9	7.7	84.6	12.4	3	15.5	2.2	0.5	14
EIMK203	yes	Kintampo	2012	yes	Yes	36.5	Not Known / Missing entry	fever	Negative				NA	Negative	Undetermined	Non-malaria Infection	5.7	4.67	11.2	34.8	74	24	32.2	390	19.3	6.3	67.5	24.8	7.7	3.9	1.4	0.4	14.7
EIMK204	yes	Kintampo	2012	yes	Yes	38.1	Not Known / Missing entry	Fever	Positive		NA	NA	458	Positive	P. falciparum	Uncomplicated Malaria	10.4	5.09	12.9	39.9	78	25.3	32.2	233	20.1	7	73.9	21.1	5	7.7	2.2	0.5	14.6
EIMK209	yes	Kintampo	2012	yes	Yes	40	Not Known / Missing entry	Fever	Positive		NA	NA	475860	Positive	P. falciparum	Uncomplicated Malaria	13.6	4.12	10.1	30.8	75	24.5	32.8	97	23.2	7	69.5	23.5	7	9.5	3.2	0.9	16.6
EIMK210	yes	Kintampo	2012	yes	Yes	37.7	Not Known / Missing entry	Fever	Positive		NA	NA	227205	Positive	P. falciparum	Uncomplicated Malaria	9	4.59	10.2	32.3	70	22.2	31.6	86	23.9	7.8	75.4	19.9	4.7	6.9	1.7	0.4	16.9
EIMK211	yes	Kintampo	2012	yes	Yes	38	Not Known / Missing entry	Fever	Positive		NA	NA	141375	Positive	P. falciparum	Uncomplicated Malaria	10.3	3.77	9	28	74	23.8	32.1	94	21.2	8.5	34.8	56.6	8.6	3.7	5.8	0.8	18.6
EIMK214	yes	Kintampo	2012	yes	Yes	36	Not Known / Missing entry	Malaria/Febrile illness	Positive		NA	NA	145220	Positive	P. falciparum	Uncomplicated Malaria	16.2	2.74	7.1	20.8	76	25.8	34	79	20.8	7.5	38.9	48.8	12.3	6.4	7.9	1.9	15.1
EIMK227	yes	Kintampo	2012	yes	Yes	38.5	Not Known / Missing entry	malaria/headache	Positive		NA	NA	218400	Positive	P. falciparum	Uncomplicated Malaria	7.7	5.2	13.1	41.5	80	25.2	31.6	79	20	8.1	78	15.9	6.1	6.1	1.2	0.4	14.6
EIMK231	yes	Kintampo	2012	yes	Yes	38.7	Not Known / Missing entry	Malaria	Positive		NA	NA	238580	Positive	P. falciparum	Uncomplicated Malaria	2.6	3.02	7.9	23.7	79	26.1	33.2	98	16.2	6.3	49.5	45.2	5.3	1.4	1.1	0.1	17.2
EIMK235	yes	Kintampo	2012	yes	Yes	36.3	Not Known / Missing entry	Malaria	Positive		NA	NA	18414	Positive	P. falciparum	Uncomplicated Malaria	9.9	2.55	6.2	20.4	80	24.3	30.3	244	15.1	6.5	29.2	56.9	13.9	3	5.6	1.3	19.1
EIMK240	yes	Kintampo	2012	yes	Yes	37	Not Known / Missing entry	Malaria	Positive		NA	NA	95890	Positive	P. falciparum	Uncomplicated Malaria	7.1	4.46	12.3	37.7	85	27.5	32.5	93	14.9	7.1	69.3	24.5	6.2	5	1.7	0.4	14
EIMK241	yes	Kintampo	2012	yes	Yes	37	Not Known / Missing entry	Malaria	Positive		NA	NA	280000	Positive	P. falciparum	Uncomplicated Malaria	4	3.25	9.2	27.9	86	28.4	33.1	128	13.2	6.2	58.8	35.9	5.3	2.4	1.4	0.2	14.2
EIMK242	yes	Kintampo	2010	yes	Yes	37	Not Known / Missing entry	Malaria/Febrile illness	Positive		NA	NA	373230	Positive	P. falciparum	Uncomplicated Malaria	8	4.29	12	36.6	85	27.9	32.7	118	16.3	6.6	81.4	15.1	3.5	6.6	1.2	0.2	13.4
EIMK244	yes	Kintampo	2012	yes	Yes	37.5	Not Known / Missing entry	Malaria	Positive		NA	NA	820600	Positive	P. falciparum	Uncomplicated Malaria	11.2	3.73	9.3	28.9	77	24.9	32.1	119	12.8	7	79.9	16	4.1	9.1	1.7	0.4	19
EIMK247	yes	Kintampo	2012	no	Yes	38	Not Known / Missing entry	Malaria	Positive		NA	NA	9800	Positive	P. falciparum	Uncomplicated Malaria	17.5	4.1	10.4	33.2	81	25.3	31.3	214	16.1	7.5	84	10.7	5.3	14.8	1.8	0.9	14.3
EIMK248	yes	Kintampo	2012	no	Yes	38.3	Not Known / Missing entry	Malaria	Positive		NA	NA	98400	Positive	P. falciparum	Uncomplicated Malaria	7.4	4.1	10.9	33	80	26.7	33.2	63	13	7.9	70.7	21.1	8.2	5.3	1.5	0.6	14.7
EIMK249	yes	Kintampo	2012	yes	Yes	37.1	Not Known / Missing entry	Malaria	Positive		NA	NA	77715	Positive	P. falciparum	Uncomplicated Malaria	6.8	4.71	11.9	37.3	79	25.3	31.9	86	19.8	9.7	58.4	35.9	5.7	4.1	2.4	0.3	14.8
EIMK251	yes	Kintampo	2012	yes	Yes	38	Not Known / Missing entry	Cough	Positive		NA	NA	115110	Positive	P. falciparum	Uncomplicated Malaria	8.6	4.54	10.5	34.1	75	23.2	30.8	220	14.7	7.3	80.6	15.2	4.2	7	1.3	0.3	14.9
EIMK252	yes	Kintampo	2012	yes	Yes	38.5	Not Known / Missing entry	Malaria	Positive		NA	NA	191820	Positive	P. falciparum	Uncomplicated Malaria	7.8	5.56	11.6	36.6	66	20.9	31.7	162	12.6	9.4	55.3	37.5	7.2	4.4	2.9	0.5	16.3
EIMK258	yes	Kintampo	2012	yes	Yes	37.5	Not Known / Missing entry	Malaria	Positive		NA	NA	112860	Positive	P. falciparum	Uncomplicated Malaria	6.6	5.13	11.5	37.2	73	22.5	31	56	12.2	8.1	70	22.1	7.9	4.7	1.4	0.5	16.7
EIMK263	yes	Kintampo	2012	yes	Yes	39.3	Not Known / Missing entry	Malaria	Positive		NA	NA	270560	Positive	P. falciparum	Uncomplicated Malaria	6.3	3.04	8.8	26.6	88	29	33.1	83	14.8	7.9	62.9	32.1	5	4	2	0.3	13.5
EIMK266	yes	Kintampo	2012	yes	Yes	37.8	Not Known / Missing entry	sore throat	Positive		NA	NA	14107	Positive	P. falciparum	Uncomplicated Malaria	18.1	4.28	10.1	32.4	76	23.6	31.1	236	12.9	7.2	81.9	13.9	4.2	14.9	2.5	0.7	17.4
EIMK268	yes	Kintampo	2012	yes	Yes	38.6	Not Known / Missing entry	intestinal problem	Positive		NA	NA	225525	Positive	P. falciparum	Uncomplicated Malaria	9	4.85	12.2	38.5	79	25.2	31.7	147	15.8	8.1	72.6	20.5	6.9	6.6	1.8	0.6	14.9
EIMK271	yes	Kintampo	2012	yes	Yes	36.9	Not Known / Missing entry	myalgia	Positive		NA	NA	9920	Positive	P. falciparum	Uncomplicated Malaria	6.4	3.73	11.2	31.7	85	30	35.3	110	14.4	7.8	69.4	25.4	5.2	4.5	1.6	0.3	15.1
EIMK274	yes	Kintampo	2012	yes	Yes	39.9	Not Known / Missing entry	NA	Positive		NA	NA	184470	Positive	P. falciparum	Uncomplicated Malaria	7.9	4.29	10.4	32.6	76	24.3	31.9	68	15.3	7.8	62.6	31.6	5.8	5	2.5	0.4	16.6
EIMK275	yes	Kintampo	2012	no	Yes	37	Not Known / Missing entry	NA	Positive		NA	NA	1207	Positive	P. falciparum	Uncomplicated Malaria	9.1	3.91	9.9	31	79	25.4	32	192	16.1	7.3	68.8	25.5	5.7	6.3	2.3	0.5	14.4
EIMK281	yes	Kintampo	2012	no	Yes	39.2	Not Known / Missing entry	Malaria	Positive		NA	NA	1040	Positive	P. falciparum	Uncomplicated Malaria	7.8	4	9.4	29.9	75	23.6	31.6	94	15.4	10.1	59.3	34.8	5.9	4.7	2.7	0.4	17.3
EIMK284	yes	Kintampo	2012	yes	Yes	37.6	Not Known / Missing entry	Malaria	Positive		NA	NA	111230	Positive	P. falciparum	Uncomplicated Malaria	20.7	4.54	12.2	37.7	83	26.9	32.3	269	15.6	8	83.5	12.1	4.4	17.4	2.4	0.9	14.6
EIMK285	yes	Kintampo	2012	no	Yes	38.6	Not Known / Missing entry	Malaria	Positive		NA	NA	75650	Positive	P. falciparum	Uncomplicated Malaria	11	4.45	11.5	36.8	83	26.1	31.5	176	17.4	8.9	70.3	23.7	6	7.8	2.6	0.6	16.2
EIMK286	yes	Kintampo	2012	yes	Yes	38.9	Not Known / Missing entry	fever,bloody stool	Positive		NA	NA	251640	Positive	P. falciparum	Uncomplicated Malaria	7.8	2.33	6.1	18.4	79	26.3	33.3	88	12.7	7.8	44.8	44.9	10.3	3.5	3.5	0.8	16.8
EIMK287	yes	Kintampo	2012	yes	No	36.8	Not Known / Missing entry	Fever	Negative		NA	NA	0	Negative	Undetermined	Non-malaria Infection	8.2	3.35	8.2	25.7	77	24.4	31.8	180	14.8	8.1	38.4	54.3	7.3	3.3	4.4	0.5	16.5
EIMK288	yes	Kintampo	2012	yes	Yes	39.1	Not Known / Missing entry	Fever	Positive		NA	NA	129220	Positive	P. falciparum	Uncomplicated Malaria	9	3.64	9.8	30.6	84	26.9	32	122	16.6	8	76.1	17.7	6.2	7	1.5	0.5	15.9
EIMK289	yes	Kintampo	2012	yes	No	36	Not Known / Missing entry	fever,bloody stool	Negative				NA	Negative	Undetermined	Non-malaria Infection	9.7	4.29	11.5	36.1	84	26.9	31.9	274	13.9	8.2	27.4	66.5	6.1	2.8	6.4	0.5	16.8
EIMK290	yes	Kintampo	2012	no	Yes	37.7	Not Known / Missing entry	Rashes	Negative		NA	NA	0	Negative	Undetermined	Non-malaria Infection	8.3	3.74	11.1	33.7	90	29.5	32.8	244	14.4	7.9	46.2	46.9	6.9	4	3.8	0.5	13.2
EIMK293	yes	Kintampo	2012	yes	Yes	39.1	Not Known / Missing entry	Rashes	Positive		NA	NA	127395	Positive	P. falciparum	Uncomplicated Malaria	9.5	4.47	11.4	35.8	80	25.5	31.8	147	14.6	7.8	71.5	23.4	5.1	6.9	2.2	0.4	16.8
EIMK294	yes	Kintampo	2012	yes	Yes	36	Not Known / Missing entry	NA	Negative		NA	NA	0	Negative	Undetermined	Non-malaria Infection	8.7	4.73	12.1	38.1	81	25.6	31.8	313	15.1	8	35.8	56.8	7.4	3.2	4.9	0.6	15.3
EIMK295	yes	Kintampo	2012	yes	No	36.5	Not Known / Missing entry	Fever	Negative		NA	NA	0	Negative	Undetermined	Non-malaria Infection	8	4.18	12.6	38.2	91	30.1	32.9	248	16.8	8.6	47.6	45.1	7.3	3.9	3.6	0.5	13.7
EIMK296	yes	Kintampo	2012	no	No	37	Not Known / Missing entry	Malaria	Positive		NA	NA	5000	Positive	P. falciparum	Uncomplicated Malaria	10	4.32	11.2	35.1	81	26	32	192	19.7	9.4	49	43.4	7.6	5	4.3	0.7	14
EIMK297	yes	Kintampo	2012	yes	No	38.7	Not Known / Missing entry	Malaria	Positive		NA	NA	216815	Positive	P. falciparum	Uncomplicated Malaria	13	4.21	9.8	31	74	23.2	31.5	101	14.4	8.3	78	17.3	4.7	10.2	2.2	0.6	14.4
EIMK298	yes	Kintampo	2012	yes	No	38.7	Not Known / Missing entry	Malaria	Negative				NA	Negative	Undetermined	Non-malaria Infection	19.7	4.51	11.2	35.9	80	24.8	31.2	257	12.5	7.2	78.6	17.5	3.9	15.6	3.4	0.7	14.3
EIMK299	yes	Kintampo	2012	yes	Yes	36.1	Not Known / Missing entry	Malaria	Positive		NA	NA	134850	Positive	P. falciparum	Uncomplicated Malaria	5.8	4.02	10.4	32.2	80	25.8	32.1	182	15.2	8	45.6	46.1	8.3	2.8	2.6	0.4	15.6
EIMK300	yes	Kintampo	2012	yes	Yes	36.7	Not Known / Missing entry	Malaria	Positive		NA	NA	86840	Positive	P. falciparum	Uncomplicated Malaria	10.8	3.34	9.4	29.3	88	28.2	32.1	232	15.4	7.9	53.4	41	5.6	5.8	4.4	0.6	14.6
EIMK301	yes	Kintampo	2012	yes	Yes	39.8	Not Known / Missing entry	Fever	Positive		NA	NA	106745	Positive	P. falciparum	Uncomplicated Malaria	12.3	5.77	13.1	40.7	71	22.8	32.2	202	12.4	8.7	80.6	15.5	3.9	10	1.9	0.4	18.2
EIMK302	yes	Kintampo	2012	yes	Yes	36	Not Known / Missing entry	Malaria	Negative		NA	NA	0	Negative	Undetermined	Non-malaria Infection	8.2	4.63	13	38	82	28	34.1	336	14.4	7.8	39.8	54.3	5.9	3.4	4.4	0.4	15
EIMK303	yes	Kintampo	2012	yes	Yes	35.5	Not Known / Missing entry	Fever	Positive		NA	NA	88425	Positive	P. falciparum	Uncomplicated Malaria	11	3.93	10.8	32.8	83	27.6	33.1	161	15.6	8.5	80.7	14.1	5.2	9	1.5	0.5	17
EIMK304	yes	Kintampo	2012	yes	Yes	36.2	Not Known / Missing entry	Fever	Positive		NA	NA	280830	Positive	P. falciparum	Uncomplicated Malaria	9.9	5.06	14	40.8	81	27.7	34.3	148	17.6	9	84.7	11.6	3.7	8.5	1.1	0.3	16.9
EIMK305	yes	Kintampo	2012	yes	Yes	36.4	Not Known / Missing entry	Fever	Negative		NA	NA	0	Negative	Undetermined	Non-malaria Infection	7.2	4.65	11.4	34.2	74	24.4	33.2	319	15	7.2	53.2	39.9	6.9	4	2.8	0.4	16.4
EIMK306	yes	Kintampo	2012	yes	Yes	38	Not Known / Missing entry	Malaria	Positive		NA	NA	223095	Positive	P. falciparum	Uncomplicated Malaria	14.6	4.17	10.5	32.1	77	25.2	32.7	149	12.9	7.5	71.3	23.3	5.4	10.5	3.4	0.7	18.3
EIMK307	yes	Kintampo	2012	no	Yes	38.1	Not Known / Missing entry	Fever	Positive		NA	NA	67425	Positive	P. falciparum	Uncomplicated Malaria	11	4.35	11.2	34.1	78	25.7	32.7	162	17.6	8.2	52	40.3	7.7	5.8	4.4	0.8	14.3
EIMK308	yes	Kintampo	2012	yes	Yes	36.6	Not Known / Missing entry	Fever	Positive		NA	NA	19140	Positive	P. falciparum	Uncomplicated Malaria	5.8	3.74	9.6	27.3	73	25.7	35.2	211	15.9	8	29.3	59.5	11.2	1.8	3.4	0.6	15.3
EIMK310	yes	Kintampo	2012	yes	Yes	39.2	Not Known / Missing entry	Fever	Positive		NA	NA	267140	Positive	P. falciparum	Uncomplicated Malaria	6.7	3.61	8.7	26.6	74	24	32.6	50	19.9	8	62.2	25.3	12.5	4.3	1.6	0.8	18
EIMK311	yes	Kintampo	2012	yes	Yes	37.7	Not Known / Missing entry	Fever	Positive		NA	NA	411760	Positive	P. falciparum	Uncomplicated Malaria	11.3	4.67	11.5	34.9	75	24.6	32.9	143	11.1	7.5	65.2	27.7	7.1	7.5	3.1	0.7	17.4
EIMK312	yes	Kintampo	2012	yes	Yes	38.9	Not Known / Missing entry	Fever	Positive		NA	NA	362700	Positive	P. falciparum	Uncomplicated Malaria	22.8	4.03	8.5	26.8	67	21	31.5	268	18.2	8.6	77.2	18.3	4.5	17.7	4.1	1	20.7
EIMK315	yes	Kintampo	2012	yes	Yes	38.9	Not Known / Missing entry	Fever	Positive		NA	NA	153850	Positive	P. falciparum	Uncomplicated Malaria	6.3	3.62	8.4	24.8	68	23.1	33.8	99	19.1	9.8	58.5	35.2	6.3	3.8	2.2	0.3	17
EIMK317	yes	Kintampo	2012	yes	Yes	39.2	Not Known / Missing entry	Fever	Positive		NA	NA	11748	Positive	P. falciparum	Uncomplicated Malaria	6.4	3.56	8.6	26.5	75	24.1	32.3	75	15	9	68.3	27.1	4.6	4.5	1.7	0.2	17
EIMK320	yes	Kintampo	2012	yes	Yes	36.4	Not Known / Missing entry	Fever	Positive		NA	NA	375385	Positive	P. falciparum	Uncomplicated Malaria	5.2	3.89	9	28.5	73	23	31.5	92	18	7.1	64	27.8	8.2	3.4	1.4	0.4	16.5
EIMK321	yes	Kintampo	2012	yes	Yes	37	Not Known / Missing entry	Fever	Positive		NA	NA	100	Positive	P. falciparum	Uncomplicated Malaria	7.2	4.09	10	31	76	24.4	32.2	163	15.1	8.4	48.5	40.7	10.8	3.6	2.9	0.7	14.9
EIMK324	yes	Kintampo	2012	no	No	35.4	Not Known / Missing entry	Fever	Negative		NA	NA	66980	Positive	P. falciparum	Uncomplicated Malaria	6.9	3.94	9.3	29.6	75	23.7	31.4	96	16	9	58.9	32.5	8.6	4.2	2.2	0.5	16
EIMK326	yes	Kintampo	2012	yes	No	35.6	Not Known / Missing entry	Fever	Negative		NA	NA	0	Negative	Undetermined	Non-malaria Infection	17.1	3.92	7.9	26.7	68	20.1	29.6	222	12.7	8	34.7	58.5	6.8	6	10	1.1	20.4
EIMK327	yes	Kintampo	2012	yes	Yes	38.5	Not Known / Missing entry	Fever	Positive		NA	NA	226600	Positive	P. falciparum	Uncomplicated Malaria	16.8	4.4	10.3	31.8	72	23.4	32.5	249	13.9	7.3	76.4	18.3	5.3	13	3	0.8	18
EIMK328	yes	Kintampo	2012	yes	Yes	36.4	Not Known / Missing entry	Fever	Positive		NA	NA	148980	Positive	P. falciparum	Uncomplicated Malaria	8	3.82	10	31.1	81	26.1	32.1	214	15.4	7.4	64.4	26.7	8.9	5.2	2.1	0.7	16.6
EIMK329	yes	Kintampo	2012	yes	Yes	35.9	Not Known / Missing entry	Fever	Positive		NA	NA	4096	Positive	P. falciparum	Uncomplicated Malaria	7.1	4.37	12.7	37.2	85	29	34.2	269	15.1	8.4	36.7	56.8	6.5	2.7	4	0.4	13.9
EIMK330	yes	Kintampo	2012	yes	Yes	37.9	Not Known / Missing entry	Fever	Positive		NA	NA	23500	Positive	P. falciparum	Uncomplicated Malaria	9.4	4.12	10.4	31.3	76	25.3	33.3	87	15.4	8.1	49.8	42.3	7.9	4.8	3.9	0.7	15.2
EIMK331	yes	Kintampo	2012	yes	Yes	39.6	Not Known / Missing entry	Fever	Positive		NA	NA	434196	Positive	P. falciparum	Uncomplicated Malaria	6.4	4.34	9.3	29.1	67	21.4	32	126	13.6	8.3	73.2	20.8	6	4.8	1.3	0.3	15.7
EIMK332	yes	Kintampo	2012	yes	Yes	37.7	Not Known / Missing entry	Fever	Negative		NA	NA	0	Negative	Undetermined	Non-malaria Infection	14.4	4.4	12.6	35.4	80	28.6	35.6	142	13.7	7.4	81.2	14.7	4.1	11.8	2.1	0.5	14.2
EIMK333	yes	Kintampo	2012	yes	Yes	36.3	Not Known / Missing entry	Fever	Negative		NA	NA	0	Negative	Undetermined	Non-malaria Infection	12.8	4.05	11	32.6	81	27.3	33.9	330	13.9	7.5	76.7	19	4.3	9.9	2.4	0.5	14.5
EIMK334	yes	Kintampo	2012	yes	Yes	37.1	Not Known / Missing entry	Fever	Positive		NA	NA	487825	Positive	P. falciparum	Uncomplicated Malaria	10.7	3.95	10.6	31.4	79	26.9	33.9	119	12.3	7	79.4	17	3.6	8.6	1.8	0.3	14.4
EIMK335	yes	Kintampo	2012	yes	Yes	39.6	Not Known / Missing entry	Fever	Positive		NA	NA	500940	Positive	P. falciparum	Uncomplicated Malaria	6.8	3.63	8.8	27.4	75	24.1	31.9	89	17.6	8.8	65.1	29.9	5	4.5	2	0.3	15
EIMK336	yes	Kintampo	2012	yes	Yes	36.5	Not Known / Missing entry	Fever	Negative		NA	NA	0	Negative	Undetermined	Non-malaria Infection	5.8	4.29	11.2	35.1	82	26	31.8	238	17.2	8.5	29.7	59.2	11.1	1.8	3.4	0.6	16.6
EIMK337	yes	Kintampo	2012	yes	Yes	35.8	Not Known / Missing entry	Fever	Negative		NA	NA	0	Negative	Undetermined	Non-malaria Infection	10	3.68	9.4	28.6	78	25.5	32.9	291	13	6.6	32.4	61.3	6.3	3.3	6.1	0.6	14.6
EIMK339	yes	Kintampo	2012	yes	Yes	36	Not Known / Missing entry	Fever	Positive		NA	NA	742500	Positive	P. falciparum	Uncomplicated Malaria	9	3.3	8.7	27.2	83	26.3	31.8	70	14.1	8.6	71.3	24.4	4.3	6.6	2.1	0.3	17.2
EIMK341	yes	Kintampo	2012	yes	Yes	36.8	Not Known / Missing entry	Fever	Positive		NA	NA	197880	Positive	P. falciparum	Uncomplicated Malaria	5.7	4.08	9.6	30.2	74	23.5	31.7	94	13.4	7.3	67.7	30.2	2.1	3.9	1.7	0.1	16.3
EIMN001	yes	Navrongo	2012	yes	Yes	38	Not Known / Missing entry	Malaria	Positive		NA	NA	81224	Positive	P. falciparum	Uncomplicated Malaria	5.2	3.41	9.2	27.6	81	27	33.4	115	13.9	6.9	66.2	26.7	7.1	3.6	1.3	0.3	15.4
EIMN005	yes	Navrongo	2012	yes	Yes	37	Not Known / Missing entry	Malaria	Positive		NA	NA	37410	Positive	P. falciparum	Uncomplicated Malaria	6	4.36	11.5	34.7	80	26.3	33.1	188	16.7	6.5	69.4	24.5	6.1	4.3	1.4	0.3	14.3
EIMN008	yes	Navrongo	2012	yes	Yes	38	Not Known / Missing entry	SKIN RASHES	Positive		NA	NA	44203.5	Positive	P. falciparum	Uncomplicated Malaria	14.1	4.63	10	30.5	66	21.7	32.9	141	10.2	8.5	79.1	16.7	4.2	11.3	2.3	0.5	20
EIMN009	yes	Navrongo	2012	yes	No	39	Not Known / Missing entry	Malaria	Positive		NA	NA	23843.5	Positive	P. falciparum	Uncomplicated Malaria	4.3	3.91	9.3	28.1	72	23.7	33	70	11.8	7.8	62.2	27.5	10.3	2.8	1.1	0.4	15.4
EIMN011	yes	Navrongo	2012	yes	Yes	38	Not Known / Missing entry	Malaria	Positive		NA	NA	40509	Positive	P. falciparum	Uncomplicated Malaria	6.3	4.3	9.5	29.6	69	22.2	32.3	141	16.7	7.9	83.1	13.6	3.3	5.3	0.8	0.2	16.6
EIMN013	yes	Navrongo	2012	yes	Yes	36	Not Known / Missing entry	Malaria	Positive		NA	NA	38709	Positive	P. falciparum	Uncomplicated Malaria	15.2	4.65	12.4	37.3	80	26.6	33.2	243	17.4	7.9	74.3	20.3	5.4	11.4	3	0.8	15.4
EIMN017	yes	Navrongo	2012	no	Yes	39	Not Known / Missing entry	Malaria	Positive		NA	NA	48894	Positive	P. falciparum	Uncomplicated Malaria	8.7	4.52	10.5	33	73	23.3	31.9	224	15.2	6.6	69.3	27.3	3.4	6.2	2.3	0.2	17.1
EIMN018	yes	Navrongo	2012	yes	Yes	38	Not Known / Missing entry	Malaria	Positive		NA	NA	46992	Positive	P. falciparum	Uncomplicated Malaria	8.8	4.74	11.4	35.6	75	23.9	31.8	224	15.3	7.2	77.5	16.3	6.2	6.9	1.4	0.5	17.7
EIMN019	yes	Navrongo	2012	yes	Yes	38	Not Known / Missing entry	CATARRH	Positive		NA	NA	44714	Positive	P. falciparum	Uncomplicated Malaria	7.9	4.13	10.3	32.1	78	25	32.3	137	16.8	7.8	79.2	15.5	5.3	6.3	1.2	0.4	17.4
EIMN027	yes	Navrongo	2012	yes	Yes	39	Not Known / Missing entry	Malaria	Positive		NA	NA	78986	Positive	P. falciparum	Uncomplicated Malaria	7.3	4.45	9.7	30.7	69	21.9	31.7	70	14.1	6.3	65.1	27.8	7.1	4.8	2	0.5	16.7
EIMN029	yes	Navrongo	2012	yes	Yes	37	Not Known / Missing entry	Malaria	Positive		NA	NA	39032	Positive	P. falciparum	Uncomplicated Malaria	6.8	3.39	7.2	22.4	66	21.3	32.1	208	16.3	6.7	55.3	35.5	9.2	3.8	2.4	0.6	17.5
EIMN031	yes	Navrongo	2012	yes	Yes	39	Not Known / Missing entry	Malaria	Positive		NA	NA	83818.5	Positive	P. falciparum	Uncomplicated Malaria	5.1	3.75	8.9	27.2	72	23.8	32.8	68	11.5	7.4	78.6	19	2.4	4.1	0.9	0.1	17.1
EIMN032	yes	Navrongo	2012	yes	Yes	39	Not Known / Missing entry	Malaria	Positive		NA	NA	20775.5	Positive	P. falciparum	Uncomplicated Malaria	3.7	3.38	9.5	28.2	84	28.2	33.8	59	9.6	6.7	76.1	20.1	3.8	2.9	0.7	0.1	14.8
EIMN036	yes	Navrongo	2012	yes	Yes	39	Not Known / Missing entry	Malaria	Positive		NA	NA	20210	Positive	P. falciparum	Uncomplicated Malaria	9.4	3.56	9.5	27.8	78	26.8	34.2	89	10.7	7.6	78.2	17.3	4.5	7.4	1.6	0.4	15.3
EIMN037	yes	Navrongo	2012	yes	Yes	38	Not Known / Missing entry	Malaria	Positive		NA	NA	84262.5	Positive	P. falciparum	Uncomplicated Malaria	10.5	4.82	11.2	35.2	73	23.2	31.8	171	17.5	8.1	86.8	10.3	2.9	9.2	1	0.3	15.9
EIMN039	yes	Navrongo	2012	no	Yes	38	Not Known / Missing entry	Malaria	Positive		NA	NA	108530	Positive	P. falciparum	Uncomplicated Malaria	5.9	3.95	10.4	31.3	79	26.3	33.2	75	9.7	7	69.8	19.3	10.9	4.2	1.1	0.6	16.6
EIMN042	yes	Navrongo	2012	yes	Yes	38	Not Known / Missing entry	Malaria	Positive		NA	NA	112464	Positive	P. falciparum	Uncomplicated Malaria	8.8	3.6	8.5	26.7	74	23.6	31.8	98	9.3	9.2	64.2	22.7	13.1	5.8	1.9	1.1	16.9
EIMN043	yes	Navrongo	2012	yes	Yes	38	Not Known / Missing entry	STOMACH PAINS	Positive		NA	NA	49086	Positive	P. falciparum	Uncomplicated Malaria	8.1	3.6	10.1	30	84	28.1	33.6	87	11.3	6.2	77.8	16.7	5.5	6.4	1.3	0.4	15
EIMN052	yes	Navrongo	2012	no	Yes	39	Not Known / Missing entry	Malaria	Positive		NA	NA	13405.5	Positive	P. falciparum	Uncomplicated Malaria	8.1	4.64	12.1	37.1	80	26.1	32.6	264	15	7.7	81.8	13.3	4.9	6.8	1	0.3	15.3
EIMN053	yes	Navrongo	2012	no	Yes	40	Not Known / Missing entry	SKIN RASHES	Positive		NA	NA	12834	Positive	P. falciparum	Uncomplicated Malaria	6.2	4.02	10.2	30.3	76	25.4	33.6	73	11.2	7.1	70.5	24.8	4.7	4.5	1.5	0.2	14.5
EIMN054	yes	Navrongo	2012	no	Yes	37	Not Known / Missing entry	Malaria	Positive		NA	NA	38269	Positive	P. falciparum	Uncomplicated Malaria	7.1	5.06	12.7	39.1	77	25.2	32.6	231	14.9	6.9	67.3	24.7	8	4.9	1.7	0.5	14.9
EIMN060	yes	Navrongo	2012	no	Yes	37	Not Known / Missing entry	Malaria	Positive		NA	NA	16608	Positive	P. falciparum	Uncomplicated Malaria	6.4	2.77	7.4	20.8	75	26.6	35.5	77	8.1	7.3	41.2	49.4	9.4	2.7	3.1	0.6	14.3
EIMN064	yes	Navrongo	2012	yes	Yes	38	Not Known / Missing entry	Malaria	Positive		NA	NA	60588	Positive	P. falciparum	Uncomplicated Malaria	10.8	3.3	8	23.6	72	24.3	33.9	93	9.5	7.7	77.3	18	4.7	8.4	1.9	0.5	15.6
EIMN066	yes	Navrongo	2012	yes	Yes	39	Not Known / Missing entry	CATARRH/DYSENTRY	Positive		NA	NA	13924	Positive	P. falciparum	Uncomplicated Malaria	11.8	4.54	10	31.2	69	21.9	31.9	96	14.8	6.6	82	14.8	3.2	9.8	1.7	0.3	17
EIMN083	yes	Navrongo	2012	yes	Yes	40	Not Known / Missing entry	Malaria	Positive		NA	NA	35022	Positive	P. falciparum	Uncomplicated Malaria	3.9	2.94	7.8	22.9	78	26.6	34.2	73	9.2	6.7	53.6	37.1	9.3	2.2	1.4	0.3	16.8
EIMN084	yes	Navrongo	2012	yes	Yes	NA	Not Known / Missing entry	Malaria	Positive		NA	NA	54900	Positive	P. falciparum	Uncomplicated Malaria	10	3.6	9.7	27.5	76	26.8	35.1	211	15	6.6	86.8	10.5	2.7	8.8	1	0.2	16.2
EIMN085	yes	Navrongo	2012	yes	Yes	38	Not Known / Missing entry	Malaria	Positive		NA	NA	74504	Positive	P. falciparum	Uncomplicated Malaria	13.9	4.18	10	30.9	74	24	32.4	366	15.3	7.5	83.3	12.5	4.2	11.7	1.7	0.5	19.2
EIMN087	yes	Navrongo	2012	yes	Yes	37	Not Known / Missing entry	Malaria	Positive		NA	NA	2430	Positive	P. falciparum	Uncomplicated Malaria	4.5	3.36	9.6	27.6	82	28.6	34.8	59	11.5	7.6	66.6	27.3	6.1	3.1	1.2	0.2	15
EIMN088	yes	Navrongo	2012	yes	Yes	39	Not Known / Missing entry	Malaria	Positive		NA	NA	7400	Positive	P. falciparum	Uncomplicated Malaria	5	3.75	8.8	26.2	70	23.6	33.7	61	10.2	7	75.4	19.5	5.1	3.9	0.9	0.2	14.9
EIMN093	yes	Navrongo	2012	yes	Yes	36	Not Known / Missing entry	Malaria	Positive		NA	NA	157778	Positive	P. falciparum	Uncomplicated Malaria	10.9	4.58	11.1	33.2	72	24.3	33.5	106	10.8	7.7	81.7	11.9	6.4	9.1	1.2	0.6	16.2
EIMN096	yes	Navrongo	2012	yes	Yes	38	Not Known / Missing entry	Malaria/anaemia	Positive		NA	NA	14490	Positive	P. falciparum	Uncomplicated Malaria	8.4	4.05	10.2	31.2	77	25.2	32.8	242	14.3	6.6	75	18.9	6.1	6.4	1.5	0.5	16.8
EIMN097	yes	Navrongo	2012	yes	Yes	40	Not Known / Missing entry	Malaria	Positive		NA	NA	16540	Positive	P. falciparum	Uncomplicated Malaria	4	2.56	7.1	20.6	80	27.9	34.7	138	13	7.2	63.8	28.9	7.3	2.7	1.1	0.2	14.8
EIMN099	yes	Navrongo	2012	yes	Yes	39	Not Known / Missing entry	Malaria	Positive		NA	NA	24990	Positive	P. falciparum	Uncomplicated Malaria	6	5.18	13.1	37.8	73	25.3	34.7	229	17.1	7.5	69.7	21.1	9.2	4.3	1.2	0.5	15.6
EIMN100	yes	Navrongo	2012	yes	Yes	39	Not Known / Missing entry	SKIN RASHES	Positive		NA	NA	36936	Positive	P. falciparum	Uncomplicated Malaria	5.4	4.19	10.6	31.6	75	25.4	33.7	116	15.8	7.4	65.6	29.7	4.7	3.6	1.6	0.2	15.2
EIMN104	yes	Navrongo	2012	yes	Yes	37	Not Known / Missing entry	Malaria	Positive		NA	NA	66611.5	Positive	P. falciparum	Uncomplicated Malaria	12.7	4.77	10.9	32.7	69	22.8	33.3	225	15.6	6.8	77.5	16.3	6.2	10	2	0.7	16.4
EIMN106	yes	Navrongo	2012	yes	Yes	38	Not Known / Missing entry	Malaria	Positive		NA	NA	71706	Positive	P. falciparum	Uncomplicated Malaria	6.8	3.63	10.5	30.6	84	28.9	34.3	168	16	6.4	81.9	14.3	3.8	5.7	0.9	0.2	16.1
EIMN108	yes	Navrongo	2012	yes	Yes	40	Not Known / Missing entry	Malaria	Positive		NA	NA	48453	Positive	P. falciparum	Uncomplicated Malaria	3.1	2.74	7.9	21.9	80	29	36.3	106	16.7	8	77	18.4	4.6	2.5	0.5	0.1	16.9
EIMN109	yes	Navrongo	2012	yes	Yes	40	Not Known / Missing entry	Malaria	Positive		NA	NA	41223	Positive	P. falciparum	Uncomplicated Malaria	7.8	4.92	12	35.7	73	24.4	33.6	114	16.5	8.2	74.8	17.7	7.5	6	1.3	0.5	15.7
EIMN110	yes	Navrongo	2012	yes	Yes	40	Not Known / Missing entry	Malaria	Positive		NA	NA	169176	Positive	P. falciparum	Uncomplicated Malaria	11.4	3.13	8.4	23.9	76	26.9	35.2	149	15.7	7	71.2	20.4	8.4	8.2	2.3	0.9	17.9
EIMN114	yes	Navrongo	2012	yes	Yes	40	Not Known / Missing entry	Malaria	Positive		NA	NA	53782.5	Positive	P. falciparum	Uncomplicated Malaria	10.1	3.24	7.8	23	71	24	33.8	136	15.6	7.5	74.6	16.7	8.7	7.7	1.6	0.8	16.3
EIMN116	yes	Navrongo	2012	yes	Yes	38	Not Known / Missing entry	Malaria	Positive		NA	NA	35453	Positive	P. falciparum	Uncomplicated Malaria	12.1	4.11	9.4	29.2	71	22.9	32.1	203	15.2	7.5	75.9	15.3	8.8	9.3	1.8	1	18.7
EIMN120	yes	Navrongo	2012	yes	Yes	39	Not Known / Missing entry	CATARRH	Positive		NA	NA	32508	Positive	P. falciparum	Uncomplicated Malaria	12.9	4.33	9.3	28	65	21.5	33.3	105	10.8	8.1	81.3	14.7	4	10.5	1.9	0.5	20.3
EIMN124	yes	Navrongo	2012	yes	Yes	39	Not Known / Missing entry	Malaria	Positive		NA	NA	15408	Positive	P. falciparum	Uncomplicated Malaria	7.2	3.84	8.9	25.9	68	23.2	34.3	62	9.9	7.3	76.6	18.9	4.5	5.6	1.3	0.3	17
EIMN131	yes	Navrongo	2012	no	Yes	38	Not Known / Missing entry	Malaria	Positive		NA	NA	25466	Positive	P. falciparum	Uncomplicated Malaria	6.8	4.34	11	32.1	74	25.4	34.3	177	18.6	7.5	85.3	10.8	3.9	5.9	0.7	0.2	15.5
EIMN133	yes	Navrongo	2012	yes	Yes	37	Not Known / Missing entry	Malaria	Positive		NA	NA	9163.5	Positive	P. falciparum	Uncomplicated Malaria	4.1	4.55	11.9	35.2	77	26.1	33.8	303	16.3	7.2	64.3	30	5.7	2.7	1.2	0.2	16.8
EIMN136	yes	Navrongo	2012	yes	Yes	38	Not Known / Missing entry	Malaria	Positive		NA	NA	62400	Positive	P. falciparum	Uncomplicated Malaria	12	4.55	12.2	35.3	78	26.9	34.6	236	15.6	6.5	85.5	11.2	3.3	10.4	1.3	0.3	14.5
EIMN138	yes	Navrongo	2012	yes	Yes	38	Not Known / Missing entry	Malaria	Positive		NA	NA	64701	Positive	P. falciparum	Uncomplicated Malaria	9.1	3.9	11.5	32.7	84	29.5	35.2	230	15.9	7.3	85.2	10.4	4.4	7.9	0.9	0.3	14.8
EIMN143	yes	Navrongo	2012	yes	Yes	37	Not Known / Missing entry	Malaria	Positive		NA	NA	26418	Positive	P. falciparum	Uncomplicated Malaria	5.1	3.12	8.2	23.4	75	26.5	35.3	73	11.6	8.1	57.7	34.9	7.4	3.1	1.7	0.3	15.3
EIMN144	yes	Navrongo	2012	no	Yes	38	Not Known / Missing entry	Malaria	Positive		NA	NA	9517.5	Positive	P. falciparum	Uncomplicated Malaria	4.5	3.96	10.4	29.9	76	26.2	34.7	153	14.4	7	56.3	37.3	6.4	2.7	1.6	0.2	14.6
EIMN147	yes	Navrongo	2012	yes	Yes	36	Not Known / Missing entry	Malaria	Positive		NA	NA	5265	Positive	P. falciparum	Uncomplicated Malaria	6.5	3.65	9.5	27.6	76	26.2	34.5	237	15.7	6.7	53.5	38	8.5	3.6	2.4	0.5	16.3
EIMN149	yes	Navrongo	2012	yes	Yes	38	Not Known / Missing entry	Malaria	Positive		NA	NA	3334.5	Positive	P. falciparum	Uncomplicated Malaria	3.9	3.93	10.2	29.1	74	26	35.2	254	16.8	6.7	75.3	17.4	7.3	3.1	0.6	0.2	14.6
EIMN154	yes	Navrongo	2012	yes	Yes	39	Not Known / Missing entry	Malaria	Positive		NA	NA	10114	Positive	P. falciparum	Uncomplicated Malaria	5.2	2.56	7.1	19.5	76	27.7	36.3	112	12.3	7	45.2	47	7.8	2.4	2.4	0.4	16.9
EIMN166	yes	Navrongo	2012	yes	Yes	38	Not Known / Missing entry	Malaria	Positive		NA	NA	59303.5	Positive	P. falciparum	Uncomplicated Malaria	8.3	4.27	12	34.3	80	28.1	35	253	16.1	7.6	83.1	13.1	3.8	7	1	0.3	14.9
EIMN167	yes	Navrongo	2012	yes	Yes	36	Not Known / Missing entry	Malaria	Positive		NA	NA	22764	Positive	P. falciparum	Uncomplicated Malaria	8.4	4.03	10.4	30.3	75	25.8	34.4	260	17.2	7.8	80.7	16.1	3.2	6.9	1.3	0.2	17.9
EIMN175	yes	Navrongo	2012	yes	Yes	38	Not Known / Missing entry	Malaria	Positive		NA	NA	64896	Positive	P. falciparum	Uncomplicated Malaria	9.6	4.9	12.5	36.7	75	25.6	34.2	196	14.7	7.2	86.7	10.2	3.1	8.5	0.9	0.2	16.5
EIMN177	yes	Navrongo	2012	yes	Yes	37	Not Known / Missing entry	DIARRHOEA	Positive		NA	NA	29768	Positive	P. falciparum	Uncomplicated Malaria	6.1	3.2	7	20.7	65	21.9	33.9	135	15.7	6.5	41.5	49.8	8.7	2.6	3	0.5	19.5
EIMN185	yes	Navrongo	2012	yes	Yes	37	Not Known / Missing entry	Malaria	Positive		NA	NA	8970	Positive	P. falciparum	Uncomplicated Malaria	11.5	4.06	10.6	31	76	26.2	34.4	313	19.3	7.3	66.7	24.3	9	7.8	2.7	1	16.6
EIMN187	yes	Navrongo	2012	yes	Yes	36	Not Known / Missing entry	Malaria	Positive		NA	NA	8226	Positive	P. falciparum	Uncomplicated Malaria	3.6	4.3	10.2	29.4	68	23.6	34.6	266	14.3	7	43	50.9	6.1	1.6	1.8	0.2	17.1
EIMN196	yes	Navrongo	2012	yes	Yes	37	Not Known / Missing entry	Malaria	Positive		NA	NA	112811	Positive	P. falciparum	Uncomplicated Malaria	9.7	3.99	10.5	29.9	75	26.3	35	127	11.7	7.6	83.7	11.4	4.9	8.2	1.1	0.4	17.9
EIMN199	yes	Navrongo	2012	yes	Yes	38	Not Known / Missing entry	Malaria	Positive		NA	NA	206000	Positive	P. falciparum	Uncomplicated Malaria	6.6	3.78	10.4	29	77	27.5	35.9	135	14.8	7.2	76.9	17.5	5.6	5.2	1.1	0.3	14
EIMN200	yes	Navrongo	2012	yes	Yes	37	Not Known / Missing entry	Malaria	Positive		NA	NA	98040	Positive	P. falciparum	Uncomplicated Malaria	6	2.2	6.3	17.1	78	28.8	36.9	92	14.5	7.5	66.8	26.1	7.1	4.1	1.5	0.4	18.3
EIMN201	yes	Navrongo	2012	yes	Yes	36	Not Known / Missing entry	Malaria	Positive		NA	NA	44440	Positive	P. falciparum	Uncomplicated Malaria	8.8	4.39	11.2	32.1	73	25.4	34.8	168	15.6	6.9	63.7	30	6.3	5.7	2.6	0.5	18.2
EIMN205	yes	Navrongo	2012	yes	Yes	35	Not Known / Missing entry	Malaria	Positive		NA	NA	218902	Positive	P. falciparum	Uncomplicated Malaria	13.5	4.77	13.4	38.2	80	28.1	35.1	78	12.5	5.8	76.5	18.4	5.1	10.5	2.4	0.6	16.7
EIMN207	yes	Navrongo	2012	yes	Yes	38	Not Known / Missing entry	Malaria	Positive		NA	NA	6552	Positive	P. falciparum	Uncomplicated Malaria	6.3	3.82	10.8	29.5	77	28.2	36.5	167	21.2	7.6	44.9	46	9.1	3	2.8	0.5	15.2
EIMN210	yes	Navrongo	2012	yes	Yes	38	Not Known / Missing entry	Malaria	Positive		NA	NA	40267.5	Positive	P. falciparum	Uncomplicated Malaria	9.1	4.12	11.8	33.5	81	28.6	35.1	200	17.4	6.6	84.9	11.6	3.5	7.8	1	0.3	16.6
EIMN215	yes	Navrongo	2012	yes	Yes	38	Not Known / Missing entry	Malaria	Positive		NA	NA	78706.5	Positive	P. falciparum	Uncomplicated Malaria	13.7	4.82	13	36.5	76	26.9	35.6	228	14.2	6.6	86.5	10.8	2.7	12	1.4	0.3	15.7
EIMN216	yes	Navrongo	2012	yes	Yes	39	Not Known / Missing entry	Malaria	Positive		NA	NA	36757	Positive	P. falciparum	Uncomplicated Malaria	5.9	3.55	10.1	28.1	79	28.3	35.8	173	13.6	6.8	81.4	14.7	3.9	4.9	0.8	0.2	16.6
EIMN221	yes	Navrongo	2012	yes	Yes	36	Not Known / Missing entry	Malaria	Positive		NA	NA	10010	Positive	P. falciparum	Uncomplicated Malaria	5.2	2.34	7.2	19.9	85	30.9	36.4	116	11.4	5.9	70.5	25.7	3.8	3.8	1.3	0.1	17.4
EIMN223	yes	Navrongo	2012	yes	Yes	39	Not Known / Missing entry	Malaria	Positive		NA	NA	25499	Positive	P. falciparum	Uncomplicated Malaria	4.3	4.18	11.1	31.3	75	26.5	35.4	98	15.2	7	65.2	24.9	9.9	2.9	1	0.4	16.2
EIMN224	yes	Navrongo	2012	yes	Yes	38	Not Known / Missing entry	Fever	Positive		NA	NA	15745	Positive	P. falciparum	Uncomplicated Malaria	4.7	3.34	9.3	26.6	79	27.8	35	188	15.3	6.5	77.4	17.1	5.5	3.7	0.8	0.2	16.2
EIMN225	yes	Navrongo	2012	yes	Yes	38	Not Known / Missing entry	Malaria	Positive		NA	NA	3108	Positive	P. falciparum	Uncomplicated Malaria	4.2	2.45	6.3	17.7	72	25.8	35.8	177	17.6	8.1	54.9	36	9.1	2.4	1.5	0.3	20.2
EIMN226	yes	Navrongo	2012	yes	Yes	38	Not Known / Missing entry	Malaria	Positive		NA	NA	33246.5	Positive	P. falciparum	Uncomplicated Malaria	4.9	4.1	9.8	28.8	70	23.9	33.9	91	18	6.7	72.2	22.1	5.7	3.7	1	0.2	17.7
EIMN227	yes	Navrongo	2012	yes	Yes	39	Not Known / Missing entry	Malaria	Positive		NA	NA	18123.5	Positive	P. falciparum	Uncomplicated Malaria	6.7	3.79	9.3	26.6	70	24.5	34.9	94	10.9	7.6	68.1	27.1	4.8	4.6	1.8	0.3	16.5
EIMN228	yes	Navrongo	2012	yes	Yes	38	Not Known / Missing entry	Malaria	Positive		NA	NA	16933.5	Positive	P. falciparum	Uncomplicated Malaria	7.1	3.54	8.7	25.7	73	24.5	33.8	165	16.3	7.8	59.2	31.9	8.9	4.3	2.2	0.6	18.2
EIMN229	yes	Navrongo	2012	yes	Yes	39	Not Known / Missing entry	Malaria	Positive		NA	NA	66872	Positive	P. falciparum	Uncomplicated Malaria	10.4	4.4	11.7	33.9	77	26.6	34.5	153	14.1	7.7	79.9	14.4	5.7	8.5	1.4	0.5	14.8
EIMN233	yes	Navrongo	2012	yes	Yes	38	Not Known / Missing entry	Malaria	Positive		NA	NA	15410.5	Positive	P. falciparum	Uncomplicated Malaria	4.9	2.69	6.11	17.7	66	22.8	34.7	134	13	7.7	71.3	23.8	4.9	3.6	1.1	0.2	17.3
EIMN235	yes	Navrongo	2012	yes	Yes	39	Not Known / Missing entry	Malaria	Positive		NA	NA	12996	Positive	P. falciparum	Uncomplicated Malaria	5.7	3.46	8.5	25.1	73	24.6	33.9	132	13.7	7.6	51.7	33.6	14.7	3	1.9	0.8	17.8
EIMN237	yes	Navrongo	2012	no	Yes	40	Not Known / Missing entry	Malaria	Positive		NA	NA	5985	Positive	P. falciparum	Uncomplicated Malaria	3.8	3.3	8.8	25	76	26.8	35.4	95	10.2	7.7	59.2	33.6	7.2	2.4	1.2	0.2	15.3
EIMN240	yes	Navrongo	2012	yes	Yes	40	Not Known / Missing entry	Malaria	Positive		NA	NA	35952	Positive	P. falciparum	Uncomplicated Malaria	8.4	4.21	10	29.4	70	23.7	34	105	10.7	7	77.5	19	3.5	6.7	1.5	0.2	17
EIMN241	yes	Navrongo	2012	yes	Yes	38	Not Known / Missing entry	Malaria	Positive		NA	NA	7714	Positive	P. falciparum	Uncomplicated Malaria	5.8	3.55	9.9	28.5	80	28	34.9	241	15.4	6.8	65.3	28.3	6.4	3.9	1.6	0.3	15.7
EIMN243	yes	Navrongo	2012	yes	Yes	38	Not Known / Missing entry	Malaria	Positive		NA	NA	35188	Positive	P. falciparum	Uncomplicated Malaria	7.6	4.58	12	34	74	26.2	35.2	121	13.7	7.9	85.7	10.7	3.6	6.6	0.8	0.2	15.7
EIMN245	yes	Navrongo	2012	no	Yes	38	Not Known / Missing entry	Malaria	Positive		NA	NA	38115	Positive	P. falciparum	Uncomplicated Malaria	9	4.03	11.8	33.2	82	29.2	35.5	187	17.5	7.2	83.2	12	4.8	7.6	1	0.4	15.6
EIMN247	yes	Navrongo	2012	no	Yes	38	Not Known / Missing entry	Malaria	Positive		NA	NA	11700	Positive	P. falciparum	Uncomplicated Malaria	5	4.55	13.3	37.2	82	29.1	35.6	161	17.4	7.2	75.1	20.4	4.5	3.8	1	0.2	14.9
EIMN250	yes	Navrongo	2012	yes	Yes	39	Not Known / Missing entry	Malaria	Positive		NA	NA	30388	Positive	P. falciparum	Uncomplicated Malaria	10.7	4.17	11.4	32.1	77	27.3	35.4	113	14.7	6.5	74.4	19.7	5.9	8	2.1	0.6	15
EIMN253	yes	Navrongo	2012	yes	Yes	37	Not Known / Missing entry	Malaria	Positive		NA	NA	61290	Positive	P. falciparum	Uncomplicated Malaria	10.8	4.35	11	32.5	75	25.2	33.8	259	16.2	7.3	86.2	11	2.8	9.4	1.1	0.3	17.7
EIMN255	yes	Navrongo	2012	yes	Yes	36	Not Known / Missing entry	Malaria	Positive		NA	NA	25812.5	Positive	P. falciparum	Uncomplicated Malaria	5.9	4.15	11.7	32.6	78	28.1	35.88	191	17.8	7.4	82.2	13.4	4.4	5	0.7	0.2	15.5
EIMN259	yes	Navrongo	2012	no	Yes	37	Not Known / Missing entry	Malaria	Positive		NA	NA	59625	Positive	P. falciparum	Uncomplicated Malaria	5	3.83	10.4	29.2	76	27.2	35.7	112	11.7	7	75.6	19.8	4.6	3.9	0.9	0.2	17.5
EIMN263	yes	Navrongo	2012	yes	Yes	37	Not Known / Missing entry	Malaria	Positive		NA	NA	23296	Positive	P. falciparum	Uncomplicated Malaria	10.4	4.61	10.9	32	70	23.7	34	311	14.3	6.1	75.4	20.3	4.3	7.9	2.1	0.4	14.2
EIMN265	yes	Navrongo	2012	yes	Yes	36	Not Known / Missing entry	Malaria	Positive		NA	NA	17370	Positive	P. falciparum	Uncomplicated Malaria	9	3.46	8.2	22.8	66	23.6	35.7	120	11.8	7.2	57.4	35.1	7.5	5.3	3.1	0.6	18
EIMN272	yes	Navrongo	2012	yes	Yes	37	Not Known / Missing entry	Malaria	Positive		NA	NA	24648	Positive	P. falciparum	Uncomplicated Malaria	5.2	4.21	11.3	31.7	75	26.9	35.7	77	14.3	7.6	84.4	12.1	3.5	4.5	0.6	0.1	15.4
EIMN273	yes	Navrongo	2012	yes	Yes	37	Not Known / Missing entry	Malaria	Positive		NA	NA	29452	Positive	P. falciparum	Uncomplicated Malaria	7.4	3.68	10.6	28.5	77	28.7	37.1	142	12.2	7.6	72.2	22.3	5.5	5.4	1.6	0.4	15.5
EIMN274	yes	Navrongo	2012	yes	Yes	40	Not Known / Missing entry	Malaria	Positive		NA	NA	66654	Positive	P. falciparum	Uncomplicated Malaria	6.3	3.43	10.2	28	82	29.8	36.6	113	12.3	7.8	72.2	22.9	4.9	4.6	1.4	0.3	15.4
EIMN278	yes	Navrongo	2012	yes	Yes	39	Not Known / Missing entry	Malaria	Positive		NA	NA	1617	Positive	P. falciparum	Uncomplicated Malaria	4.2	4.14	10	27.5	66	24.1	36.2	70	9.8	7.6	63.6	27.1	9.3	2.8	1.1	0.3	17
EIMN281	yes	Navrongo	2012	yes	Yes	39	Not Known / Missing entry	Malaria	Positive		NA	NA	7938	Positive	P. falciparum	Uncomplicated Malaria	9.8	4.73	10.7	31.4	66	22.6	34.1	78	8.2	6.8	82.2	12.7	5.1	8.1	1.2	0.5	17.6
EIMN283	yes	Navrongo	2012	no	Yes	37	Not Known / Missing entry	Malaria	Positive		NA	NA	54926	Positive	P. falciparum	Uncomplicated Malaria	5.8	4.2	10.2	28.2	67	24.2	36.1	161	15.5	7.5	72.4	21.2	6.4	4.3	1.2	0.3	17.3
EIMN288	yes	Navrongo	2012	yes	Yes	38	Not Known / Missing entry	Malaria	Positive		NA	NA	24475	Positive	P. falciparum	Uncomplicated Malaria	5	4.03	11.5	31.7	79	28.6	36.4	107	12.1	6.8	84.3	11.7	4	4.4	0.5	0.1	15.5
EIMN289	yes	Navrongo	2012	yes	Yes	38	Not Known / Missing entry	Malaria	Positive		NA	NA	89904.5	Positive	P. falciparum	Uncomplicated Malaria	11.9	4.23	11.3	32.5	77	26.8	35	131	10.9	7.6	70.5	22.4	7.1	8.5	2.6	0.8	16
EIMN292	yes	Navrongo	2012	yes	Yes	39	Not Known / Missing entry	Malaria	Positive		NA	NA	92225	Positive	P. falciparum	Uncomplicated Malaria	6.2	3.5	8.4	24.1	69	23.9	34.8	229	13.7	7	38.4	52.9	8.7	2.5	3.2	0.5	17.5
F002	Yes	Accra	2016	no	Yes	37.6	Viral	URTI	Negative	Not done	not done	Negative	0	Negative	URTI	Non-malaria Infection	5.3	4.42	11.1	33.6	76.1	25.1	33	207	NA	NA	36.5	59.6	3.9	NA	NA	NA	15.2
F003	Yes	Accra	2016	no	Yes	38.1	Viral	Not diagnosed	Negative	Not done	Not done	Not done	0	Negative	Undetermined	Non-malaria Infection	4.4	4.15	10.3	31.2	75.1	24.8	33	243	NA	NA	57.3	36.4	6.3	NA	NA	NA	NA
F004	Yes	Accra	2016	no	Yes	38.3	Bacteria	Not diagnosed	Negative	Not done	Not done	Negative	0	Negative	Undetermined	Non-malaria Infection	12.8	3.79	6.9	22.2	58.7	18.2	31	358	NA	NA	77.7	13.6	8.7	NA	NA	NA	NA
F005	Yes	Accra	2016	yes	Yes	38.1	Not Known / Missing entry	Tonsilitis	Negative	not done	Not done	Negative	0	Negative	Undetermined	Non-malaria Infection	12.8	4.04	10.8	33.3	82.4	26.7	32.4	270	NA	NA	62.7	25.7	11.6	NA	NA	NA	NA
F006	Yes	Accra	2016	yes	Yes	37.9	Viral	URTI	Negative	Not done	Not done	Not done	0	Negative	Undetermined	Non-malaria Infection	12.8	5.24	11.3	35.2	67.1	21.6	32.1	283	NA	NA	55.4	34.1	10.5	NA	NA	NA	NA
F007	Yes	Accra	2016	no	Yes	37.9	Not Known / Missing entry	Not diagnosed	Negative	Not done	Not done	Negative	0	Negative	Undetermined	Non-malaria Infection	11.3	5	11.5	35.2	70.3	23	32.7	188	NA	NA	32.7	54.9	12.4	NA	NA	NA	NA
F009	Yes	Accra	2016	no	Yes	38	Viral	Not diagnosed	Negative	not done	Not done	Not done	0	Negative	Undetermined	Non-malaria Infection	9.8	3.89	10.1	33.3	85.6	26	30.3	263	NA	NA	30.9	61.8	7.3	NA	NA	NA	NA
F011	yes	Accra	2016	yes	Yes	38.9	Viral/bacteria	Otitis Media/Tonsilitis/malaria	Negative	NA	NA	NA	0	Negative	Undetermined	Non-malaria Infection	15.1	3.94	10.2	31.3	79.5	25.9	32.6	428	14.8	7.4	73.9	20.3	5.8	11.2	3.1	0.8	15.1
F013	yes	Accra	2016	yes	Yes	38.9	Protozoan	Malaria	Positive	NA	NA	Plasmodium	40280	Positive	P. falciparum	Uncomplicated Malaria	7.3	3.57	10.2	31.3	87.6	28.6	32.6	197	15.5	9	74.2	15.7	10.1	5.5	1.1	0.7	15.9
F014	yes	Accra	2016	no	Yes	38.5	Bacteria	Cervical Lymphaedenopathy/oral ulcer/Gastroenteritis	Negative	NA	NA	Negative	0	Negative	Undetermined	Non-malaria Infection	40.1	3.96	9.4	28	70.6	23.7	33.6	445	14.9	8.8	85.2	4.6	10.2	34.2	1.8	4.1	14.4
F015	yes	Accra	2016	yes	Yes	39.1	Viral	Otitis media	Negative	NA	NA	Negative	0	Negative	Undetermined	Non-malaria Infection	6.3	4.59	10.2	31.7	69.1	22.2	32.2	246	15.1	9.3	59.5	34.8	5.7	3.7	2.2	0.4	16.7
F016	yes	Accra	2016	no	Yes	38.5	Bacteria	Otitis media	Positive	NA	No bac growth	NA	0	Negative	P. falciparum	Uncomplicated Malaria	14.9	4.55	10.8	32.8	72	23.7	33	282	15.2	8.6	81	12.5	6.5	12.1	1.9	0.9	15.7
F017	yes	Accra	2016	yes	Yes	39.3	Viral	Bilateral otitis media/common cold/malaria	Negative	NA	NA	Negative	0	Negative	Undetermined	Non-malaria Infection	4.2	4.89	10.9	36	73.6	22.3	30.3	240	15	7.8	54.7	38	7.3	2.3	1.6	0.3	14.5
F018	yes	Accra	2016	yes	Yes	39	Not Known / Missing entry	Malaria/sepsis/anemia	Negative	no bac growth	NA	NA	0	Negative	Undetermined	Non-malaria Infection	5.4	3.61	9.7	28.7	79.5	26.9	33.8	152	15.3	8.2	62.5	28.5	9	3.4	1.5	0.5	14.1
F019	yes	Accra	2016	yes	Yes	39.5	Viral/protozoan	Malaria/Broncho pneumonia/mild anaemia	Negative	NA	NA	NA	0	Negative	Staphylococcus aureus	Non-malaria Infection	8.7	4.37	10.2	32.8	75.1	23.3	31.1	289	14.8	7.8	64.5	22.1	13.4	5.6	1.9	1.2	15.9
F020	yes	Accra	2016	yes	Yes	40.2	Not Known / Missing entry	Malaria/Febrile illness	Negative	NA	NA	NA	0	Negative	Undetermined	Non-malaria Infection	5	6.31	11.9	39.4	62.5	18.9	30.2	272	16	10	65.8	28.9	5.3	3.3	1.4	0.3	14.9
F021	yes	Accra	2016	no	Yes	38.6	Not Known / Missing entry	Malaria/Febrile illness	Negative	NA	No bac growth	Negative	0	Negative	Undetermined	Non-malaria Infection	7.4	5.52	13.5	42.6	77.2	24.5	31.7	286	14.9	7.4	74.7	18.8	6.5	5.5	1.4	0.5	14.7
F022	yes	Accra	2016	yes	Yes	39.3	Viral	URTI	Negative	NA	NA	NA	0	Negative	Undetermined	Non-malaria Infection	7.3	5.1	12.7	39.9	78.3	24.9	31.8	201	15.2	7.3	56.1	38.6	5.3	4.1	2.8	0.4	14.9
F023	yes	Accra	2016	yes	Yes	39.1	Not Known / Missing entry	Uncomplicated Malaria/Adenoid hypertrophy	Positive	NA	NA	Plasmodium	0	Negative	P. falciparum	Uncomplicated Malaria	7	4.95	12.2	38.5	77.7	24.6	31.7	359	15.1	8	68.9	19.2	11.9	4.9	1.3	0.8	14.8
F024	yes	Accra	2016	no	Yes	39.4	Viral	Otitis media/ Dermatitis/Tonsilitis	Negative	NA	NA	NA	0	Negative	Undetermined	Non-malaria Infection	7.8	5.12	11.8	37.3	72.9	23	31.6	267	15	7.8	62.4	24.1	13.5	4.9	1.9	1	15.3
F025	yes	Accra	2016	no	Yes	40	Viral	Otitis media/Tonsilitis	Negative	NA	NA	NA	0	Negative	Undetermined	Non-malaria Infection	8	3.86	8.7	27.6	71.6	22.5	31.5	206	15.1	7.9	59.2	33.4	7.4	4.7	2.7	0.6	17.5
F026	yes	Accra	2016	no	Yes	39.2	Viral	Malaria/sepsis/RTI	Negative	No bac growth	NA	Negative	0	Negative	Undetermined	Non-malaria Infection	5.9	4.93	10.3	33.1	67.2	20.9	31.1	239	15.4	8.6	47.9	42.1	10	2.8	2.5	0.6	17.2
F027	yes	Accra	2016	yes	Yes	39.2	Viral	Persioty pyrexid	Negative	No bac growth	No bac growth	Negative	0	Negative	Undetermined	Non-malaria Infection	14.3	5.31	10	33.7	63.4	18.8	29.7	200	15.2	9.9	51.5	39.7	8.8	7.4	5.7	1.2	15.1
F028	yes	Accra	2016	yes	Yes	39	Viral	Pharyngitis	Negative	No bac growth	NA	NA	0	Negative	Undetermined	Non-malaria Infection	6.3	5.03	10.3	34.2	67.9	20.5	30.2	233	14.9	8.7	38.1	53.8	8.1	2.4	3.4	0.5	16.9
F029	yes	Accra	2016	no	Yes	39.4	Protozoan	Malaria	Positive	No bac growth	NA	NA	0	Negative	P. falciparum	Uncomplicated Malaria	10.3	3.37	7.6	24.3	72.1	22.6	31.3	85	15.8	10.1	62.8	32.3	4.9	6.5	3.3	0.5	15.7
F030	yes	Accra	2016	yes	Yes	38.7	Viral/protozoan	Tonsilitis/Lt otitis media	Negative	No bac growth	NA	NA	0	Negative	Undetermined	Non-malaria Infection	6.8	4.31	11.7	36.1	83.8	27.1	32.4	294	14.6	7	81.1	10.1	8.8	5.5	0.7	0.6	12.8
F031	yes	Accra	2016	yes	Yes	39.6	Viral	Otitis media	Negative	NA	NA	Negative	0	Negative	Undetermined	Non-malaria Infection	10.4	5.11	10.1	33.6	65.8	19.8	30	323	15.3	8.2	50.8	37	12.2	5.3	3.8	1.3	15.7
F032	yes	Accra	2016	no	Yes	38.6	Viral	Sepsis	Negative	No bac growth	No bac growth	NA	0	Negative	Undetermined	Non-malaria Infection	6.3	5.18	12	38.5	74.4	23.2	31.1	121	16.1	10.1	50.9	43.9	5.2	3.2	2.8	0.3	15.2
F033	yes	Accra	2016	no	Yes	39.7	Viral	Pyrexia	Negative	NA	NA	NA	0	Negative	Undetermined	Non-malaria Infection	6.7	4.86	10.9	35.6	73.2	22.4	30.6	205	14.6	7.6	51.9	35.4	12.7	3.5	2.4	0.8	17.1
F034	yes	Accra	2016	no	Yes	38.3	Not Known / Missing entry	RTI	Negative	No bac growth	NA	Negative	0	Negative	Undetermined	Non-malaria Infection	12.4	4.54	10.6	34.2	75.3	23.3	31	239	14.9	7.4	59.5	27.5	13	7.4	3.4	1.6	13.7
F035	yes	Accra	2016	yes	Yes	39.5	Viral	Malaria	Positive	No bac growth	NA	NA	7471	Positive	P. falciparum	Uncomplicated Malaria	5.6	3.41	8.8	28.1	82.5	25.8	31.3	70	15.4	8.1	58.2	32.6	9.2	3.3	1.8	0.5	17
F036	yes	Accra	2016	yes	Yes	39.4	Viral	Malaria/Thrombocytopenia/anaemia	Positive	No bac growth	NA	NA	68042	Positive	P. falciparum	Uncomplicated Malaria	5.8	3.69	8.8	28.3	76.8	23.8	31.1	69	16.2	10.3	54.4	36.7	8.9	3.2	2.1	0.5	14.8
F037	yes	Accra	2016	yes	Yes	40.2	Viral	Bilateral otitis media/tonsilitis	Negative	No bac growth	NA	NA	0	Negative	Undetermined	Non-malaria Infection	20.7	4.93	10.6	34.8	70.5	21.5	30.5	346	15	8.5	69	23.9	7.1	14.3	4.9	1.5	18.1
F038	yes	Accra	2016	no	Yes	39.7	Not Known / Missing entry	Gastroenteritis/common cold	Negative	No bac growth	NA	Plasmodium	0	Negative	P. falciparum	Uncomplicated Malaria	9	4.91	10.5	34.1	69.4	21.4	30.8	247	14.9	8	45.5	49.5	5	4.1	4.5	0.4	15.6
F039	yes	Accra	2016	yes	Yes	38.6	Bacteria	URTI	Negative	No bac growth	NA	NA	0	Negative	Undetermined	Non-malaria Infection	10.5	4.85	10.7	34.7	71.6	22.1	30.8	386	14.6	6.9	67.8	27.6	4.6	7.1	2.9	0.5	15.5
F040	yes	Accra	2016	no	Yes	38.2	Bacteria	Otitis media	Negative	NA	NA	Negative	0	Negative	Undetermined	Non-malaria Infection	8.1	5.12	9.5	30.3	59.1	18.6	31.4	289	14.7	7.9	24.2	68.6	7.2	2	5.6	0.5	17.7
F041	yes	Accra	2016	no	Yes	38.3	Not Known / Missing entry	NA	Negative	NA	NA	NA	0	Negative	Undetermined	Non-malaria Infection	7.1	3.88	10.7	34.4	88.6	27.6	31.1	309	15.2	8	63.9	25.2	10.9	4.5	1.8	0.8	14
F042	yes	Accra	2016	no	Yes	38.4	Bacteria	Malaria/sepsis	Negative	Staphylococcus aureus	NA	NA	0	Negative	Undetermined	Non-malaria Infection	17.8	3.34	10.6	33.8	77.8	24.4	31.4	306	14.9	7.9	70.5	19.6	9.9	12.5	3.5	1.8	15.6
F043	yes	Accra	2016	no	Yes	38.2	Bacteria	URTI	Negative	NA	NA	Negative	0	Negative	Undetermined	Non-malaria Infection	11.7	4.61	11.2	35.2	76.4	24.3	31.8	235	15.3	9	85.5	9	5.5	10	1.1	0.6	14.5
F044	yes	Accra	2016	yes	Yes	39.1	Viral	Otitis media	Negative	Coagulase negative staphylococcus	NA	NA	0	Negative	Coagulase (-) Staphylococcus /P. falciparum	Non-malaria Infection	11.9	4.18	10.2	31.6	75.6	24.4	32.3	287	14.7	7.4	67.6	25.9	6.5	8	3.1	0.8	15.9
F045	yes	Accra	2016	yes	Yes	38.7	Viral	URTI	Negative	No bac growth	NA	NA	0	Negative	Undetermined	Non-malaria Infection	8	4.85	10.3	33.3	68.7	21.2	30.9	279	15.2	8.9	35.4	56.8	7.8	2.8	4.6	0.6	14.8
F046	yes	Accra	2016	yes	Yes	38.6	Not Known / Missing entry	Tonsilitis	Negative	NA	NA	NA	0	Negative	Undetermined	Non-malaria Infection	17.2	5.43	10.1	32.1	59.1	18.6	31.5	409	14.6	8.2	62.7	24.1	13.2	10.8	4.1	2.3	16.9
F047	yes	Accra	2016	no	Yes	40.1	Viral	Sepsis	Negative	No bac growth	NA	NA	0	Negative	Undetermined	Non-malaria Infection	23.6	5.06	10.3	32.4	64.1	20.4	31.8	430	14.7	8	67.3	21.3	11.4	15.9	5	2.7	18.1
F048	yes	Accra	2016	yes	Yes	39.8	Bacteria	Otitis media	Negative	NA	NA	NA	0	Negative	Undetermined	Non-malaria Infection	13.7	4.14	9.7	30.1	72.7	23.4	32.2	196	14.9	7.4	91.5	5.7	2.8	12.5	0.8	0.4	14
F049	yes	Accra	2016	no	Yes	38.3	Viral	Otitis media	Negative	Staphylococcus aureus	No bac growth	NA	0	Negative	Staphylococcus aureus	Non-malaria Infection	25.3	4.99	10	31.9	63.9	20	31.4	493	14.9	8	49.8	38.7	11.5	12.6	9.8	2.9	16.8
F050	yes	Accra	2016	yes	Yes	39.3	Viral	URTI	Negative	Coagulase negative staphylococcus	No bac growth	NA	0	Negative	Coagulase (-) staphylococcus	Non-malaria Infection	10.8	4.67	9.6	31.9	68.3	20.6	30.1	266	15.2	8.9	63.5	27.8	8.7	6.9	3	0.9	18.8
F051	yes	Accra	2016	yes	Yes	39.2	Protozoan	Malaria	Negative	NA	NA	NA	0	Negative	Undetermined	Non-malaria Infection	19.8	2.61	5.5	17.2	66	21.1	31.9	71	15.4	10.3	48.7	42.1	9.2	9.7	8.3	1.8	17.7
F052	yes	Accra	2016	no	Yes	38	Bacteria/Protozoa	Malaria	Negative	Coagulase negative staphylococcus	No bac growth	NA	0	Negative	Coagulase (-) staphylococcus	Non-malaria Infection	13.3	4.92	13	41	83.4	26.4	31.7	357	15.1	7.9	78.9	12.2	8.9	10.5	1.6	1.2	13.4
F053	yes	Accra	2016	no	Yes	38.4	Not Known / Missing entry	Otitis media	Negative	No bac growth	NA	NA	0	Negative	Undetermined	Non-malaria Infection	18.8	4.72	10.5	32.7	69.2	22.2	32.1	239	15.2	9.2	31.8	53.9	14.3	6	10.1	2.7	17.7
F054	yes	Accra	2016	no	Yes	37.8	Not Known / Missing entry	Pyrexia	Negative	No bac growth	NA	Negative	0	Negative	Undetermined	Non-malaria Infection	7.1	4.65	9.4	29	62.4	20.2	32.4	363	15.5	9.7	35.6	52.6	11.8	2.5	3.8	0.8	17.3
F055	yes	Accra	2016	no	Yes	38.7	Not Known / Missing entry	Swallowed foreign material	Negative	No bac growth	NA	Plasmodium	0	Negative	P. falciparum	Uncomplicated Malaria	7.2	4.58	11.4	35.4	77.3	24.9	32.2	412	15.5	8.7	77.1	16.5	6.4	5.6	1.2	0.4	15.4
F056	yes	Accra	2016	yes	Yes	38.7	Not Known / Missing entry	Malaria/sepsis	Negative	No bac growth	NA	NA	0	Negative	Undetermined	Non-malaria Infection	12.1	4.24	10.6	33.7	79.4	25	31.5	299	15	8.3	32.8	56.1	11.1	4	6.8	1.3	16.2
F057	yes	Accra	2016	no	Yes	38	Not Known / Missing entry	URTI/Malaria	Negative	No bac growth	No bac growth	NA	0	Negative	Undetermined	Non-malaria Infection	23.3	2.14	6.3	19.2	89.5	29.4	32.9	286	15.1	8.4	27.2	53.9	18.9	6.3	12.6	4.4	23
F058	yes	Accra	2016	no	Yes	38.9	Not Known / Missing entry	Otitis media	Negative	No bac growth	NA	NA	0	Negative	Undetermined	Non-malaria Infection	19.9	4.26	11.3	35.2	82.7	26.5	32.1	236	15.4	7.9	69.8	21.9	8.3	13.9	4.4	1.6	14
F059	yes	Accra	2016	no	Yes	38.5	Not Known / Missing entry	RTI/Pharyngotonsilitis/Malaria	Negative	No bac growth	NA	NA	0	Negative	Undetermined	Non-malaria Infection	18.5	5.28	11.2	34.8	65.9	21.2	32.2	329	14.7	8.1	72.3	20.3	7.4	13.4	3.8	1.3	16.8
F060	yes	Accra	2016	no	Yes	39	Not Known / Missing entry	Fever	Negative	No bac growth	NA	Negative	0	Negative	Undetermined	Non-malaria Infection	6.4	4.71	12.2	37.9	80.4	25.9	32.2	237	17	7.9	66.2	28.7	5.1	4.3	1.8	0.3	14
F061	yes	Accra	2016	no	Yes	38.1	Not Known / Missing entry	Sepsis	Positive	No bac growth	NA	NA	16129	Positive	P. falciparum	Uncomplicated Malaria	9.4	4.43	10.2	32.1	72.4	23	31.8	260	15	8.1	76.1	15.9	8	7.2	1.5	0.7	14.4
F062	yes	Accra	2017	no	Yes	39.1	Not Known / Missing entry	Malaria	Positive	No bac growth	NA	NA	45384	Positive	P. falciparum	Uncomplicated Malaria	10.9	5.02	11.4	36.6	72.9	22.7	31.2	203	15	7.9	89.1	7.2	3.7	9.7	0.8	0.4	15.8
F063	yes	Accra	2017	no	Yes	39.3	Not Known / Missing entry	Furunclosis	Negative	NA	NA	NA	0	Negative	Undetermined	Non-malaria Infection	17.9	4.39	11	34.5	64.1	20.4	31.8	422	14.9	8.5	70.5	22	7.5	12.7	3.9	1.3	16.4
F064	yes	Accra	2017	yes	Yes	38.9	Not Known / Missing entry	Tonsilitis	Negative	No bac growth	NA	NA	0	Negative	Undetermined	Non-malaria Infection	17.3	3.84	11.1	33.8	88	28.9	32.8	285	15.7	9.2	80.5	14.3	5.2	13.9	2.5	0.9	13.3
F065	yes	Accra	2017	yes	Yes	39.2	Not Known / Missing entry	Bronchopneumonia	Negative	No bac growth	NA	NA	0	Negative	Undetermined	Non-malaria Infection	20.2	4.26	11.7	36.2	84.9	27.5	32.3	308	15.8	8.7	64.8	21.9	13.3	13.1	4.4	2.7	14.9
F066	yes	Accra	2017	yes	Yes	38	Not Known / Missing entry	Tonsilitis	Negative	NA	NA	NA	0	Negative	Undetermined	Non-malaria Infection	9.8	4.45	11.6	36.8	82.8	26.1	31.5	273	16.5	9.8	70	23	7	6.9	2.3	0.6	13.3
F067	yes	Accra	2017	yes	Yes	38.5	Not Known / Missing entry	Malaria	Negative	No bac growth	NA	NA	0	Negative	Undetermined	Non-malaria Infection	8.3	4.95	12.2	39.3	79.3	24.6	31.1	337	15.3	8.6	42.1	41.3	16.6	3.5	3.4	1.4	15.1
F068	yes	Accra	2017	yes	Yes	38.5	Not Known / Missing entry	Pyrexia	Negative	No bac growth	NA	NA	0	Negative	Undetermined	Non-malaria Infection	17.2	3.26	9.7	37.9	60.5	15.5	25.6	469	14.3	8.1	62.3	22.5	15.2	10.7	3.9	2.6	22.9
F069	yes	Accra	2017	no	Yes	38.4	Not Known / Missing entry	Malaria	Positive	No bac growth	NA	NA	5423	Positive	P. falciparum	Uncomplicated Malaria	6.8	4.36	11.6	36.4	83.5	26.6	31.9	276	15.2	8.1	73.9	20.4	5.7	5	1.4	0.4	13.7
F070	yes	Accra	2017	yes	Yes	37.5	Not Known / Missing entry	Pneumonia	Negative	NA	NA	NA	0	Negative	Undetermined	Non-malaria Infection	7	5.15	9.3	30.8	59.8	18.1	30.2	293	14.4	7.9	42.8	47.2	10	3	3.3	0.7	17.6
F072	yes	Accra	2017	yes	Yes	38	Not Known / Missing entry	Malaria/Gaastroeterities/URTI	Positive	No bac growth	No bac growth	NA	1276	Positive	P. falciparum	Uncomplicated Malaria	4.4	4.37	12.2	36.8	84.2	27.9	33.2	84	16.2	8.1	44	39.7	16.3	2	1.7	0.7	13.1
F073	yes	Accra	2017	no	Yes	37.5	Not Known / Missing entry	Malaria/Gastritis	Positive	No bac growth	No bac growth	Plasmodium	42435	Positive	P. falciparum	Uncomplicated Malaria	9.3	4.69	12.4	39	83.1	26.4	31.8	132	15.6	8	80.6	13.1	6.3	7.5	1.2	0.6	14.1
F074	yes	Accra	2017	no	Yes	40.1	Not Known / Missing entry	Severe Malaria	Positive	No bac growth	No bac growth	Plasmodium	28710	Positive	P. falciparum	Uncomplicated Malaria	11.7	5.6	11.4	37.2	66.5	20.4	30.6	228	14.5	7.7	76.3	13.9	9.8	9	1.6	1.1	18.4
F075	yes	Accra	2017	yes	Yes	38.4	Not Known / Missing entry	Otitis media/Oral Candidiasis/ Helmintiasis	Negative	NA	NA	NA	0	Negative	Undetermined	Non-malaria Infection	11.1	4.29	10.6	33.5	78.1	24.7	31.6	408	15.2	8.5	78.1	14.4	7.5	8.7	1.6	0.8	14
F076	yes	Accra	2017	no	Yes	38.3	Not Known / Missing entry	Malaria	Positive	NA	NA	Negative	7615	Positive	P. falciparum	Uncomplicated Malaria	6.5	3.84	10.5	32.8	85.4	27.3	32	214	15.8	9.2	83.2	9.3	7.5	5.4	0.6	0.5	13.9
F077	yes	Accra	2017	no	Yes	39.5	Not Known / Missing entry	Malaria	Positive	NA	NA	Plasmodium	1209	Positive	P. falciparum	Uncomplicated Malaria	4.3	4.96	10.3	32	64.6	20.8	32.1	101	14.6	7.6	72.8	18.8	8.4	3.1	0.8	0.4	15.3
F078	yes	Accra	2017	yes	Yes	37.8	Not Known / Missing entry	URTI/Malaria	Negative	NA	NA	NA	0	Negative	Undetermined	Non-malaria Infection	25.6	4.08	9.7	30.2	74	23.8	32.1	566	13.9	7	66.3	21.3	12.4	17	5.5	3.1	16.1
F079	yes	Accra	2017	no	Yes	37.8	Not Known / Missing entry	VRTI/Malaria/Bronchopneumonia	Negative	NA	NA	Negative	0	Negative	Undetermined	Non-malaria Infection	8.5	3.36	9.8	31.2	73.3	23	31.4	553	14.1	7.3	48.5	36.3	15.2	4.1	3.1	1.3	17.8
F080	yes	Accra	2017	no	Yes	38.9	Not Known / Missing entry	Malaria/URTI	Positive	NA	NA	NA	85420	Positive	P. falciparum	Uncomplicated Malaria	6.3	3.9	9.5	29.9	76.7	24.4	31.8	150	15.2	7.8	68.7	20.2	11.1	4.3	1.3	0.7	16.2
F081	yes	Accra	2017	no	Yes	37.9	Not Known / Missing entry	Malaria/URTI/UTI	Negative	NA	NA	NA	0	Negative	Undetermined	Non-malaria Infection	20.4	4.97	12.2	38	76.5	24.5	32.1	216	15.5	8.7	75.4	16.7	7.9	15.4	3.4	1.6	14.7
F082	yes	Accra	2017	no	Yes	38.5	Not Known / Missing entry	Otitis media/Bronchopneumonia/Malaria	Negative	NA	NA	NA	0	Negative	Undetermined	Non-malaria Infection	16.2	4.52	11.9	36.7	81.2	26.3	32.4	378	14.7	7.8	78.3	13.2	8.5	12.7	2.1	1.4	15.2
F083	yes	Accra	2017	yes	Yes	39.2	Not Known / Missing entry	Severe malaria	Positive	NA	NA	Plasmodium	796	Positive	P. falciparum	Uncomplicated Malaria	6.9	3.48	10.3	31.2	69.7	23	33	251	14.6	7.8	71	25.2	3.8	4.9	1.7	0.3	17.2
F084	yes	Accra	2017	yes	Yes	38.4	Not Known / Missing entry	URTI	Negative	NA	NA	NA	0	NA	Undetermined	Non-malaria Infection	6.8	3.24	9	28	63.3	20.4	32.2	259	15.2	8.5	58.4	27.7	13.9	4	1.9	0.9	18
F085	yes	Accra	2017	yes	Yes	39.1	Not Known / Missing entry	Abscess/Malaria	Negative	NA	NA	NA	0	Negative	Undetermined	Non-malaria Infection	20.7	3.76	9.4	29.6	62.1	19.7	31.8	168	14.8	8	70.2	21.4	8.4	14.6	4.4	1.7	18.2
F086	yes	Accra	2017	no	Yes	38.5	Not Known / Missing entry	URTI/Malaria	Negative	NA	NA	NA	0	Negative	Undetermined	Non-malaria Infection	8.1	4.91	11.3	35.9	73.1	23	31.5	362	14.3	7.5	48.2	40.5	11.3	3.9	3.3	0.9	18.9
F087	yes	Accra	2017	yes	Yes	39.8	Not Known / Missing entry	Tonsilitis/Bronchopneumonia/Malaria	Negative	NA	NA	NA	0	Negative	Undetermined	Non-malaria Infection	13.2	4.29	11	33.5	78.2	25.6	32.8	421	14.8	8.2	80	15	5	10.6	2	0.6	13.8
F088	yes	Accra	2017	yes	Yes	38.5	Not Known / Missing entry	Acute pharynitis/URTI/Otitia media	Negative	NA	NA	NA	0	Negative	Undetermined	Non-malaria Infection	9.7	3.5	10.4	32.7	93.4	29.7	31.8	283	15	8.4	55.6	30	14.4	5.4	2.9	1.4	13.8
F089	yes	Accra	2017	no	Yes	39.3	Not Known / Missing entry	Malaria	Positive	NA	NA	NA	2129	Positive	P. falciparum	Uncomplicated Malaria	7.1	3.61	10.2	33.8	60.3	18.2	30.2	257	14.9	8.7	80.1	13.4	6.5	5.7	1	0.4	16.5
F090	yes	Accra	2017	no	Yes	38.4	Not Known / Missing entry	Malaria/Gastroenteritis/Anaemia	Negative	NA	NA	NA	0	Negative	Group D Streptococcus	Non-malaria Infection	12.7	2.89	5.8	20.6	53	14.9	28.1	109	14.4	7.7	36.8	49.6	13.6	4.7	6.3	1.7	20
F091	yes	Accra	2017	no	Yes	38.5	Not Known / Missing entry	Mumps/malaria	Positive	NA	NA	NA	741	Positive	P. falciparum	Uncomplicated Malaria	10	4.63	11.6	36.5	78.8	25.1	31.8	242	15	8	18.1	73.9	8	1.8	7.4	0.8	16.4
F092	yes	Accra	2017	yes	Yes	39.1	Not Known / Missing entry	right Otitis media/ acute phayngitis	Negative	No bac growth	NA	NA	0	Negative	Undetermined	Non-malaria Infection	11	4.42	11.8	36.2	81.9	26.7	32.6	498	14.5	7.6	68.2	19.1	12.7	7.5	2.1	1.4	13.6
F093	yes	Accra	2017	no	Yes	39.9	Not Known / Missing entry	Gastroenteritis	Negative	No bac growth	NA	Coxiella burnettii/Plasmodium	0	Negative	Coxiella brunettii/P. falciparum	Non-malaria Infection	5.5	4.6	9.9	30.5	66.4	21.5	32.4	106	15.4	7.8	77.8	14	8.2	4.3	0.8	0.4	14.5
F094	yes	Accra	2017	no	Yes	39.6	Not Known / Missing entry	URTI	Negative	Staphylococcus aureus	No bac growth	NA	0	Negative	URTI	Non-malaria Infection	5.5	3.88	9.5	29.3	75.6	24.5	32.4	132	15.5	8.3	53.1	33.5	13.4	3	1.8	0.7	15.1
F095	yes	Accra	2017	no	Yes	39.1	Not Known / Missing entry	Gastroenteritis	Negative	No bac growth	No bac growth	NA	0	Negative	Undetermined	Non-malaria Infection	7.4	4.23	10.8	33.6	79.4	25.5	32.2	383	14.3	7.4	76.9	12.2	10.9	5.7	0.9	0.8	13.8
F096	yes	Accra	2017	yes	Yes	39.6	Not Known / Missing entry	RTI ( community acquired pneumonia)	Negative	NA	NA	NA	0	Negative	Undetermined	Non-malaria Infection	14.4	4.83	12.9	39.2	81.1	26.7	32.9	419	14.7	8	81.5	10	8.5	11.8	1.4	1.2	13.6
F097	yes	Accra	2017	no	Yes	38.7	Not Known / Missing entry	NA	Negative	NA	NA	NA	0	Negative	Undetermined	Non-malaria Infection	20.4	5.11	11.6	36	70.4	22.7	32.2	303	15	8.5	32.9	57.4	9.7	6.7	11.7	2	16.7
F098	yes	Accra	2017	yes	Yes	38.2	Not Known / Missing entry	Gastroenteritis	Negative	NA	NA	NA	0	Negative	Undetermined	Non-malaria Infection	14.6	5.4	12.6	38.2	70.8	23.3	33	90	15.1	7.3	23.9	65.1	11	3.5	9.5	1.6	14.8
F099	yes	Accra	2017	yes	Yes	39.2	Not Known / Missing entry	URTI	Negative	NA	NA	NA	0	Negative	Undetermined	Non-malaria Infection	16.9	4.44	10	31.7	71.5	22.5	31.5	365	14.9	7.9	59.2	31.3	9.5	10	5.3	1.6	16
F100	yes	Accra	2017	no	Yes	38.4	Not Known / Missing entry	Eight Otitis media	Negative	NA	NA	NA	0	Negative	Undetermined	Non-malaria Infection	5.5	4.01	10.7	32.8	81.7	26.7	32.7	388	14.4	7.2	53.3	35.5	11.2	2.9	2	0.6	12.9
F101	yes	Accra	2017	no	Yes	39.5	Not Known / Missing entry	URTI/Malaria	Negative	no bac growth	NA	NA	0	Negative	Undetermined	Non-malaria Infection	18.4	3.79	10.5	32.9	68.6	21.9	32	339	14.9	8.9	58.6	30.9	10.5	10.8	5.7	1.9	20.1
F102	yes	Accra	2017	no	Yes	38.4	Not Known / Missing entry	Otitis media	Negative	no bac growth	NA	NA	0	Negative	Undetermined	Non-malaria Infection	10.2	3.34	9.7	30.2	69.7	22.4	32.1	197	15.6	9.4	35.3	57.9	6.8	3.6	5.9	0.7	14.4
F103	yes	Accra	2017	no	Yes	38.1	Not Known / Missing entry	Malaria	Positive	no bac growth	NA	NA	1147	Positive	P. falciparum	Uncomplicated Malaria	5.9	4.55	11.8	37.4	82.3	25.9	31.5	129	16.7	9	28.7	58.2	13.1	1.7	3.4	0.8	14.3
F104	yes	Accra	2017	yes	Yes	38.9	Not Known / Missing entry	NA	Negative	no bac growth	NA	Negative	0	Negative	Undetermined	Non-malaria Infection	14.2	4.27	10.1	31.9	74.8	23.7	31.6	340	15.2	8.5	70	16.2	13.8	9.9	2.3	2	17.4
F105	yes	Accra	2017	no	Yes	38	Not Known / Missing entry	Dermatitis/URTI	Negative	no bac growth	NA	NA	0	Negative	Undetermined	Non-malaria Infection	12.3	3.34	10.5	32.6	75	24.2	32.3	267	15.2	8.3	52.7	35.7	11.6	6.5	4.4	1.4	14.7
F106	yes	Accra	2017	no	Yes	38.4	Not Known / Missing entry	URTI	Negative	no bac growth	NA	NA	0	Negative	Undetermined	Non-malaria Infection	16.2	3.35	9.6	29.8	68.4	22.1	32.3	479	14.4	7.5	62.2	26.7	11.1	10.1	4.3	1.8	14.7
F107	yes	Accra	2017	yes	Yes	38.2	Not Known / Missing entry	Gastroenteritis	Negative	no bac growth	NA	NA	0	Negative	Undetermined	Non-malaria Infection	18.1	4.56	12.2	37.9	76.6	24.6	32.2	371	15.2	8.7	84.9	6.9	8.2	15.4	1.2	1.5	14.5
F108	yes	Accra	2017	no	Yes	38.3	Not Known / Missing entry	Otitis media	Negative	no bac growth	NA	NA	0	Negative	Undetermined	Non-malaria Infection	12.7	4.96	11.4	36.7	74	23	31.1	455	15.2	8.4	66.2	21.4	12.4	8.4	2.7	1.6	14.3
F109	yes	Accra	2017	no	Yes	38.3	Not Known / Missing entry	Otitis media	Negative	No bac growth	NA	Negative	0	Negative	Undetermined	Non-malaria Infection	7.3	4.98	11.3	35.9	72.1	22.7	31.5	324	15.4	9	54.9	33.2	11.9	4	2.4	0.9	15.8
F110	yes	Accra	2017	no	Yes	38.7	Not Known / Missing entry	Anaemia	Negative	No bac growth	NA	NA	0	Negative	Undetermined	Non-malaria Infection	9.9	4.72	9.6	30.8	65.3	20.3	31.1	325	14.6	8.3	57.2	34.7	8.1	5.7	3.4	0.8	18.2
F111	yes	Accra	2017	yes	No	38	Not Known / Missing entry	URTI	Negative	No bac growth	NA	NA	0	Negative	Undetermined	Non-malaria Infection	13.5	4.09	11.3	34.1	83.4	27.6	33.1	274	15.5	8.7	80.4	9.2	10.4	10.9	1.2	1.4	13
F112	yes	Accra	2017	yes	Yes	38.7	Not Known / Missing entry	Malaria/ URTI	Negative	NA	NA	NA	0	Negative	Undetermined	Non-malaria Infection	8.4	4.28	8.9	28.4	66.4	20.8	31.3	183	15.1	8.8	44.3	40.4	15.3	3.7	3.4	1.3	18.6
F113	yes	Accra	2017	no	Yes	39.5	Not Known / Missing entry	viral infection,malaria URTI	Negative	No bac growth	NA	NA	0	Negative	Undetermined	Non-malaria Infection	30.3	4.27	10.4	32.5	76.2	24.4	32	395	15.2	8.4	69.6	20.9	9.5	21.1	6.3	2.9	16.8
F114	yes	Accra	2017	no	Yes	38	Not Known / Missing entry	Otomycosis	Negative	NA	NA	Negative	0	Negative	Undetermined	Non-malaria Infection	15.3	4.64	11.2	35.4	76.2	24.1	31.7	448	15.1	8.6	72	14.6	13.4	11	2.2	2.1	16.3
F115	yes	Accra	2017	no	Yes	38.3	Not Known / Missing entry	Otitis media	Negative	No bac growth	NA	NA	0	Negative	Undetermined	Non-malaria Infection	7.8	4.9	10.6	34.7	70.9	21.6	30.5	295	14.2	7.1	44.7	45	10.3	3.5	3.5	0.8	18.3
F116	yes	Accra	2017	no	Yes	38.6	Not Known / Missing entry	URTI	Negative	NA	Done	NA	0	Negative	Undetermined	Non-malaria Infection	13.7	4.38	11.1	35	72.5	23	31.7	398	15.2	8.7	46.2	37.8	16	6.3	5.2	2.2	14.5
F117	yes	Accra	2017	no	Yes	38.1	Not Known / Missing entry	Otitis media	Negative	NA	Done	Negative	0	Negative	Undetermined	Non-malaria Infection	12.9	4.56	11.6	35.7	78.3	25.4	32.5	142	15.4	8	35.9	54.5	9.6	4.6	7.1	1.2	13.8
F118	yes	Accra	2017	no	Yes	38.1	Not Known / Missing entry	viral infection	Negative	NA	NA	Negative	0	Negative	Undetermined	Non-malaria Infection	14.3	4.81	11.9	37.5	77.9	24.7	31.8	144	16	8.8	54	35.4	10.6	7.7	5.1	1.5	15.3
F119	yes	Accra	2017	yes	Yes	38.7	Not Known / Missing entry	Rhinitis	Negative	NA	NA	Negative	0	Negative	Undetermined	Non-malaria Infection	15.5	3.76	10.4	33.8	71.1	21.8	30.7	325	14.9	8.4	56.7	30.6	12.7	8.8	4.7	2	15.7
F120	yes	Accra	2017	no	Yes	38.7	Not Known / Missing entry	Otitis media	Negative	NA	NA	NA	0	Negative	Undetermined	Non-malaria Infection	14.2	4.41	10.2	32.8	74.4	23.1	31.1	283	15.4	8.7	54	37.9	8.1	7.7	5.4	1.1	18.6
F121	yes	Accra	2017	yes	Yes	38.5	Not Known / Missing entry	Otitis media	Negative	No bac growth	NA	NA	0	Negative	Undetermined	Non-malaria Infection	7.7	4	11	34.1	68.2	22	32.3	325	14.1	7.1	30.1	55.9	14	2.3	4.3	1.1	15.6
F122	yes	Accra	2017	no	Yes	40	Not Known / Missing entry	URTI	Negative	No bac growth	done	NA	0	Negative	Undetermined	Non-malaria Infection	15.4	5.05	10.8	35.4	70.1	21.4	30.5	336	14.8	8.5	43.6	45	11.4	6.7	6.9	1.8	15.4
F123	yes	Accra	2017	no	Yes	38.9	Not Known / Missing entry	URTI	Negative	No bac growth	Group D streptococcus	NA	0	Negative	Group D Streptococcus	Non-malaria Infection	18.4	4.03	10.2	30.5	75.6	25.3	33.5	539	14.9	8	76.5	14.2	9.3	14.1	2.6	1.7	15.2
F124	yes	Accra	2017	yes	Yes	38	Not Known / Missing entry	Gastroenteritis	Negative	No bac growth	NA	Negative	0	Negative	Undetermined	Non-malaria Infection	7.4	3.79	9.9	30.3	72.2	23.6	32.7	467	14.7	7.7	51	37.7	11.3	3.8	2.8	0.8	13.7
F125	yes	Accra	2017	yes	Yes	39.9	Not Known / Missing entry	Otitis media	Negative	No bac growth	NA	NA	0	Negative	Undetermined	Non-malaria Infection	18.4	3.75	10.3	31.4	83.7	27.5	32.8	182	15.7	9.1	70.7	21.8	7.5	13	4	1.4	16.7
F126	yes	Accra	2017	no	Yes	38.7	Not Known / Missing entry	Otitis media	Negative	No bac growth	NA	NA	0	Negative	Undetermined	Non-malaria Infection	17.8	4.51	10.9	33.5	74.2	24.2	32.6	208	15.9	10	48.1	39.7	12.2	8.6	7.1	2.1	15.3
F127	yes	Accra	2017	yes	Yes	38.5	Not Known / Missing entry	Gastroenteritis/URTI	Negative	No bac growth	NA	NA	0	Negative	Undetermined	Non-malaria Infection	10.4	3.55	9.4	29.1	82.1	26.5	32.3	327	15.2	8.5	66.7	25.1	8.2	6.9	2.6	0.9	25.1
F128	yes	Accra	2017	yes	Yes	37.9	Not Known / Missing entry	Rhinitis	Negative	no bac growth	NA	Negative	0	Negative	Undetermined	Non-malaria Infection	9.3	4.09	10.6	32.4	79.1	25.9	32.8	276	15.2	7.8	66.9	20.9	12.2	6.3	1.9	1.1	13.6
F129	yes	Accra	2017	no	Yes	38	Not Known / Missing entry	Gastroenteritis	Negative	No bac growth	Done	NA	0	Negative	Undetermined	Non-malaria Infection	10.8	4.36	10.8	32.9	75.4	24.8	32.9	230	15.3	9.6	56.9	33.6	9.5	6.2	3.6	1	15.6
F130	yes	Accra	2017	yes	Yes	39	Not Known / Missing entry	URTI	Negative	No bac growth	No bac growth	NA	0	Negative	Undetermined	Non-malaria Infection	18.1	3.68	7.9	24	65.3	21.5	32.9	166	15.2	9.1	68.3	23.4	8.3	12.4	4.2	1.5	19.7
F131	yes	Accra	2017	no	Yes	38.1	Not Known / Missing entry	staph skin Sepsis	Negative	NA	NA	NA	0	Negative	Undetermined	Non-malaria Infection	11.6	4.04	9.9	30.8	76.2	24.5	32.2	332	15.1	8.9	70.5	18.2	11.3	8.2	2.1	1.3	14.2
F132	yes	Accra	2017	no	Yes	38.6	Not Known / Missing entry	Malaria	Negative	NA	NA	Negative	0	Negative	Undetermined	Non-malaria Infection	8.4	5.09	11.2	34.6	68	22	32.4	382	15	8	55.3	34.9	9.8	4.7	2.9	0.8	18
F133	yes	Accra	2017	no	Yes	38.8	Not Known / Missing entry	Gastroenteritis	Negative	NA	Done	NA	0	Negative	Undetermined	Non-malaria Infection	5.7	3.82	11	33.1	86.7	28.8	33.2	259	15.3	8.2	34.3	54.6	11.1	2	3.1	0.6	12.7
F134	yes	Accra	2017	no	Yes	38.9	Not Known / Missing entry	Otitis media	Negative	NA	NA	Negative	0	Negative	Undetermined	Non-malaria Infection	10.8	4.29	10.7	33.2	77.3	24.9	32.3	246	15.1	9.2	75.6	14.9	9.5	8.2	1.6	1	15.9
F135	yes	Accra	2017	no	Yes	38.9	Not Known / Missing entry	left Otitis media	Negative	NA	NA	NA	0	Negative	Undetermined	Non-malaria Infection	9.6	4.04	11	33.7	83.5	27.2	32.6	244	15.2	8.1	47.7	38.3	14	4.6	3.7	1.3	14
F136	yes	Accra	2017	no	Yes	39.2	Not Known / Missing entry	Sickle cell Anaemia/URTI/Sepsis	Negative	NA	NA	NA	0	Negative	Undetermined	Non-malaria Infection	31.5	2.59	5.9	17.9	69.1	22.8	33	474	14.5	8.7	63.6	28.3	8.1	20	8.9	2.6	27.9
F137	yes	Accra	2017	no	Yes	37.9	Not Known / Missing entry	URTI	Negative	NA	NA	Negative	0	Negative	Undetermined	Non-malaria Infection	6.9	4.6	11.2	34.5	75.1	24.3	32.4	229	15.8	7.9	39.4	47.7	12.9	2.7	3.3	0.9	13.5
F138	yes	Accra	2017	yes	Yes	39	Not Known / Missing entry	Malaria	Positive	NA	NA	Plasmodium	33632	Positive	P. falciparum	Uncomplicated Malaria	5.3	3.31	9.5	29.6	72.2	23.2	32.1	88	15.8	10.7	77.8	13.5	8.7	4.1	0.7	0.5	15.2
F139	yes	Accra	2017	yes	Yes	37.9	Not Known / Missing entry	resdunAcute Asthmatic/URTI	Negative	NA	NA	Negative	0	Negative	Undetermined	Non-malaria Infection	13	4.46	12.5	38.2	74.1	24.2	32.7	333	15.7	9.9	85.4	9.8	4.8	11.1	1.3	0.6	14
F140	yes	Accra	2017	no	Yes	38.1	Not Known / Missing entry	staph. skin infection	Negative	NA	NA	NA	0	Negative	Undetermined	Non-malaria Infection	6.9	4.43	11	34.2	77.3	24.8	32.1	289	15	7.3	38.9	48.4	12.7	2.7	3.3	0.9	14.8
F141	yes	Accra	2017	no	Yes	38.3	Not Known / Missing entry	Gastroenteritis	Negative	NA	NA	NA	0	Negative	Undetermined	Non-malaria Infection	9.3	4.85	11.1	34.1	70.4	22.9	32.5	433	15.5	8.4	36.6	47.7	15.7	3.4	4.4	1.5	14.1
F142	yes	Accra	2017	no	Yes	38.5	Not Known / Missing entry	Gastroenteritis	Negative	NA	NA	NA	0	Negative	Undetermined	Non-malaria Infection	9.2	4.38	11	34.6	79	25.1	31.8	381	15.3	8	60.9	28	11.1	5.6	2.6	1	15.7
F143	yes	Accra	2017	no	Yes	39.6	Not Known / Missing entry	Sepsis	Negative	NA	NA	Negative	0	Negative	Undetermined	Non-malaria Infection	23.8	5.04	11.5	35.5	70.5	22.8	32.4	464	14.9	7.7	76.7	16.2	7.1	18.3	3.9	1.6	15.9
F144	yes	Accra	2017	no	Yes	38.5	Not Known / Missing entry	Foreing body in ear	Negative	NA	NA	Plasmodium	0	Negative	P. falciparum	Uncomplicated Malaria	5.4	4.07	9.5	30.5	75	23.3	31.1	277	15.6	9.1	65.8	23.1	11.1	3.6	1.2	0.6	13.5
F145	yes	Accra	2017	no	Yes	38.3	Not Known / Missing entry	URTI	Negative	NA	NA	Negative	0	Negative	Undetermined	Non-malaria Infection	4.7	4.4	10.1	32.2	73.1	23	31.4	184	15.3	8.6	33.9	59.5	6.6	1.6	2.8	0.3	15.8
F146	yes	Accra	2017	no	Yes	38.2	Not Known / Missing entry	Anaemia	Negative	NA	NA	Plasmodium	76	Positive	P. falciparum	Uncomplicated Malaria	17.2	4.48	9.5	30.4	67.8	21.2	31.3	207	15.3	8.8	68.9	23.6	7.5	11.9	4.1	1.2	15.9
F147	yes	Accra	2017	no	Yes	37.7	Not Known / Missing entry	Anaemia	Negative	NA	NA	NA	0	Negative	Undetermined	Non-malaria Infection	5.4	4.22	10.3	32.7	77.5	24.4	31.5	266	15.5	8.1	70.8	21.6	7.6	3.8	1.2	0.4	13.8
F148	yes	Accra	2017	yes	Yes	38.8	Not Known / Missing entry	Otitis media	Negative	NA	NA	NA	0	Negative	Undetermined	Non-malaria Infection	14.8	4.18	9.6	29.9	71.6	23	32.1	298	15.4	8.4	69.1	19.4	11.5	10.2	2.9	1.7	15.9
F149	yes	Accra	2017	no	Yes	37.1	Not Known / Missing entry	Gastroenteritis	Negative	NA	NA	NA	0	Negative	Undetermined	Non-malaria Infection	11.3	4.57	11.4	35.1	76.7	24.9	32.5	340	15.2	8.2	42.3	45.6	12.1	4.8	5.2	1.3	14.5
F150	yes	Accra	2017	no	Yes	39.9	Not Known / Missing entry	Tonsilitis	Negative	NA	NA	Negative	0	Negative	Undetermined	Non-malaria Infection	8	4.29	10	31.1	72.4	23.3	32.2	256	15	8.1	71.1	20.1	8.8	5.7	1.6	0.7	15.2
F151	yes	Accra	2017	no	Yes	38.2	Not Known / Missing entry	Malaria	Positive	NA	NA	Plasmodium	12621	Positive	P. falciparum	Uncomplicated Malaria	7.1	4.64	8.2	27.2	58.7	17.7	30.1	337	15	7.2	84.3	10.7	5	6	0.8	0.3	18.8
F152	yes	Accra	2017	yes	Yes	39.1	Not Known / Missing entry	Pneumonia	Negative	NA	NA	Negative	0	Negative	Undetermined	Non-malaria Infection	6.6	4.62	12.2	35.9	77.7	26.4	34	219	15.7	8.6	35.8	48.7	15.5	2.4	3.2	1	15.3
F153	yes	Accra	2017	yes	Yes	38.5	Not Known / Missing entry	URTI	Negative	NA	NA	NA	0	Negative	Undetermined	Non-malaria Infection	7.2	4.66	12	35.9	77.1	25.8	33.4	197	15.5	8.8	34.4	50.9	14.7	2.5	3.7	1	15.6
F154	yes	Accra	2017	no	Yes	38.6	Not Known / Missing entry	URTI	Negative	NA	NA	Negative	0	Negative	Undetermined	Non-malaria Infection	11.9	4.36	11.2	32.7	75.1	25.7	34.2	283	14.9	7.4	77.6	17.2	5.2	9.3	2	0.6	14.6
F155	yes	Accra	2017	no	Yes	38.9	Not Known / Missing entry	URTI	Negative	NA	No bac growth	Negative	0	Negative	Undetermined	Non-malaria Infection	17.2	4.39	9.6	29.5	67.3	21.9	32.5	309	15.2	9.2	39.7	49.2	11.1	6.8	8.5	1.9	17.9
F156	yes	Accra	2017	no	Yes	39.1	Not Known / Missing entry	Malaria/sepsis	Negative	NA	NA	NA	0	Negative	Undetermined	Non-malaria Infection	18.1	3.74	9	26.9	71.9	24.1	33.5	241	15.6	8.6	54.7	36.9	8.4	9.9	6.7	1.5	13.9
F157	yes	Accra	2017	no	Yes	37.8	Not Known / Missing entry	Malaria	Negative	NA	NA	NA	0	Negative	Undetermined	Non-malaria Infection	8.6	3.85	9.9	30.5	79.1	25.7	32.5	352	15.7	8.6	61.8	27.8	10.4	5.3	2.4	0.9	16.7
F158	yes	Accra	2017	yes	Yes	38.2	Not Known / Missing entry	Malaria	Negative	NA	NA	Negative	0	Negative	Undetermined	Non-malaria Infection	12.1	4.57	10.9	32.8	71.8	23.9	33.2	438	15.2	8	42.4	44.8	12.8	5.1	5.5	1.5	13.9
F159	yes	Accra	2017	no	Yes	39.5	Not Known / Missing entry	Otitis media	Negative	NA	NA	Plasmodium	0	Negative	P. falciparum	Uncomplicated Malaria	12.6	4.17	8.4	26.6	63.9	20.1	31.5	367	14.9	8.5	65.2	23.4	11.4	8.3	2.9	1.4	16.8
F160	yes	Accra	2017	no	Yes	37.8	Not Known / Missing entry	Oral Ulcer	Negative	NA	NA	Negative	0	Negative	Undetermined	Non-malaria Infection	6.7	4.61	11	33.7	73.2	23.9	32.6	325	15.1	8.4	62.9	25.3	11.8	4.2	1.7	0.8	14
F161	yes	Accra	2017	no	Yes	37.1	Not Known / Missing entry	URTI	Negative	NA	NA	NA	0	Negative	Undetermined	Non-malaria Infection	17.4	4.56	10.1	30.4	66.6	22.1	33.3	299	14.8	7.9	66.1	23.3	10.6	11.5	4.1	1.8	15.3
F162	yes	Accra	2017	no	Yes	39.9	Not Known / Missing entry	Otitis media	Negative	NA	NA	NA	0	Negative	Undetermined	Non-malaria Infection	6.2	4.06	11.7	34.9	85.9	28.8	33.5	181	15.8	10	80.9	14.9	4.2	5	0.9	0.3	12.6
F163	yes	Accra	2017	yes	Yes	39.2	Not Known / Missing entry	Malaria	Positive	NA	NA	NA	0	Negative	P. falciparum	Uncomplicated Malaria	11.7	4.06	10.8	31.9	78.6	26.6	33.8	397	14.7	7.8	77.5	16.3	6.2	9.1	1.9	0.7	13.6
F164	yes	Accra	2017	no	Yes	38.1	Not Known / Missing entry	Otitis media	Negative	NA	NA	NA	0	Negative	Undetermined	Non-malaria Infection	8.6	3.51	10.6	31.4	74.7	25.2	33.7	509	14.8	7.7	58.7	35.1	6.2	5.1	3	0.5	14.7
F165	yes	Accra	2017	no	Yes	38.5	Not Known / Missing entry	Vanicella Zooster infection	Negative	NA	NA	NA	0	Negative	Undetermined	Non-malaria Infection	4.7	3.67	10.4	31.3	85.2	28.3	33.3	148	15.7	10.4	57.3	31.7	11	2.7	1.5	0.5	13.7
F166	yes	Accra	2017	yes	Yes	38.1	Not Known / Missing entry	Otitis media	Negative	NA	NA	Negative	0	Negative	Undetermined	Non-malaria Infection	7.3	4.26	11	34.2	80.2	25.8	32.2	161	15.7	9.4	59.8	31.7	8.5	4.4	2.3	0.6	16.3
F167	yes	Accra	2017	yes	Yes	38.4	Not Known / Missing entry	Chicken pox/ Gastroenteritis	Negative	NA	NA	NA	0	Negative	Undetermined	Non-malaria Infection	19.2	4.17	10.7	31.9	71.3	23.9	33.6	283	15.8	10.1	40	46.8	13.2	7.7	9	2.5	16.8
F168	yes	Accra	2017	no	Yes	39.8	Not Known / Missing entry	URTI/ Fever	Negative	NA	NA	Negative	0	Negative	Undetermined	Non-malaria Infection	24.5	3.38	9.4	28.8	65.8	21.5	32.6	354	14.7	7.8	92.1	3.8	4.1	22.6	0.9	1	14.3
F169	yes	Accra	2017	no	Yes	37.8	Not Known / Missing entry	Common cold	Negative	NA	NA	NA	0	Negative	Undetermined	Non-malaria Infection	18.8	3.34	10.9	32.4	74.8	25.2	33.7	152	15.7	9.6	49.1	38.7	12.2	9.2	7.3	2.3	14.9
F170	yes	Accra	2017	no	Yes	38.2	Not Known / Missing entry	Otitis media	Negative	NA	NA	Negative	0	Negative	Undetermined	Non-malaria Infection	5.9	4.36	10.6	32.6	74.7	24.3	32.5	362	15.3	8.7	44.3	46.1	9.6	2.6	2.7	0.6	15.2
F171	yes	Accra	2017	no	Yes	37.9	Not Known / Missing entry	Right Otitis media	Negative	NA	NA	Negative	0	Negative	Undetermined	Non-malaria Infection	11.2	4.57	10.4	31.8	69.6	22.8	32.7	212	15.2	8	77.5	17.4	5.1	8.7	1.9	0.6	15
F172	yes	Accra	2017	yes	Yes	38.8	Not Known / Missing entry	NA	Negative	NA	NA	Negative	0	Negative	Undetermined	Non-malaria Infection	8.9	4.63	11.4	34.5	74.6	24.6	33	326	15.1	7.9	70.2	26.3	3.5	6.3	2.3	0.3	14.5
F173	yes	Accra	2017	no	Yes	39.8	Not Known / Missing entry	Pyrexia Gastritis	Negative	NA	NA	NA	0	Negative	Undetermined	Non-malaria Infection	6.3	4.56	11	33.5	73.5	24.1	32.8	195	14.8	8.9	59.1	26.5	14.4	3.7	1.7	0.9	14.7
F174	yes	Accra	2017	yes	Yes	37.8	Not Known / Missing entry	Left otitis media	Negative	NA	NA	NA	0	Negative	Undetermined	Non-malaria Infection	5	4.35	10.8	32.8	75.4	24.8	32.9	308	14.8	7.7	57.9	26.2	15.9	2.9	1.3	0.8	16.6
F175	yes	Accra	2017	no	Yes	38.4	Not Known / Missing entry	Mumps	Negative	NA	NA	Negative	0	Negative	Undetermined	Non-malaria Infection	24.8	3.37	9.4	29.7	68	21.5	31.6	414	15.1	8.1	76.9	16	7.1	19.1	4	1.7	14
F176	yes	Accra	2017	no	Yes	38	Not Known / Missing entry	Anaemia/URTI	Negative	NA	NA	NA	0	Negative	Undetermined	Non-malaria Infection	18	3.82	10.8	32.3	84.6	28.3	33.4	333	16.6	10.4	53.9	35.5	10.6	9.7	6.4	1.9	12.5
F177	yes	Accra	2017	yes	Yes	38.9	Not Known / Missing entry	Malaria	Positive	NA	NA	NA	11923	Positive	P. falciparum	Uncomplicated Malaria	6.6	3.5	8.8	26.6	75.9	25.1	33.1	90	15.4	11	56.9	31.8	11.3	3.8	2.1	0.7	19.4
F178	yes	Accra	2017	no	Yes	39.4	Not Known / Missing entry	URTI	Negative	NA	NA	Negative	0	Negative	Undetermined	Non-malaria Infection	9.6	3.54	8.6	26	73.4	24.3	33.1	322	15.8	10.7	45.1	50.1	4.8	4.3	4.8	0.5	15.9
F179	yes	Accra	2017	no	Yes	36.8	Not Known / Missing entry	Osteomylitis	Negative	NA	NA	Plasmodium	0	Negative	P. falciparum	Uncomplicated Malaria	7.9	4.06	11	32.7	80.5	27.1	33.7	319	15.4	8.4	77.5	15.2	7.3	6.1	1.2	0.6	12.3
F180	yes	Accra	2017	yes	Yes	37.5	Not Known / Missing entry	Malaria	Negative	NA	NA	Negative	0	Negative	Undetermined	Non-malaria Infection	8.2	4.84	10.8	33.4	69	22.3	32.3	290	14.7	8.2	25.6	63.8	10.6	2.1	5.2	0.9	18.8
F181	yes	Accra	2017	no	Yes	38	Not Known / Missing entry	Tonsilitis	Negative	NA	NA	Negative	0	Negative	Enterococcus spp	Non-malaria Infection	12.6	4.75	11.7	35.5	74.8	24.6	32.9	263	15.3	8.3	76.1	18.6	5.3	9.6	2.3	0.7	15.6
F182	yes	Accra	2017	yes	Yes	36.5	Not Known / Missing entry	Common cold, Rash and other skin eruption	Negative	NA	NA	NA	0	Negative	Undetermined	Non-malaria Infection	9.4	4.54	9.5	29.8	65.6	20.9	32.9	442	14.8	7.7	42.5	44	13.5	4	4.1	1.3	17.3
F183	yes	Accra	2017	yes	Yes	36.7	Not Known / Missing entry	URTI Gastritis	Negative	NA	NA	Negative	0	Negative	Undetermined	Non-malaria Infection	10.5	4.46	11.5	34.9	78.3	25.8	32.9	283	14.9	7.7	72.3	21.7	6	7.6	2.3	0.6	13.8
F184	yes	Accra	2017	no	Yes	38.6	Not Known / Missing entry	URTI/Malaria	Negative	NA	NA	NA	0	Negative	Undetermined	Non-malaria Infection	6.1	4.54	11.8	35.1	77.3	26	33.6	298	15.9	10.1	47.5	43	9.5	2.9	2.6	0.6	13.9
F185	yes	Accra	2017	yes	Yes	38.7	Not Known / Missing entry	URTI, Otitis media	Negative	NA	NA	Negative	0	Negative	Undetermined	Non-malaria Infection	13.2	3.94	11	32.2	81.7	27.9	34.2	395	15.2	9.3	77.5	18.9	3.6	10.2	2.5	0.5	13.2
F186	yes	Accra	2017	no	Yes	38.5	Not Known / Missing entry	Multiple Abscesses	Negative	NA	NA	HIV-1	0	Negative	HIV	Non-malaria Infection	3.2	3.57	8.9	27.2	76.2	24.9	32.7	349	15	8.5	54.6	28.2	17.2	1.7	0.9	0.6	14.4
F187	yes	Accra	2017	no	Yes	38.8	Not Known / Missing entry	Malaria	Negative	yes	NA	Negative	0	Negative	Undetermined	Non-malaria Infection	4.5	3.9	11.7	33.6	86.1	30	34.8	178	15.4	9.2	68.2	25.4	6.4	3.1	1.1	0.3	13.9
F188	yes	Accra	2017	yes	Yes	38.4	Not Known / Missing entry	Fever, skin rash	Negative	NA	NA	NA	0	Negative	Undetermined	Non-malaria Infection	8.6	3.59	9.6	28.9	80.6	26.7	33.2	320	15.7	9.2	44.5	44.4	11.1	3.8	3.8	1	14.2
F189	yes	Accra	2017	no	Yes	38.2	Not Known / Missing entry	Fever	Negative	NA	NA	NA	0	Negative	Undetermined	Non-malaria Infection	9.1	3.83	10	30	78.3	26.1	33.3	304	15.1	8	60.9	29.2	9.9	5.5	2.7	0.9	12.7
F190	yes	Accra	2017	no	Yes	36.6	Not Known / Missing entry	URTI,cough, multiple cervical lymph nodes	Negative	NA	NA	NA	0	Negative	Undetermined	Non-malaria Infection	6.7	4.19	11.6	35.4	84.5	27.7	32.8	333	15.1	7.7	27.8	63.7	8.5	1.9	4.3	0.5	14
F191	yes	Accra	2017	no	Yes	37.9	Not Known / Missing entry	Malaria	Negative	NA	NA	Negative	0	Negative	Undetermined	Non-malaria Infection	5.1	4.29	10.9	33.3	77.6	25.4	32.7	327	15.4	8.2	37.9	51.6	10.5	1.9	2.7	0.5	12.4
F194	Yes	Accra	2017	no	Yes	38	Not Known / Missing entry	Malaria	Negative	Not done	no significant growth	Not done	0	Negative	Undetermined	Non-malaria Infection	5.5	4	11.8	37.1	92.9	29.5	31.8	275	9.3	9.7	60.7	31.4	7.9	NA	NA	NA	13.8
F196	yes	Accra	2017	yes	Yes	37.9	Not Known / Missing entry	URTI	Negative	NA	NA	Negative	0	Negative	Undetermined	Non-malaria Infection	12.5	4.43	10	31.3	70.6	22.6	32	224	15.7	9.4	44.6	41.7	13.7	5.6	5.2	1.7	16.7
F197	yes	Accra	2017	no	Yes	38.9	Not Known / Missing entry	Malaria	Positive	NA	NA	NA	15847	Positive	P. falciparum	Uncomplicated Malaria	4.7	2.7	5.8	18	66.5	21.5	32.3	120	15.4	9.5	27.8	56.3	15.9	1.3	2.7	0.7	19.8
F198	yes	Accra	2017	no	Yes	38.4	Not Known / Missing entry	Parotitis	Negative	NA	NA	NA	0	Negative	Undetermined	Non-malaria Infection	7.9	4.66	10.8	34	73	23.2	31.7	190	15.4	8.5	38.2	51.6	10.2	3	4.1	0.8	15.1
F199	yes	Accra	2017	yes	Yes	37	Not Known / Missing entry	Gingelitis	Negative	NA	NA	Negative	0	Negative	Streptococcus pneumoniae	Non-malaria Infection	9.9	4.63	11.5	36	77.7	24.8	32	354	15.2	10	57.2	26.8	16	5.7	2.7	1.5	15.9
F200	yes	Accra	2017	no	Yes	38.5	Not Known / Missing entry	Anaemia/URTI	Negative	NA	NA	NA	0	Negative	Undetermined	Non-malaria Infection	20	4.38	9	27.6	62.9	20.5	32.7	149	15	8.2	49.2	41.1	9.7	9.9	8.2	1.9	19.1
F202	yes	Accra	2017	yes	Yes	NA	Not Known / Missing entry	URTI	Negative	NA	NA	NA	0	Negative	Undetermined	Non-malaria Infection	19.7	4.02	8.1	25.3	62.9	20.1	32	267	15	7.9	88.5	6.9	4.6	17.4	1.4	0.9	17.8
F203	yes	Accra	2017	no	Yes	38.2	Not Known / Missing entry	Sepsis	Negative	NA	NA	Negative	0	Negative	Undetermined	Non-malaria Infection	34.9	3.32	8.9	27	62.4	20.6	33	294	14.8	9.1	27.1	57.5	15.4	9.5	20.1	5.3	20.9
F204	yes	Accra	2017	no	Yes	38.9	Not Known / Missing entry	Anorexia	Negative	NA	NA	Negative	0	Negative	Undetermined	Non-malaria Infection	12.9	4.26	10.9	32.7	76.7	25.6	33.4	271	15.2	8.5	65.2	27.4	7.4	8.4	3.5	1	15.5
F205	yes	Accra	2017	no	Yes	38.5	Not Known / Missing entry	Pneumonia	Negative	NA	NA	Negative	0	Negative	Undetermined	Non-malaria Infection	23	4.14	9.6	28.2	68.2	23.2	34	293	15.4	8.5	62	25.6	12.4	14.3	5.9	2.8	17.5
F206	yes	Accra	2017	no	Yes	36.5	Not Known / Missing entry	Conjunctivitis	Negative	NA	NA	NA	0	Negative	Undetermined	Non-malaria Infection	15.2	4.22	10.5	30.6	72.6	24.9	34.3	411	15.3	8.5	46.3	43.1	10.6	7	6.6	1.6	16
F207	yes	Accra	2017	no	Yes	36.6	Not Known / Missing entry	Malaria	Negative	NA	NA	NA	0	Negative	Undetermined	Non-malaria Infection	7.6	4	11.7	34.1	85.3	29.3	34.3	223	15.3	8.2	68.1	23.2	8.7	5.2	1.8	0.6	12.6
F208	yes	Accra	2017	yes	Yes	38.1	Not Known / Missing entry	Sinusitis	Negative	NA	NA	NA	0	Negative	Undetermined	Non-malaria Infection	14.5	4.63	11.3	33.6	72.5	24.4	33.7	387	14.8	7.6	81.1	12.4	6.5	11.8	1.8	0.9	16.2
F209	yes	Accra	2017	no	Yes	38.4	Not Known / Missing entry	URTI	Negative	NA	NA	NA	0	Negative	Undetermined	Non-malaria Infection	9.4	3.98	9.2	27.5	69	23.1	33.5	471	15.4	8.8	42.8	43.9	13.3	4	4.1	1.3	15.5
F210	yes	Accra	2017	no	Yes	38.3	Not Known / Missing entry	Malaria	Negative	NA	NA	NA	0	Negative	Undetermined	Non-malaria Infection	15.9	4.59	10.4	30.9	67.4	22.7	33.6	380	14.9	8.3	61.3	30.9	7.8	9.8	4.9	1.2	17.9
F211	yes	Accra	2017	yes	Yes	39.2	Not Known / Missing entry	Malaria	Positive	NA	NA	Negative	135111	Positive	P. falciparum	Uncomplicated Malaria	3.2	3.68	9.4	28.1	76.3	25.5	33.5	33	14.9	11.2	66.3	24.2	9.5	2.1	0.8	0.3	15.2
F212	yes	Accra	2017	yes	Yes	39.3	Not Known / Missing entry	NA	Negative	NA	NA	Negative	0	Negative	Undetermined	Non-malaria Infection	9.8	3.1	8.9	26.3	85	28.7	33.8	260	15.4	8.7	51.7	39	9.3	5.1	3.8	0.9	16
F213	yes	Accra	2017	no	Yes	38.8	Not Known / Missing entry	Gastroenteritis	Negative	NA	NA	NA	0	Negative	Undetermined	Non-malaria Infection	13.7	4.87	12.1	35.8	73.6	24.8	33.8	363	15	7.9	82.3	12.7	5	11.3	1.7	0.7	15.5
F214	yes	Accra	2017	yes	Yes	39.2	Not Known / Missing entry	URTI	Negative	NA	NA	Negative	0	Negative	Undetermined	Non-malaria Infection	6.8	4.94	11.6	35.5	71.9	23.5	32.7	284	15.3	8.5	80.1	11.1	8.8	5.4	0.8	0.6	14.6
F215	yes	Accra	2017	no	Yes	38.6	Not Known / Missing entry	URTI	Negative	NA	NA	Negative	0	Negative	Undetermined	Non-malaria Infection	14.2	4.38	10.7	32.7	74.7	24.4	32.7	349	14.8	7.6	83.2	7.5	9.3	11.8	1.1	1.3	14.5
F216	yes	Accra	2017	no	Yes	36.8	Not Known / Missing entry	Epistatis	Negative	NA	NA	Plasmodium	0	Negative	P. falciparum	Uncomplicated Malaria	6.5	4.24	11.6	34.6	81.5	27.4	33.6	341	15.2	8.1	31.5	58.5	10	2	3.8	0.7	14.1
F217	yes	Accra	2017	no	Yes	38.3	Not Known / Missing entry	URTI	Negative	NA	done	NA	0	Negative	Undetermined	Non-malaria Infection	13.1	3.78	10.3	31.5	83.3	27.2	32.7	285	15	7.7	56.3	31.8	11.9	7.4	4.2	1.5	13.1
F218	yes	Accra	2017	no	Yes	38.4	Not Known / Missing entry	Scabies	Negative	NA	NA	NA	0	Negative	Undetermined	Non-malaria Infection	7.2	4.53	12	35.6	78.5	26.5	33.7	235	15.3	8.7	35.6	53.4	11	2.6	3.8	0.8	14.2
F219	yes	Accra	2017	no	Yes	38.2	Not Known / Missing entry	Dermatitis/URTI	Negative	NA	NA	NA	0	Negative	Undetermined	Non-malaria Infection	7	4.3	10.9	34.1	79.4	25.3	31.9	257	15.2	8.9	27.7	62.5	9.8	1.9	4.4	0.7	13.7
F220	yes	Accra	2017	no	Yes	36.2	Not Known / Missing entry	Malaria	Negative	NA	NA	NA	3580	Positive	P. falciparum	Uncomplicated Malaria	3.3	3.33	7.5	23.4	70.4	22.5	32	55	15.7	9.7	74.5	15.3	10.2	2.5	0.5	0.3	18.7
F221	yes	Accra	2017	no	Yes	40.2	Not Known / Missing entry	Malaria	Positive	NA	NA	NA	45748	Positive	P. falciparum	Uncomplicated Malaria	5.9	1.75	5	14.6	83.4	28.6	34.3	75	17	10.5	47.4	40	12.6	2.8	2.4	0.7	13.7
F222	yes	Accra	2017	no	Yes	38.9	Not Known / Missing entry	Enteritis	Negative	NA	NA	NA	0	Negative	Undetermined	Non-malaria Infection	13.9	4.51	10.8	32	70.9	23.9	33.8	334	15.7	9.4	11.5	80.6	7.9	1.6	11.2	1.1	17.9
F223	yes	Accra	2017	no	Yes	35.7	Not Known / Missing entry	Tinea capitis	Positive	NA	NA	NA	2401	Positive	P. falciparum	Uncomplicated Malaria	5.9	4.13	10.4	30.8	74.6	25.2	33.8	288	15.4	9.4	47.1	40.7	12.2	2.8	2.4	0.7	13.8
F224	yes	Accra	2017	no	Yes	36.4	Not Known / Missing entry	URTI	Negative	NA	NA	NA	0	Negative	Undetermined	Non-malaria Infection	6.8	4.1	10.8	32.6	79.4	26.3	33.2	311	15	8.2	49.3	39.1	11.6	3.4	2.7	0.7	14.6
F225	yes	Accra	2017	no	Yes	38	Not Known / Missing entry	URTI	Negative	NA	NA	NA	0	Negative	Undetermined	Non-malaria Infection	11.6	3.92	11.7	34.6	88.2	29.8	33.8	219	16.1	9.7	84.5	9.1	6.4	9.8	1.1	0.7	12.3
F226	yes	Accra	2017	yes	Yes	36.2	Not Known / Missing entry	Severe malaria	Negative	NA	NA	NA	2119	Positive	P. falciparum	Uncomplicated Malaria	10.1	4.54	9.6	29.5	65	21.1	32.5	91	14.9	9.2	76.8	16.2	7	7.8	1.6	0.7	17.9
F227	yes	Accra	2017	yes	Yes	37.8	Not Known / Missing entry	Malaria/ URTI	Negative	NA	NA	Dengue/Plasmodium	0	Negative	Dengue virus/P. falciparum	Non-malaria Infection	8.7	4.09	10.7	31.7	77.4	26.2	33.8	263	15.4	9.1	83.7	10.1	6.2	7.3	0.9	0.5	15.2
F228	yes	Accra	2017	no	Yes	36.2	Not Known / Missing entry	Gastroenteritis	Negative	NA	NA	NA	0	Negative	Undetermined	Non-malaria Infection	9.6	3.88	10.2	30.1	77.7	26.3	33.8	389	14.6	7.2	85.9	11.4	2.7	8.2	1.1	0.3	13.6
F229	yes	Accra	2017	no	Yes	36.4	Not Known / Missing entry	Otitis media	Negative	NA	NA	NA	0	Negative	Undetermined	Non-malaria Infection	9.5	3.91	10.1	30.4	77.8	25.8	33.2	383	14.6	7.4	86.8	10.2	3	8.2	1	0.3	14.1
F230	yes	Accra	2017	yes	Yes	38.6	Not Known / Missing entry	Severe malaria/ bilateral impacted ear wax	Positive	NA	NA	NA	33015	Positive	P. falciparum	Uncomplicated Malaria	5.5	2.26	5.8	17.7	78.1	25.7	32.9	59	15.8	9.5	51.1	40.8	8.1	2.9	2.2	0.4	15.8
F231	yes	Accra	2017	yes	Yes	39	Not Known / Missing entry	Sepsis	Negative	NA	NA	NA	0	Negative	Undetermined	Non-malaria Infection	10.6	3.84	7.4	23.3	60.7	19.3	31.7	65	14.2	8.3	32.3	58.8	8.9	3.4	6.3	0.9	24.8
F232	yes	Accra	2017	no	Yes	38.7	Not Known / Missing entry	Malaria	Negative	NA	NA	NA	0	Negative	Undetermined	Non-malaria Infection	12.2	4.41	10.7	33.9	76.9	24.3	31.6	163	15.6	11.6	37.6	48.9	13.5	4.6	6	1.6	14.5
F233	yes	Accra	2017	no	Yes	36.7	Not Known / Missing entry	Common cold	Negative	NA	NA	NA	0	Negative	Undetermined	Non-malaria Infection	7.1	4.24	10.6	32.2	75.9	25	32.9	226	14.8	7.9	61.8	31.5	6.7	4.4	2.2	0.5	15.3
F234	yes	Accra	2017	yes	Yes	38.2	Not Known / Missing entry	Common cold	Negative	NA	NA	Plasmodium	0	Negative	P. falciparum	Uncomplicated Malaria	8.5	5.2	10	33.5	64.4	19.2	29.9	399	14.9	7.6	30.4	58.6	11	2.6	5	0.9	15.8
F235	yes	Accra	2017	no	Yes	38.1	Not Known / Missing entry	Otitis media	Negative	NA	NA	Plasmodium	0	Negative	P. falciparum	Uncomplicated Malaria	9.7	4.6	8.3	27.4	59.5	18	30.3	499	15	9.1	20.3	72.2	7.5	2	7	0.7	21.9
F236	yes	Accra	2017	no	Yes	38.8	Not Known / Missing entry	Common cold	Negative	NA	NA	NA	0	Negative	Undetermined	Non-malaria Infection	6.7	4.78	11.1	33.7	70.5	23.2	32.9	197	16.1	11.5	21.2	69	9.8	1.4	4.6	0.7	15.2
F237	yes	Accra	2017	no	Yes	38.1	Not Known / Missing entry	Gastroenteritis	Negative	NA	NA	NA	0	Negative	Undetermined	Non-malaria Infection	11.1	4.31	11.3	35.4	82.1	26.2	31.9	305	15	8.6	72.5	14.9	12.6	8	1.7	1.4	13
F238	Yes	Accra	2017	no	Yes	38.7	Not Known / Missing entry	Malaria/Tonsilities	Negative	Not done	Not done	Not done	0	Negative	Undetermined	Non-malaria Infection	14.4	4.37	10.3	31.9	73	23.6	32.3	361	14.9	8	55.2	31.3	13.5	NA	4.5	1.9	NA
F239	yes	Accra	2017	no	Yes	38.2	Not Known / Missing entry	Otitis media	Negative	NA	NA	NA	0	Negative	Undetermined	Non-malaria Infection	10	4.59	9.5	29.9	65.2	20.7	31.7	422	14.4	8	48.6	35.4	16	4.9	3.5	1.6	18.7
F240	yes	Accra	2017	no	Yes	37.9	Not Known / Missing entry	NA	Negative	NA	NA	NA	0	Negative	Undetermined	Non-malaria Infection	8.1	4.89	11.1	36.3	74.3	22.7	30.6	309	15.2	7.4	68.1	22.8	9.1	5.6	1.8	0.7	14.5
F241	yes	Accra	2017	yes	Yes	38.1	Not Known / Missing entry	Otitis media	Negative	NA	NA	Plasmodium	0	Negative	P. falciparum	Uncomplicated Malaria	12.7	4.81	11	36	74.9	22.9	30.5	358	15.4	9.9	84.3	12.1	3.6	10.7	1.5	0.5	15.2
F242	yes	Accra	2017	no	Yes	38.2	Not Known / Missing entry	URTI	Negative	NA	NA	Negative	0	Negative	Undetermined	Non-malaria Infection	11.1	4.17	10.3	33.5	80.3	24.7	30.8	176	15.2	8.2	77.6	12	10.4	8.6	1.3	1.2	14.4
F243	yes	Accra	2017	no	Yes	38.2	Not Known / Missing entry	Malaria	Negative	NA	NA	NA	0	Negative	Undetermined	Non-malaria Infection	14.3	4.91	11.6	37.1	75.6	23.6	31.3	206	16.1	10	83.2	11.4	5.4	11.9	1.6	0.8	13.1
F244	yes	Accra	2017	no	Yes	39.5	Not Known / Missing entry	Malaria	Positive	NA	NA	Plasmodium	840	Positive	P. falciparum	Uncomplicated Malaria	2.3	4.55	12	38.7	85.1	26.4	31	106	15.4	8.4	73.6	20.4	6	1.7	0.5	0.1	13.2
F245	yes	Accra	2017	yes	Yes	37.6	Not Known / Missing entry	Gastroenteritis	Negative	NA	NA	NA	0	Negative	Undetermined	Non-malaria Infection	9.8	4.03	10.5	34.5	85.5	26.1	30.5	244	16.5	9.6	34.2	55.8	10	3.4	5.5	0.9	12.4
F246	yes	Accra	2017	no	Yes	37.8	Not Known / Missing entry	Pneumonia	Negative	NA	NA	NA	0	Negative	Undetermined	Non-malaria Infection	13.8	4.48	11	35.8	79.8	24.6	30.8	324	15.6	8.8	58.5	32.3	9.2	8.1	4.5	1.2	13
F247	yes	Accra	2017	no	Yes	38	Not Known / Missing entry	Otitis media	Negative	NA	NA	NA	0	Negative	Undetermined	Non-malaria Infection	7.7	4.17	10.9	35	84	26.1	31.1	231	15.2	8.4	86.1	11.1	2.8	6.6	0.9	0.2	14.2
F248	yes	Accra	2017	yes	Yes	38.3	Not Known / Missing entry	Sepsis	Negative	NA	NA	NA	0	Negative	Undetermined	Non-malaria Infection	11.5	5.06	11	36.2	71.5	21.7	30.4	337	14.9	7.8	78.2	15.6	6.2	9	1.8	0.7	16.1
F249	yes	Accra	2017	yes	Yes	36.7	Not Known / Missing entry	Otitis media	Negative	NA	NA	NA	0	Negative	Undetermined	Non-malaria Infection	10.7	4.29	9.9	32.2	75	23.1	30.8	383	15.1	7.8	69	23	8	7.4	2.5	0.8	14.9
F250	yes	Accra	2017	no	Yes	38.2	Not Known / Missing entry	Otitis media	Negative	NA	Staphylococcus aureus	NA	0	Negative	Staphylococcus aureus	Non-malaria Infection	9.4	4.66	9.8	33	70.8	21	29.7	459	15.1	8.3	27	59.3	13.7	2.5	5.6	1.3	15.9
F251	yes	Accra	2017	yes	Yes	38.3	Not Known / Missing entry	Gastroenteritis	Negative	NA	NA	NA	0	Negative	Undetermined	Non-malaria Infection	7.4	4.75	10.8	35.2	74	22.7	30.7	328	15.1	9.1	49.8	38.9	11.3	3.7	2.9	0.8	15.9
F252	yes	Accra	2017	yes	Yes	36.4	Not Known / Missing entry	Afebril convulsion	Negative	NA	NA	NA	0	Negative	Undetermined	Non-malaria Infection	6.8	5.08	10	33	65	19.7	30.3	426	14.9	8.3	43.6	45.9	10.5	3	3.1	0.7	17.2
F253	yes	Accra	2017	no	Yes	38.3	Not Known / Missing entry	Pneumonia	Negative	NA	NA	NA	0	Negative	Undetermined	Non-malaria Infection	6.8	5.02	10.6	34.5	68.8	21.1	30.7	316	15.3	8.9	46.7	42.5	10.8	3.2	2.9	0.7	15.6
F254	yes	Accra	2017	no	Yes	38	Not Known / Missing entry	Malaria, Gastroenteritis	Positive	NA	NA	NA	98450	Positive	P. falciparum	Uncomplicated Malaria	9.1	3.43	9.2	28.5	83	26.8	32.3	59	16.4	11.4	81.2	14	4.8	7.4	1.3	0.4	13.7
F256	yes	Accra	2017	no	Yes	38.9	Not Known / Missing entry	Otitis media	Negative	NA	NA	NA	0	Negative	Undetermined	Non-malaria Infection	6.8	4.73	10.4	32.3	68.3	22	32.2	237	15	8.6	83	11.4	5.6	5.6	0.8	0.4	16.3
F257	yes	Accra	2017	no	Yes	35.7	Not Known / Missing entry	Malaria	Negative	NA	NA	Plasmodium	0	Negative	P. falciparum	Uncomplicated Malaria	11.2	3.27	7.4	24.2	73.9	22.6	30.6	188	14.8	8.2	51.6	40.7	7.7	5.8	4.6	0.8	24.4
F258	yes	Accra	2017	no	Yes	38.4	Not Known / Missing entry	Malaria	Positive	NA	NA	Plasmodium	98567	Positive	P. falciparum	Uncomplicated Malaria	7	4.37	10.4	32.3	73.9	23.8	32.2	64	15.7	10.1	37.8	51.3	10.9	2.6	3.6	0.8	15.5
F259	yes	Accra	2017	yes	Yes	37.9	Not Known / Missing entry	Fever	Negative	NA	NA	NA	0	Negative	Undetermined	Non-malaria Infection	8	5.33	9.7	31.3	58.7	18.2	31	265	14.3	7.6	61.4	24.7	13.9	4.9	2	1.1	17.4
F260	yes	Accra	2017	no	Yes	37.9	Not Known / Missing entry	Otitis media	Negative	NA	NA	NA	0	Negative	Undetermined	Non-malaria Infection	10.2	4.82	11.4	36	74.7	23.7	31.7	145	15.5	7.9	36.5	54.5	9	3.7	5.6	0.9	14.4
F262	yes	Accra	2017	no	Yes	37.7	Not Known / Missing entry	Dislocation of elbow	Negative	NA	NA	Plasmodium	0	Negative	P. falciparum	Uncomplicated Malaria	8.5	3.79	8.9	28.5	75.2	23.5	31.2	322	14.9	8.8	58.1	32.4	9.5	4.9	2.8	0.8	16.2
F263	yes	Accra	2017	no	Yes	37.7	Not Known / Missing entry	Pancytopenia	Negative	NA	NA	NA	0	Negative	Undetermined	Non-malaria Infection	1.7	4.68	11.1	35.7	76.2	23.7	31.1	168	15.3	10.5	32.4	51.8	15.8	0.6	0.9	0.2	15
F264	yes	Accra	2017	no	Yes	38.1	Not Known / Missing entry	Bilateral Impacteed Ear Wax	Negative	NA	NA	Negative	0	Negative	Undetermined	Non-malaria Infection	5.3	4.96	11.8	38.2	77.1	23.8	30.9	275	15	8.2	70.4	22.8	6.8	3.7	1.2	0.4	14.4
F265	yes	Accra	2017	no	Yes	38.3	Not Known / Missing entry	Malaria	Negative	NA	NA	NA	0	Negative	Undetermined	Non-malaria Infection	6.1	4.76	9.4	31.1	65.3	19.7	30.2	253	14.8	8.3	70.6	19.8	9.6	4.3	1.2	0.6	18.7
F266	yes	Accra	2017	no	Yes	39	Not Known / Missing entry	URTI	Negative	NA	NA	NA	0	Negative	Undetermined	Non-malaria Infection	19.6	5.04	9.9	32	63.5	19.6	30.9	289	15.1	8.4	85.5	8.4	6.1	16.8	1.6	1.2	15.3
F267	yes	Accra	2017	no	Yes	37.8	Not Known / Missing entry	NA	Negative	NA	NA	NA	0	Negative	Undetermined	Non-malaria Infection	4	4.73	11.4	35.6	75.3	24.1	32	140	16.1	9.2	55.4	32.2	12.4	2.2	1.3	0.5	14.8
F268	yes	Accra	2017	no	Yes	39.1	Not Known / Missing entry	Gastritis	Positive	NA	NA	NA	1022	Positive	P. falciparum	Uncomplicated Malaria	6.2	3.97	10.5	32.4	81.7	26.4	32.4	138	16.6	13.1	66.1	22.5	11.4	4.1	1.4	0.7	14.4
F269	yes	Accra	2017	no	Yes	38.9	Not Known / Missing entry	Malaria	Positive	NA	NA	NA	216426	Positive	P. falciparum	Uncomplicated Malaria	5.7	4.32	11.1	35.2	81.4	25.7	31.6	30	15.6	9.9	72.9	21	6.1	4.2	1.2	0.3	14.5
F270	yes	Accra	2017	no	Yes	38.2	Not Known / Missing entry	NA	Negative	NA	NA	NA	0	Negative	Undetermined	Non-malaria Infection	9.3	4.84	10.3	34.1	70.4	21.3	30.2	285	15.8	9.4	20.1	68.3	11.6	1.9	6.4	1	16.1
F271	yes	Accra	2017	no	Yes	38.7	Not Known / Missing entry	Sepsis	Negative	No bac growth	NA	NA	0	Negative	Undetermined	Non-malaria Infection	14.5	5.01	11.2	35.5	70.9	22.4	31.5	319	15.1	9	65.9	26	8.1	9.6	3.8	1.1	15.6
F272	yes	Accra	2017	yes	Yes	39.1	Not Known / Missing entry	Bronchopneumonia	Negative	No bac growth	NA	NA	0	Negative	Undetermined	Non-malaria Infection	15	4.66	11.8	36.6	78.5	25.3	32.3	351	15.2	7.9	55.8	36.5	7.7	8.4	5.5	1.1	13.6
F273	yes	Accra	2017	yes	Yes	37.7	Not Known / Missing entry	URTI	Negative	NA	NA	NA	0	Negative	Undetermined	Non-malaria Infection	10.5	4.53	10.7	34	75	23.6	31.5	332	15	8.6	56.8	30	13.2	6	3.2	1.3	16.2
F274	yes	Accra	2017	no	Yes	36.6	Not Known / Missing entry	Anaemia	Negative	NA	NA	NA	NA	NA	Undetermined	Non-malaria Infection	8.9	1.77	4.8	15.1	85.2	27.1	31.8	95	15.9	9.7	54.3	32.8	12.9	4.9	2.9	1.1	16.3
F275	yes	Accra	2017	no	Yes	37.7	Not Known / Missing entry	Otitis media/Anaemia	Negative	NA	NA	NA	0	Negative	Undetermined	Non-malaria Infection	12	4.42	11.4	35.8	81.1	25.8	31.8	525	14.9	7.3	29.1	62	8.9	3.5	7.4	1.1	14.3
F276	yes	Accra	2017	yes	Yes	39	Not Known / Missing entry	Gastroenteritis	Negative	NA	NA	NA	0	Negative	Undetermined	Non-malaria Infection	20.5	3.95	10.1	31.7	80.3	25.6	31.8	364	14.9	8.6	90.9	4.4	4.7	18.6	0.9	1	13.4
F277	yes	Accra	2017	no	Yes	37.9	Not Known / Missing entry	Anaemia	Negative	NA	NA	NA	0	Negative	Undetermined	Non-malaria Infection	8.8	5.94	13.2	42.5	71.5	22.2	31.1	235	15	7.6	60.2	31.8	8	5.3	2.8	0.7	15.3
F278	yes	Accra	2017	yes	Yes	38.4	Not Known / Missing entry	Common cold	Negative	NA	NA	NA	0	Negative	Undetermined	Non-malaria Infection	12.2	4.73	11.3	35	74	23.9	32.3	392	15	7.6	70.9	20.2	8.9	8.6	2.5	1.1	15.3
F279	yes	Accra	2017	no	Yes	37.8	Not Known / Missing entry	Malaria	Negative	NA	NA	NA	0	Negative	Undetermined	Non-malaria Infection	8.1	4.52	10.8	32.9	72.8	23.9	32.8	139	16.1	10.4	55.3	35.1	9.6	4.5	2.8	0.8	15.1
F280	yes	Accra	2017	yes	Yes	37.6	Not Known / Missing entry	URTI/ Malaria	Positive	NA	NA	Plasmodium	8564	Positive	P. falciparum	Uncomplicated Malaria	5.2	3.96	9.6	30.1	76.1	24.2	31.9	58	16.1	11.9	50.9	38.4	10.7	2.6	2	0.6	14.6
F281	yes	Accra	2017	no	Yes	39.9	Not Known / Missing entry	Sepsis	Positive	NA	NA	NA	22053	Positive	P. falciparum	Uncomplicated Malaria	6.1	4.88	12.8	40.3	82.5	26.2	31.8	93	15.7	10.2	68	22.3	9.7	4.1	1.4	0.6	13.9
F282	yes	Accra	2017	yes	Yes	38.3	Not Known / Missing entry	Malaria	Negative	NA	NA	NA	0	Negative	Undetermined	Non-malaria Infection	8.1	4.02	10.2	32.5	80.9	25.4	31.4	224	15.6	9.2	79.4	10.2	10.4	6.5	0.8	0.8	13.7
F283	yes	Accra	2017	yes	Yes	38.5	Not Known / Missing entry	Gingelitis	Negative	NA	NA	NA	0	Negative	Undetermined	Non-malaria Infection	9	4.58	10.7	34.4	75.2	23.4	31.1	158	16.2	10	28.4	63.8	7.8	2.6	5.7	0.7	13.9
F284	yes	Accra	2017	yes	Yes	37.4	Not Known / Missing entry	Gastroenteritis	Negative	NA	NA	NA	0	Negative	Undetermined	Non-malaria Infection	11	5.36	11.6	37	69	21.6	31.4	71	15.8	9.3	64.3	29.6	6.1	7.1	3.3	0.6	17
F285	yes	Accra	2017	no	Yes	37.5	Not Known / Missing entry	Malaria	Positive	NA	NA	NA	8520	Positive	P. falciparum	Uncomplicated Malaria	15.8	2.71	6.3	19.4	71.6	23.2	32.5	96	15.7	10.2	80.2	11.9	7.9	12.7	1.9	1.2	17.2
F286	yes	Accra	2017	no	Yes	38.1	Not Known / Missing entry	Pneumonia	Negative	NA	NA	NA	0	Negative	Undetermined	Non-malaria Infection	7.9	4.27	9.8	31.9	74.6	23	30.8	238	15.6	9	59.5	25.9	14.6	4.7	2	1.2	15.6
F287	yes	Accra	2017	no	Yes	38.2	Not Known / Missing entry	NA	Negative	NA	NA	NA	0	Negative	Undetermined	Non-malaria Infection	15.5	5.06	11.5	37.4	74	22.7	30.7	308	15.6	9.4	75.8	13.8	10.4	11.8	2.1	1.6	16.6
F288	yes	Accra	2017	yes	Yes	39.8	Not Known / Missing entry	NA	Negative	NA	NA	NA	0	Negative	Undetermined	Non-malaria Infection	13.3	4.56	12.1	38.6	84.7	26.5	31.3	272	15.7	9.5	88.9	5.7	5.4	11.8	0.8	0.7	14.1
F289	yes	Accra	2017	no	Yes	38.1	Not Known / Missing entry	Furunclosis	Negative	NA	NA	NA	0	Negative	Undetermined	Non-malaria Infection	6.8	4.34	10.2	32.7	75.4	23.5	31.2	393	15.3	7.7	58.3	29.8	11.9	4	2	0.8	13.8
F290	yes	Accra	2017	no	Yes	39.4	Not Known / Missing entry	Otitis media	Negative	NA	NA	Negative	0	Negative	Undetermined	Non-malaria Infection	13.2	5.53	12	38.3	69.2	21.7	31.4	266	14.9	7.2	64.9	26.7	8.4	8.6	3.5	1.1	17
F291	yes	Accra	2017	no	Yes	38.4	Not Known / Missing entry	Otitis media	Negative	NA	NA	NA	0	Negative	Undetermined	Non-malaria Infection	20.5	5.05	11.9	38	75.2	23.6	31.3	311	15.1	8.6	77.3	17.2	5.5	15.9	3.5	1.1	14.1
F292	yes	Accra	2017	no	Yes	36.7	Not Known / Missing entry	URTI	Negative	No bac growth	NA	NA	0	Negative	Undetermined	Non-malaria Infection	10.4	4.96	11.9	38	76.7	24	31.3	69	15.7	9.1	41.9	46.8	11.3	4.4	4.9	1.1	13.5
F293	yes	Accra	2017	no	Yes	36.9	Not Known / Missing entry	URTI	Negative	NA	NA	NA	0	Negative	Undetermined	Non-malaria Infection	13.3	5.24	11.9	38.7	73.9	22.7	30.7	225	15.9	9.8	58.5	32.6	8.9	7.8	4.3	1.2	16
F294	yes	Accra	2017	yes	Yes	38.5	Not Known / Missing entry	Anaemia	Negative	NA	NA	NA	0	Negative	Undetermined	Non-malaria Infection	15.4	5.28	9.3	31.6	59.8	17.6	29.5	299	15.1	8.5	43.2	45.8	11	6.7	7.1	1.6	19.2
F295	yes	Accra	2017	yes	Yes	39.4	Not Known / Missing entry	Malaria	Positive	NA	NA	NA	86667	Positive	P. falciparum	Uncomplicated Malaria	9	3.95	10.1	32.1	81.2	25.6	31.5	82	15.4	8.4	74.2	18.7	7.1	6.7	1.7	0.6	15.2
F296	yes	Accra	2017	yes	Yes	38.9	Not Known / Missing entry	Mumps	Negative	NA	NA	Negative	0	Negative	Undetermined	Non-malaria Infection	16.5	4.24	9.8	31.5	74.3	23.1	31.1	459	14.9	7.6	77	16.3	6.7	12.7	2.7	1.1	16.1
F297	yes	Accra	2017	no	Yes	39.9	Not Known / Missing entry	Malaria	Positive	NA	NA	NA	91265	Positive	P. falciparum	Uncomplicated Malaria	10.2	2.15	5.2	16.1	74.8	24.2	32.3	63	15.6	9	68.6	25.1	6.3	7	2.6	0.6	13.6
F298	yes	Accra	2017	no	No	36.2	Not Known / Missing entry	Malaria	Positive	NA	NA	NA	1205	Positive	P. falciparum	Uncomplicated Malaria	10.2	3.31	8.7	28	84.5	26.3	31.1	415	14.9	7.6	44	41.3	14.7	4.5	4.2	1.5	15.8
F299	yes	Accra	2017	no	Yes	38.1	Not Known / Missing entry	URTI	Negative	NA	NA	Dengue virus	0	Negative	Dengue virus	Non-malaria Infection	3.7	4.37	12.2	38.5	88.1	27.9	31.7	267	14.9	9.1	75.9	14.3	9.8	2.8	0.5	0.4	13.4
F300	yes	Accra	2017	no	No	38.3	Not Known / Missing entry	Dermatitis	Negative	NA	NA	NA	0	Negative	Undetermined	Non-malaria Infection	1.7	4.54	11.9	38.1	84	26.2	31.2	285	15.3	8.6	24	64.3	11.7	0.4	1.1	0.2	13.8
F301	yes	Accra	2017	yes	Yes	37	Not Known / Missing entry	Bilateral Impacteed Ear Wax	Negative	NA	NA	Negative	0	Negative	Undetermined	Non-malaria Infection	7.7	4.87	12.2	42.5	87.3	25.1	28.7	230	15.2	7.8	15.3	79.2	5.5	1.2	6.1	0.4	13.4
F302	yes	Accra	2017	yes	Yes	40.1	Not Known / Missing entry	Otitis media	Negative	NA	NA	NA	0	Negative	Undetermined	Non-malaria Infection	16	5.55	11.1	33.3	71.4	20	28	228	15.3	8.8	61.4	28.8	9.8	9.8	4.6	1.6	15.2
F303	yes	Accra	2017	no	Yes	38	Not Known / Missing entry	Malaria	Negative	NA	NA	NA	0	Negative	Undetermined	Non-malaria Infection	18.5	5.52	10	37.4	67.7	18.1	26.8	386	15.3	9.3	59.6	25.6	14.8	11.1	4.7	2.7	14.8
F304	yes	Accra	2017	no	Yes	39.1	Not Known / Missing entry	Common cold/bilateral impacted wax	Negative	NA	NA	NA	0	Negative	Undetermined	Non-malaria Infection	9.6	5.41	10.4	37.7	69.6	19.2	27.6	314	15.4	8.1	43.9	47.4	8.7	4.2	4.6	0.8	18.9
F305	yes	Accra	2017	no	Yes	38.5	Not Known / Missing entry	Malaria	Positive	NA	NA	Plasmodium	15626	Positive	P. falciparum	Uncomplicated Malaria	7.5	4.13	8.4	29.9	72.5	20.3	28.1	129	15.9	9.5	67	19.3	13.7	5.1	1.4	1	15.4
F306	yes	Accra	2017	no	Yes	37	Not Known / Missing entry	NA	Negative	NA	NA	Negative	0	Negative	Undetermined	Non-malaria Infection	9.4	5.93	10.5	39.7	67	17.7	26.4	410	15.5	11	48.5	37.8	13.7	4.6	3.6	1.2	18.2
F307	yes	Accra	2017	no	Yes	36.9	Not Known / Missing entry	Malaria	Negative	NA	NA	NA	0	Negative	Undetermined	Non-malaria Infection	5.6	5.68	12.4	44.6	78.6	21.8	27.8	361	14.5	6.7	35.2	53	11.8	2	3	0.6	14.1
F308	yes	Accra	2017	no	Yes	39.4	Not Known / Missing entry	infective gastroenteritis/ proven malaria	Negative	NA	NA	NA	3143	Positive	P. falciparum	Uncomplicated Malaria	7	5.28	11.7	41.4	78.4	22.2	28.3	177	15.8	9.3	77.1	13.5	9.4	5.4	0.9	0.7	14
F309	yes	Accra	2017	yes	Yes	37.1	Not Known / Missing entry	URTI	Negative	NA	NA	NA	0	Negative	Undetermined	Non-malaria Infection	13.7	5.95	12.4	43.1	72.4	20.8	28.8	303	15.1	8.2	80	12.2	7.8	11	1.7	1	14.2
F310	yes	Accra	2017	no	Yes	37	Not Known / Missing entry	Gastroenteritis	Negative	NA	NA	NA	0	Negative	Undetermined	Non-malaria Infection	8.8	6.14	10.1	37.1	60.4	16.4	27.2	377	14.8	8	54.3	30.1	15.6	4.8	2.6	1.4	17
F311	yes	Accra	2017	yes	Yes	40.2	Not Known / Missing entry	Sepsis/Staph stin infection	Negative	NA	NA	Negative	0	Negative	Undetermined	Non-malaria Infection	16.3	4.67	10	30	74.9	21.4	28.6	332	15.3	8.5	82.8	11.1	6.1	13.5	1.8	1	17.5
F312	yes	Accra	2017	yes	Yes	38.5	Not Known / Missing entry	Gastroenteritis/Malaria	Negative	NA	NA	NA	0	Negative	Undetermined	Non-malaria Infection	9.9	6.1	11.9	42.5	69.6	19.5	28	233	15.2	8	49.6	38.1	12.3	4.9	3.8	1.2	16.5
F313	yes	Accra	2017	yes	Yes	38.2	Not Known / Missing entry	Staph skin sepsis	Negative	NA	NA	NA	0	Negative	Undetermined	Non-malaria Infection	18.3	5.62	11.6	41.4	73.7	20.6	28	238	15.6	8.7	34.5	55.2	10.3	6.3	10.1	1.9	13.3
F314	yes	Accra	2017	no	Yes	38.5	Not Known / Missing entry	URTI/Malaria	Negative	NA	NA	Negative	0	Negative	Undetermined	Non-malaria Infection	10.6	5.64	12.6	45.3	80.4	22.3	27.8	286	15.6	8.2	87.7	8.8	3.5	9.3	0.9	0.4	14.7
F315	yes	Accra	2017	yes	Yes	38.6	Not Known / Missing entry	URTI	Negative	NA	NA	NA	0	NA	Undetermined	Non-malaria Infection	8.6	5.08	11.9	42.1	82.8	23.4	28.3	400	15.5	8.5	32.2	53.1	14.7	2.8	4.6	1.2	13.3
F316	yes	Accra	2017	no	Yes	37.7	Not Known / Missing entry	URTI/Malaria	Negative	NA	NA	NA	0	Negative	Undetermined	Non-malaria Infection	19.6	5.65	11.1	40.1	71	19.6	27.7	339	15.1	8.2	44.4	43.9	11.7	8.7	8.6	2.3	15.7
F317	yes	Accra	2017	no	Yes	39.4	Not Known / Missing entry	Severe malaria	Positive	NA	NA	NA	106235	Positive	P. falciparum	Uncomplicated Malaria	5.6	5.17	10.5	38.7	74.9	20.3	27.1	107	15.4	8.7	56.9	37.5	5.6	3.2	2.1	0.3	19.6
F318	yes	Accra	2017	yes	Yes	40	Not Known / Missing entry	Malaria	Positive	NA	NA	NA	22179	Positive	P. falciparum	Uncomplicated Malaria	5.6	5.3	10.6	37.8	71.4	20	28	91	15.3	8.5	40.2	49.4	10.4	2.3	2.8	0.5	15.1
F319	yes	Accra	2017	no	Yes	37	Not Known / Missing entry	Otitis media/Malaria	Negative	NA	NA	NA	0	Negative	Undetermined	Non-malaria Infection	16.4	5.35	11	39.9	74.5	20.6	27.6	266	15.4	9.3	50.8	35.6	13.6	8.4	5.8	2.2	15.4
F320	yes	Accra	2017	no	Yes	36.9	Not Known / Missing entry	URTI/Malaria	Negative	NA	NA	NA	0	Negative	Undetermined	Non-malaria Infection	9.4	4.97	11.4	40.8	82	22.9	28	447	14.8	7.2	76.5	19	4.5	7.2	1.8	0.4	13.7
F321	yes	Accra	2017	no	Yes	39.1	Not Known / Missing entry	Acute tonsilitis	Negative	NA	NA	NA	0	Negative	Undetermined	Non-malaria Infection	16.9	5.49	12.4	43.2	78.6	22.6	28.7	318	15.5	8.4	81.2	12.1	6.7	13.8	2	1.1	14.5
F322	yes	Accra	2017	no	Yes	38.5	Not Known / Missing entry	Gastroenteritis/Malaria	Negative	NA	NA	NA	0	Negative	Undetermined	Non-malaria Infection	12.2	5.43	11	39.2	72.2	20.3	28.1	112	15.4	8.4	25.8	62.5	11.7	3.1	7.7	1.4	16
F323	yes	Accra	2017	no	Yes	39.9	Not Known / Missing entry	Pharyngitis/Bilateral ostitis media/Malaria	Negative	NA	NA	NA	0	NA	Undetermined	Non-malaria Infection	16.9	5.61	9.8	36	64.2	17.5	27.2	335	15	8.7	53	36.1	10.9	9	6.1	1.8	16.1
F324	yes	Accra	2017	yes	Yes	39.1	Not Known / Missing entry	Common cold	Negative	NA	NA	Negative	0	NA	Undetermined	Non-malaria Infection	17	5.71	11	39.7	69.5	19.3	27.7	340	15.1	9.4	37.8	49.2	13	6.4	8.4	2.2	19.1
F325	yes	Accra	2017	no	Yes	37	Not Known / Missing entry	URTI/Malaria	Negative	NA	NA	Negative	0	Negative	Undetermined	Non-malaria Infection	6.3	5.92	12.2	44.4	75	20.6	27.5	294	15	8.3	25	64.8	10.2	1.6	4.1	0.6	16.8
F326	yes	Accra	2017	no	Yes	39.4	Not Known / Missing entry	Malaria	Positive	NA	NA	NA	120857	Positive	P. falciparum	Uncomplicated Malaria	8.2	5.91	12.1	43.8	74.1	20.5	27.6	122	15.3	8.3	82.1	11.3	6.6	6.8	0.9	0.5	15.7
F327	yes	Accra	2017	no	Yes	38.4	Not Known / Missing entry	Tonsilitis/Partially treated malaria	Negative	NA	NA	NA	0	Negative	Undetermined	Non-malaria Infection	9.3	5.36	11.2	41.9	78.1	20.9	26.8	253	15.2	8.3	88.4	7.4	4.2	8.2	0.7	0.4	15.4
F328	yes	Accra	2017	no	Yes	39.4	Not Known / Missing entry	Malaria	Positive	NA	NA	NA	34142	Positive	P. falciparum	Uncomplicated Malaria	4.9	5.11	12	42.4	82.9	23.5	28.3	183	15.6	9.1	74.9	19.7	5.4	3.7	1	0.2	14.8
F329	yes	Accra	2017	no	Yes	39	Not Known / Missing entry	Menstrual disorders/Abdominal pain/Anaemia/Helminthiasis	Negative	NA	NA	Negative	0	Negative	Undetermined	Non-malaria Infection	7.4	5.14	11.4	41.4	80.6	22.2	27.5	342	15.5	9.3	33.6	56	10.4	2.5	4.1	0.8	14.5
F330	yes	Accra	2017	no	Yes	38.5	Not Known / Missing entry	Gastritis/Malaria	Negative	NA	NA	NA	0	Negative	Undetermined	Non-malaria Infection	8.2	5.46	12	42.5	77.9	22	28.2	560	14.6	7.9	37.2	53.2	9.6	3.1	4.4	0.7	16
F331	yes	Accra	2017	no	Yes	38.8	Not Known / Missing entry	URTI	Negative	NA	NA	NA	0	Negative	Undetermined	Non-malaria Infection	10	5.59	12.1	43.5	77.8	21.6	27.8	215	16	8.8	27.6	60.5	11.9	2.8	6.1	1.1	13.7
F332	yes	Accra	2017	no	Yes	39.3	Not Known / Missing entry	URTI	Negative	NA	NA	NA	0	Negative	Undetermined	Non-malaria Infection	16.6	5.52	9.5	34.9	63.2	17.2	27.2	473	14.6	7.6	84	10.2	5.8	13.9	1.7	1	18.3
F333	yes	Accra	2017	no	Yes	37.8	Not Known / Missing entry	URTI	Negative	NA	NA	Negative	0	Negative	Undetermined	Non-malaria Infection	5.3	4.32	12.1	37.1	79.1	22.8	28.8	420	15.3	7.9	44.2	44.4	11.4	2.3	2.4	0.6	14.6
F334	yes	Accra	2017	no	Yes	37.1	Not Known / Missing entry	NA	Negative	NA	NA	Negative	NA	NA	Undetermined	Non-malaria Infection	9.6	4.33	11.9	35.7	67.8	18.8	27.8	387	15.3	8	42.6	46.8	10.6	4.1	4.5	1	15.3
F335	yes	Accra	2017	no	Yes	38.1	Not Known / Missing entry	Malaria	Negative	NA	NA	Negative	0	Negative	Undetermined	Non-malaria Infection	19.8	5.92	11.8	42.2	71.3	19.9	28	669	14.9	7.6	42.2	46.2	11.6	8.4	9.1	2.3	13.4
F336	yes	Accra	2017	no	Yes	37.3	Not Known / Missing entry	NA	Negative	NA	NA	Negative	0	Negative	Undetermined	Non-malaria Infection	17.4	4.88	10.9	38.5	78.9	22.3	28.3	391	15	7.5	73.5	18.5	8	12.8	3.2	1.4	13.7
F337	yes	Accra	2017	yes	Yes	38.3	Not Known / Missing entry	Sepsis/Anaemia	Negative	NA	NA	NA	NA	NA	Undetermined	Non-malaria Infection	9.7	5.66	11.4	40.9	72.3	20.1	27.9	247	15.3	7.9	25.3	64	10.7	2.5	6.2	1	15
F338	yes	Accra	2017	no	Yes	38.7	Not Known / Missing entry	Gastroenteritis	Negative	NA	NA	NA	0	Negative	Undetermined	Non-malaria Infection	15.1	5.5	10.1	37.3	67.9	18.4	27	437	14.7	7.5	71.7	22.2	6.1	10.8	3.4	0.9	17.1
F339	yes	Accra	2017	yes	Yes	38.5	Not Known / Missing entry	Gastroenteritis	Negative	NA	NA	NA	0	Negative	Undetermined	Non-malaria Infection	7.6	5.25	12.3	43.6	83	23.4	28.2	169	16.6	9.4	30.7	57.5	11.8	2.3	4.4	0.9	13.6
F340	yes	Accra	2017	no	Yes	38.6	Not Known / Missing entry	Malaria	Negative	NA	NA	NA	0	Negative	Undetermined	Non-malaria Infection	11.6	5.2	13.7	49.1	80.1	22.5	28	234	15.4	9.5	62.2	32.5	5.3	7.2	3.8	0.6	17.3
F341	yes	Accra	2017	yes	Yes	39.4	Not Known / Missing entry	NA	Negative	NA	NA	NA	0	Negative	Undetermined	Non-malaria Infection	19.8	5.96	12.3	43.1	72.3	20.6	28.5	213	15.8	10.3	25.7	65	9.3	5.1	12.9	1.8	15.4
F342	yes	Accra	2017	yes	Yes	39.7	Not Known / Missing entry	Malaria/sepsis	Negative	NA	NA	NA	0	Negative	Undetermined	Non-malaria Infection	17.3	4.98	10.4	31.8	73.8	20.9	28.3	259	15.2	9.9	59.5	30.6	9.9	10.3	5.3	1.7	14.6
F343	yes	Accra	2017	yes	Yes	38.2	Not Known / Missing entry	Gastroenteritis	Negative	NA	NA	NA	0	Negative	Undetermined	Non-malaria Infection	11	4.88	10.7	38.5	78.8	21.9	27.8	366	15.6	9.1	39.7	39.4	20.9	4.4	4.3	2.3	13.3
F344	yes	Accra	2017	yes	Yes	38.1	Not Known / Missing entry	Tinea capitis	Negative	NA	NA	NA	0	Negative	Undetermined	Non-malaria Infection	10.5	5.73	12	43.5	76	20.9	27.6	238	15.8	8.7	26.5	64.7	8.8	2.8	6.8	0.9	16.1
F345	yes	Accra	2017	no	Yes	38.1	Not Known / Missing entry	URTI	Negative	NA	NA	NA	NA	NA	Undetermined	Non-malaria Infection	13.6	4.55	10.6	31.8	83.7	23.3	27.8	501	16.4	10.1	20.5	71.4	8.1	2.8	9.7	1.1	14.2
F346	yes	Accra	2017	no	Yes	37.8	Not Known / Missing entry	Helminthiasis/URTI/Anaemia	Negative	NA	NA	NA	NA	NA	Undetermined	Non-malaria Infection	13.2	5.96	11.8	34.5	71.3	19.8	27.8	452	14.9	7.7	24.7	64.5	10.8	3.3	8.5	1.4	18
F347	yes	Accra	2017	yes	Yes	37.8	Not Known / Missing entry	Furunclosis	Negative	NA	NA	NA	0	Negative	Undetermined	Non-malaria Infection	10.6	5.22	10.7	36.8	74.4	20.5	27.6	495	15.2	8.3	57.6	29	13.4	6.1	3.1	1.4	14
F348	yes	Accra	2017	yes	Yes	39.4	Not Known / Missing entry	URTI	Negative	NA	NA	Negative	0	Negative	Undetermined	Non-malaria Infection	11	5.51	11	33.1	72.8	20	27.4	355	15.3	9	65.6	25.7	8.7	7.2	2.8	1	15.3
F349	yes	Accra	2017	yes	Yes	38.4	Not Known / Missing entry	URTI	Negative	NA	NA	NA	0	Negative	Undetermined	Non-malaria Infection	9.4	6.19	12.2	42.8	69.2	19.7	28.5	106	16.2	9.2	34.9	54.5	10.6	3.3	5.1	1	14
F350	yes	Accra	2017	no	Yes	38.4	Not Known / Missing entry	Otitis media	Negative	NA	NA	NA	0	Negative	Undetermined	Non-malaria Infection	9.6	4.81	10.4	37.1	77.2	21.6	28	505	14.8	7.4	33.6	56.6	9.8	3.2	5.5	0.9	16.6
F351	yes	Accra	2017	yes	Yes	37.1	Not Known / Missing entry	URTI	Negative	NA	No bac growth	NA	0	Negative	Undetermined	Non-malaria Infection	14	4.78	10.3	37.8	79	21.5	27.3	352	15.7	8.3	41	49.3	9.7	5.7	6.9	1.4	14.4
F353	yes	Accra	2017	yes	Yes	39.7	Not Known / Missing entry	Malaria	Negative	NA	NA	Negative	0	Negative	Undetermined	Non-malaria Infection	9.1	5.14	11.6	33.5	74.9	22.6	30.1	115	15.4	10.1	75.2	19.8	5	6.8	1.8	0.5	13.7
F354	yes	Accra	2017	no	Yes	38.1	Not Known / Missing entry	Malaria	Negative	NA	NA	Negative	0	Negative	Undetermined	Non-malaria Infection	16.5	4.6	11.5	33.4	81.3	25	30.8	332	14.9	7.6	78.2	14.7	7.1	12.9	2.4	1.2	15
F355	yes	Accra	2017	no	Yes	37.3	Not Known / Missing entry	URTI	Positive	NA	NA	NA	120574	Positive	P. falciparum	Uncomplicated Malaria	14.9	4.58	11.3	33.7	82.3	24.7	30	184	16.1	9	62.8	29.4	7.8	9.4	4.4	1.1	13.9
F356	yes	Accra	2017	no	Yes	37.9	Not Known / Missing entry	Anaemia	Negative	NA	NA	NA	0	Negative	Undetermined	Non-malaria Infection	11.4	5.1	10.3	30.5	67.6	20.2	29.9	42	15.2	8.9	61.7	31.8	6.5	7.1	3.6	0.7	15.8
F357	yes	Accra	2017	yes	Yes	39	Not Known / Missing entry	Malaria	Negative	NA	NA	NA	0	Negative	Undetermined	Non-malaria Infection	11.6	4.62	10.9	30.8	81.9	23.6	28.8	49	15.4	8.4	52.7	38.5	8.8	6.1	4.5	1	14.8
F358	yes	Accra	2017	no	Yes	38.4	Not Known / Missing entry	Malaria	Positive	NA	NA	NA	25420	Positive	P. falciparum	Uncomplicated Malaria	4.8	4.28	10.9	32.7	87	25.5	29.3	76	15.9	10.5	75.5	19.6	4.9	3.7	0.9	0.2	13.9
F359	yes	Accra	2017	yes	Yes	38.9	Not Known / Missing entry	Malaria	Positive	NA	NA	NA	2563	Positive	P. falciparum	Uncomplicated Malaria	5.2	4.64	12.4	40.9	88.1	26.7	30.3	128	16.2	10.1	69.6	20.7	9.7	3.6	1.1	0.5	14
F360	yes	Accra	2017	no	Yes	38.4	Not Known / Missing entry	Fever	Negative	NA	NA	NA	0	Negative	Undetermined	Non-malaria Infection	9.4	4.5	9.7	33.7	74.8	21.6	28.8	470	15	7.4	26.4	65.5	8.1	2.5	6.2	0.7	15.1
F361	yes	Accra	2017	no	Yes	39.6	Not Known / Missing entry	UTI/Malaria	Positive	NA	NA	NA	38647	Positive	P. falciparum	Uncomplicated Malaria	6.3	5.9	13.3	45.2	76.6	22.5	29.4	156	16	10	76.1	18	5.9	4.8	1.1	0.4	14
F362	yes	Accra	2017	no	Yes	39.2	Not Known / Missing entry	Malaria	Positive	NA	NA	NA	480	Positive	P. falciparum	Uncomplicated Malaria	3.7	5.36	13.2	39.9	83.7	24.6	29.4	128	15.1	8.8	52	36	12	2	1.3	0.4	14.1
F363	yes	Accra	2017	no	Yes	39.1	Not Known / Missing entry	Malaria	Positive	NA	NA	NA	31059	Positive	P. falciparum	Uncomplicated Malaria	10.7	4.68	10.7	30.2	77.3	22.9	29.6	249	15	7.2	85.6	10.1	4.3	9.2	1.1	0.4	16.6
F364	yes	Accra	2017	yes	Yes	38.1	Not Known / Missing entry	Common cold	Negative	NA	NA	NA	0	Negative	Undetermined	Non-malaria Infection	9.6	5.42	12	40.9	75.5	22.1	29.3	389	14.8	7.8	59.4	32.4	8.2	5.7	3.1	0.8	14.8
F365	yes	Accra	2017	no	Yes	38.1	Not Known / Missing entry	Bronchopneumonia	Negative	NA	NA	NA	0	Negative	Undetermined	Non-malaria Infection	12.4	4.87	10.7	30.4	76.7	22	28.6	331	14.7	7	49	42.4	8.6	6.1	5.3	1	15.2
F366	yes	Accra	2017	no	Yes	39.2	Not Known / Missing entry	Malaria	Negative	NA	NA	NA	0	Negative	Undetermined	Non-malaria Infection	8.5	4.66	10.5	30.9	77.1	22.5	29.2	410	14.6	7.2	78.5	14.4	7.1	6.7	1.2	0.6	13.9
F367	yes	Accra	2017	no	Yes	37.8	Not Known / Missing entry	Right sided broncho pnuemonia	Negative	NA	NA	Negative	0	Negative	Undetermined	Non-malaria Infection	11.9	4.92	11.5	33.2	79.7	23.4	29.3	370	15.2	7.3	77.2	17	5.8	9.2	2	0.7	13.6
F368	yes	Accra	2017	no	Yes	37.6	Not Known / Missing entry	URTI	Negative	NA	NA	NA	0	Negative	Undetermined	Non-malaria Infection	9.4	5.07	10.3	30.3	71.5	20.3	28.4	485	14.8	7.1	44.2	44.1	11.7	4.2	4.1	1.1	15.7
F369	yes	Accra	2017	no	Yes	39.6	Not Known / Missing entry	Malaria	Positive	NA	NA	NA	NA	NA	P. falciparum	Uncomplicated Malaria	3.2	5.18	12.3	42.8	82.7	23.7	28.7	120	15.8	8.9	77.6	17.6	4.8	2.5	0.6	0.1	12.1
F370	yes	Accra	2017	yes	Yes	38.9	Not Known / Missing entry	URTI	Negative	NA	NA	NA	NA	NA	Undetermined	Non-malaria Infection	12.1	5.28	11.3	33.9	74.7	21.4	28.6	487	15	7.9	32.6	54.3	13.1	3.9	6.6	1.6	15.6
F371	yes	Accra	2017	no	Yes	37.2	Not Known / Missing entry	URTI	Negative	NA	NA	NA	0	Negative	Undetermined	Non-malaria Infection	9.3	5.07	11.5	33.4	77.7	22.7	29.2	302	15.1	8.5	30	63.7	6.3	2.8	5.9	0.6	13.2
F372	yes	Accra	2017	yes	Yes	37.8	Not Known / Missing entry	Malaria	Positive	NA	NA	NA	150414	Positive	P. falciparum	Uncomplicated Malaria	7.6	5.17	12	36	80	23.2	29	218	15.2	7.6	83	10.4	6.6	6.3	0.8	0.5	14
F373	yes	Accra	2017	yes	Yes	38.2	Not Known / Missing entry	Malaria	Negative	NA	NA	NA	308020	Positive	P. falciparum	Uncomplicated Malaria	19.6	5.13	10.9	30.5	75.1	21.2	28.3	247	15.4	8.2	87.3	9.8	2.9	17.1	1.9	0.6	14.9
F374	yes	Accra	2017	yes	Yes	39.8	Not Known / Missing entry	Gastroenteritis	Negative	NA	NA	NA	0	Negative	Undetermined	Non-malaria Infection	15.4	5.96	9.4	34.4	57.7	15.8	27.3	296	14.7	7.7	62.1	29.8	8.1	9.6	4.6	1.2	21.4
F375	yes	Accra	2017	yes	Yes	37.9	Not Known / Missing entry	Otitis media/Malaria	Positive	NA	NA	NA	45280	Positive	P. falciparum	Uncomplicated Malaria	7.8	5.03	10.3	30.9	71.7	20.5	28.6	249	15.3	8.3	58	27.9	14.1	4.5	2.2	1.1	16.2
F376	yes	Accra	2017	no	Yes	38.7	Not Known / Missing entry	Gastroenteritis	Negative	NA	NA	NA	0	Negative	Undetermined	Non-malaria Infection	13.5	5.28	11.6	40.2	76.2	22	28.8	292	15.2	8	90	5.7	4.3	12.2	0.8	0.5	13.5
F377	yes	Accra	2017	no	Yes	38.1	Not Known / Missing entry	Gastroenteritis	Negative	NA	NA	NA	NA	NA	Undetermined	Non-malaria Infection	25.8	3.99	10.5	31.1	76.6	22.2	29	614	15.3	8	76.6	16.5	6.9	19.8	4.3	1.7	15.4
F378	yes	Accra	2017	no	Yes	38.9	Not Known / Missing entry	URTI	Negative	NA	NA	NA	0	Negative	Undetermined	Non-malaria Infection	15.4	4.3	12.2	37.1	77.2	21.9	28.4	361	15.9	9.8	51.1	40.6	8.3	7.9	6.3	1.2	13.6
F379	yes	Accra	2017	no	Yes	38.6	Not Known / Missing entry	Malaria	Positive	NA	NA	NA	92051	Positive	P. falciparum	Uncomplicated Malaria	9	6.1	11.3	33.6	65	18.5	28.5	214	14.9	9.9	80.6	13	6.4	7.3	1.2	0.5	17.5
F380	yes	Accra	2017	no	Yes	37.1	Not Known / Missing entry	Gastroenteritis	Negative	NA	NA	NA	0	Negative	Undetermined	Non-malaria Infection	5.1	5.35	12	36.1	78.7	22.4	28.5	324	15.4	7.9	42.4	49.4	8.2	2.2	2.5	0.4	13.4
F381	yes	Accra	2017	no	Yes	37.8	Not Known / Missing entry	URTI/Malaria	Negative	NA	NA	NA	0	Negative	Undetermined	Non-malaria Infection	5.9	5.31	11.9	33.9	77	22.4	29.1	357	14.9	7.4	73.3	16.8	9.9	4.3	1	0.6	14
F382	yes	Accra	2017	yes	Yes	37.8	Not Known / Missing entry	UTI/Tonsilities/Malaria	Positive	NA	NA	NA	634	Positive	P. falciparum	Uncomplicated Malaria	3.8	4.65	11.2	33.2	82.2	24.1	29.3	73	15.8	9.3	61.8	28.7	9.5	2.3	1.1	0.4	16.3
F383	yes	Accra	2017	yes	Yes	38.1	Not Known / Missing entry	Sepsis	Negative	NA	NA	NA	0	Negative	Undetermined	Non-malaria Infection	14.1	4.52	10.9	33.8	81.4	24.1	29.6	258	15.9	9.1	83.2	12.4	4.4	11.8	1.7	0.6	14.7
F384	yes	Accra	2017	no	Yes	40.2	Not Known / Missing entry	Severe Malaria	Negative	NA	NA	NA	13502	Positive	P. falciparum	Uncomplicated Malaria	10.9	5.73	9.5	20	60.8	16.6	27.3	236	14.8	7.7	59.2	34.5	6.3	6.5	3.8	0.6	17.7
F385	yes	Accra	2017	yes	Yes	38.8	Not Known / Missing entry	Severe Malaria	Positive	NA	NA	NA	30561	Positive	P. falciparum	Uncomplicated Malaria	9.3	4.85	10.4	35.4	73	21.4	29.4	79	15.2	8.5	81	15.2	3.8	7.5	1.4	0.4	15.6
F386	yes	Accra	2017	no	Yes	37.1	Not Known / Missing entry	Gastroenteritis	Negative	NA	NA	NA	0	Negative	Undetermined	Non-malaria Infection	23.4	6.21	11	33.3	68.2	10.7	15.7	919	16	7.9	41.8	47.3	10.9	9.8	11.1	2.5	18.3
F387	yes	Accra	2017	yes	Yes	40.2	Not Known / Missing entry	Severe Malaria	Positive	NA	NA	NA	58782	Positive	P. falciparum	Uncomplicated Malaria	9.7	4.41	9	28.6	69.5	20.4	29.4	77	15.1	9.6	46	45.2	8.8	4.5	4.4	0.8	15.7
F388	yes	Accra	2017	no	No	38.8	Not Known / Missing entry	Malaria	Negative	NA	NA	NA	0	Negative	Undetermined	Non-malaria Infection	12.5	4.83	13.1	43.7	90.4	27.1	30	386	15.1	8	84.3	10.2	5.5	10.5	1.3	0.7	13.6
F389	yes	Accra	2017	no	Yes	38.4	Not Known / Missing entry	Pharyngitis	Negative	NA	NA	NA	0	Negative	Undetermined	Non-malaria Infection	10.1	5.57	13.5	45.6	81.9	24.2	29.6	555	15.7	8.9	71.7	19.7	8.6	7.2	2	0.9	13.6
F390	yes	Accra	2017	no	Yes	37.8	Not Known / Missing entry	Malaria	Negative	NA	NA	NA	0	Negative	Undetermined	Non-malaria Infection	8.5	5.17	12.6	36.3	81.9	24.4	29.8	141	15.7	9.6	59.3	33.4	7.3	5.1	2.8	0.6	14.3
F391	yes	Accra	2017	no	Yes	38.1	Not Known / Missing entry	Malaria/UTI	Negative	NA	NA	NA	0	Negative	Staphylococcus aureus	Non-malaria Infection	6.2	5.21	11.5	35.1	77	22.1	28.7	264	15.3	8.9	68.6	23.1	8.3	4.3	1.4	0.5	14.9
F392	yes	Accra	2017	yes	Yes	39.4	Not Known / Missing entry	Malaria	Negative	NA	NA	NA	0	Negative	Undetermined	Non-malaria Infection	8.4	5.25	11.6	33.2	76.6	22.1	28.8	347	14.7	7.7	57.4	30	12.6	4.8	2.5	1.1	13.2
F393	yes	Accra	2017	no	Yes	38.4	Not Known / Missing entry	Malaria	Positive	NA	NA	NA	5218	Positive	P. falciparum	Uncomplicated Malaria	10	4.29	9.9	30.7	78.5	23.1	29.4	105	15.3	8.8	77.9	15.5	6.6	7.8	1.6	0.6	15.7
F399	yes	Accra	2017	no	Yes	40.1	Not Known / Missing entry	Sepsis	Negative	NA	NA	NA	0	Negative	Undetermined	Non-malaria Infection	13.8	4.53	10.4	31	79.4	23	28.9	435	15.1	8.1	58.3	33	8.7	8	4.6	1.2	15.5
F400	yes	Accra	2017	yes	Yes	39.2	Not Known / Missing entry	URTI	Negative	NA	No bac growth	NA	0	Negative	Undetermined	Non-malaria Infection	13.5	4.34	8.3	29.6	68.1	19.1	28.1	111	14.9	8.2	47.7	43.9	8.4	6.5	5.9	1.1	17.6
F401	yes	Accra	2017	no	Yes	37.7	Not Known / Missing entry	Common cold	Negative	NA	NA	NA	0	Negative	Undetermined	Non-malaria Infection	9.3	4.74	12.2	41.3	78.9	23.3	29.5	285	15.8	9.3	48.5	45.6	5.9	4.6	4.2	0.5	15.9
F402	yes	Accra	2017	no	Yes	38.5	Not Known / Missing entry	PTB	Negative	NA	NA	NA	0	Negative	Undetermined	Non-malaria Infection	7.1	4.72	13.8	44.7	76.3	22.5	29.6	271	15.6	9.2	58.3	33.8	7.9	4.1	2.4	0.6	15.4
F403	yes	Accra	2017	no	Yes	38.5	Not Known / Missing entry	URTI	Negative	NA	NA	NA	0	Negative	Undetermined	Non-malaria Infection	24.3	4.98	12.8	44.4	74.3	21.4	28.8	160	15.8	9.6	45.6	44	10.4	11.1	10.7	2.5	15
F404	yes	Accra	2017	no	Yes	38.4	Not Known / Missing entry	Anaemia	Negative	NA	NA	NA	0	Negative	Undetermined	Non-malaria Infection	17.5	4.27	10.3	37.1	70.4	19.5	27.8	144	15.8	9.3	61	31.5	7.5	10.7	5.5	1.3	17.7
F405	yes	Accra	2017	yes	Yes	38.1	Not Known / Missing entry	Fever	Negative	NA	NA	NA	0	Negative	Undetermined	Non-malaria Infection	12.1	4.54	10	34.9	76.8	22	28.7	395	15	8.1	44.3	47.3	8.4	5.4	5.7	1	15
F406	yes	Accra	2017	no	Yes	37.3	Not Known / Missing entry	Malaria	Negative	NA	NA	NA	0	Negative	Undetermined	Non-malaria Infection	7.4	5.26	12.9	42.6	81	24.5	30.3	293	15.3	8.1	85.4	10.1	4.5	6.4	0.7	0.3	13.2
F407	yes	Accra	2017	no	Yes	38.2	Not Known / Missing entry	Malaria/anaemia	Positive	NA	NA	NA	40780	Positive	P. falciparum	Uncomplicated Malaria	3.9	3	6.4	21.9	73.1	21.3	29.2	54	16.2	10.6	37.6	53.5	8.9	1.5	2.1	0.3	16.1
F408	yes	Accra	2017	no	Yes	37.2	Not Known / Missing entry	Infective Gastroenteritis	Negative	NA	NA	NA	0	Negative	Undetermined	Non-malaria Infection	10.2	4.86	12.5	42.5	72.5	21.3	29.4	337	15.4	9.3	62.2	30.7	7.1	6.4	3.1	0.7	15.8
F409	yes	Accra	2017	no	Yes	38	Not Known / Missing entry	URTI	Negative	NA	No bac growth	NA	0	Negative	Undetermined	Non-malaria Infection	8.4	5.71	11.8	33.5	71	20.7	29.1	336	15.1	8.4	71.1	24.1	4.8	6	2	0.4	17.7
F410	yes	Accra	2017	no	Yes	37.5	Not Known / Missing entry	URTI	Negative	NA	NA	NA	0	Negative	Undetermined	Non-malaria Infection	6.8	5.05	11	36.3	71.8	21.8	30.3	321	15.4	8.7	48.4	42.1	9.5	3.3	2.9	0.6	15
F411	yes	Accra	2017	no	Yes	38	Not Known / Missing entry	Gastroenteritis	Negative	NA	NA	Negative	0	Negative	Undetermined	Non-malaria Infection	10.4	5.83	11.1	34.4	65.9	19	28.9	180	15.1	9.4	47.4	44.5	8.1	5	4.6	0.8	15
F412	yes	Accra	2017	no	Yes	39.6	Not Known / Missing entry	Malaria	Positive	NA	NA	Plasmodium	3015	Positive	P. falciparum	Uncomplicated Malaria	9	4.45	9.8	33.2	74.7	22	29.5	152	15.4	9.2	67.1	22.4	10.5	6.1	2	0.9	15.4
F413	yes	Accra	2017	no	Yes	39	Not Known / Missing entry	Sepsis	Negative	NA	NA	NA	0	Negative	Undetermined	Non-malaria Infection	14.2	5.9	11.3	33.5	66.9	19.2	28.6	440	15.4	8.8	71.9	20	8.1	10.2	2.8	1.2	15.1
F414	yes	Accra	2017	yes	Yes	38.3	Not Known / Missing entry	URTI	Negative	NA	NA	NA	0	Negative	Undetermined	Non-malaria Infection	7.4	4.59	9.6	30.4	74.9	20.9	27.9	304	15.1	8.4	69.2	18	12.8	5.2	1.3	0.9	17.6
F415	yes	Accra	2017	no	Yes	38.8	Not Known / Missing entry	Otitis media	Negative	NA	NA	Negative	0	Negative	Undetermined	Non-malaria Infection	14.9	4.87	11.1	36.5	74.9	22.8	30.4	342	15	8.1	63.2	28.9	7.9	9.4	4.3	1.2	14.9
F416	yes	Accra	2017	no	Yes	39.1	Not Known / Missing entry	URTI/Malaria	Negative	NA	NA	Negative	0	Negative	Undetermined	Non-malaria Infection	21.3	4.44	12.4	41.5	76.2	22.8	29.9	226	15.6	8	80	14.5	5.5	17	3.1	1.2	13.6
F417	yes	Accra	2017	no	Yes	38.3	Not Known / Missing entry	URTI	Negative	NA	NA	Negative	0	Negative	Undetermined	Non-malaria Infection	14.7	5.19	9.6	30.2	63.9	18.5	28.9	277	15.4	8.6	74.8	19.5	5.7	11	2.9	0.8	16.1
F418	yes	Accra	2017	no	Yes	37.9	Not Known / Missing entry	Fever	Negative	NA	NA	NA	0	Negative	Undetermined	Non-malaria Infection	9	4.89	11.7	39.6	80.9	23.9	29.6	416	15.3	8.8	61.7	29.2	9.1	5.6	2.6	0.8	14.1
F419	yes	Accra	2017	no	Yes	38.3	Not Known / Missing entry	Otitis media	Negative	NA	NA	NA	0	Negative	Undetermined	Non-malaria Infection	11.1	4.79	10.9	34.6	76.4	22.8	29.8	352	15.5	8.2	53.8	41	5.2	6	4.6	0.5	15.6
F420	yes	Accra	2017	no	Yes	38	Not Known / Missing entry	Sepsis	Negative	NA	NA	NA	0	Negative	Undetermined	Non-malaria Infection	23.2	4.42	12.3	39.2	76.1	22.7	29.8	490	14.8	7.9	35.1	55.1	9.8	8.1	12.8	2.3	16.9
F421	yes	Accra	2017	no	Yes	39.4	Not Known / Missing entry	Malaria	Positive	NA	NA	NA	11731	Positive	P. falciparum	Uncomplicated Malaria	3.1	4.13	10.2	34.4	83.4	24.7	29.6	131	16.1	10.9	64.6	21.8	13.6	2	0.7	0.4	13.4
F422	yes	Accra	2017	no	Yes	39.1	Not Known / Missing entry	Otitis media	Negative	NA	NA	NA	0	Negative	Undetermined	Non-malaria Infection	11	4.28	10.3	31.2	80	24.1	30.1	653	14.9	7.7	26.8	59.9	13.3	2.9	6.6	1.5	18.1
F423	yes	Accra	2017	yes	Yes	38.2	Not Known / Missing entry	Vaginal Discharge	Negative	NA	NA	NA	0	Negative	Undetermined	Non-malaria Infection	10.8	5.65	11.5	34.1	70.3	20.4	29	324	15.4	8.8	33.4	53.1	13.5	3.6	5.7	1.5	15
F424	yes	Accra	2017	no	Yes	38.4	Not Known / Missing entry	intermittent fever	Negative	NA	NA	NA	0	Negative	Undetermined	Non-malaria Infection	14.4	4.85	9.4	31.8	65.6	19.4	29.5	231	14.8	7.5	45.8	41.4	12.8	6.6	6	1.8	19.1
F425	yes	Accra	2017	no	Yes	38	Not Known / Missing entry	Malaria	Positive	NA	NA	NA	38740	Positive	P. falciparum	Uncomplicated Malaria	9.3	4.56	10.2	33.8	74.2	22.4	30.1	33	15.6	10	84.8	11.5	3.7	7.9	1.1	0.3	14.1
F426	yes	Accra	2017	no	Yes	39.9	Not Known / Missing entry	Malaria	Positive	NA	NA	NA	1744	Positive	P. falciparum	Uncomplicated Malaria	7.8	5.06	11.3	38	75.1	22.3	29.7	242	15.3	8.4	69.5	26	4.5	5.4	2	0.4	15.7
F427	yes	Accra	2017	no	Yes	37.8	Not Known / Missing entry	URTI	Negative	NA	NA	NA	0	Negative	Undetermined	Non-malaria Infection	17.6	5.17	11.5	38.6	74.6	22.2	29.8	408	15.2	8.7	30.1	57.1	12.8	5.3	10	2.3	14.6
F428	yes	Accra	2017	yes	Yes	38.3	Not Known / Missing entry	NA	Negative	NA	NA	NA	0	Negative	Undetermined	Non-malaria Infection	17.8	4.69	11.4	37.1	79.2	24.3	30.7	354	14.9	8.7	82.7	11.7	5.6	14.7	2.1	1	14.3
F429	yes	Accra	2017	no	Yes	38.9	Not Known / Missing entry	URTI	Negative	NA	NA	NA	0	Negative	Undetermined	Non-malaria Infection	7.1	4.16	10.4	36	69.7	20.2	28.9	264	15.3	8.7	48.3	38.6	13.1	3.5	2.7	0.9	15.1
F430	yes	Accra	2017	no	Yes	38.1	Not Known / Missing entry	Malaria/sepsis	Negative	NA	NA	NA	0	Negative	Undetermined	Non-malaria Infection	13.7	5	11.3	38.4	76.8	22.6	29.4	233	15.9	9.8	69.9	24.7	5.4	9.6	3.4	0.7	13.5
F431	yes	Accra	2017	no	Yes	40.6	Not Known / Missing entry	Sepsis	Negative	NA	NA	NA	0	Negative	Undetermined	Non-malaria Infection	10.2	4.31	11.3	37.5	87	26.2	30.1	263	15.3	9.1	84.4	11.5	4.1	8.6	1.2	0.4	13.2
F432	yes	Accra	2017	no	Yes	38.4	Not Known / Missing entry	Fever	Negative	NA	NA	NA	0	Negative	Undetermined	Non-malaria Infection	7.3	4.59	10.4	34.8	75.9	22.7	29.9	243	14.9	8.6	87.8	7.2	5	6.4	0.5	0.4	14.6
F433	yes	Accra	2017	no	Yes	37.5	Not Known / Missing entry	Fever	Negative	NA	NA	NA	0	Negative	Undetermined	Non-malaria Infection	8.4	4.6	9.4	32.2	70.1	20.4	29.2	202	15	7.6	40.6	50.2	9.2	3.4	4.2	0.8	15.7
F434	yes	Accra	2017	no	Yes	39.3	Not Known / Missing entry	Fever, sepsis	Negative	NA	NA	NA	0	Negative	Undetermined	Non-malaria Infection	11.1	4.79	11.7	37.6	78.5	24.4	31.1	240	15.5	9	68	24.8	7.2	7.5	2.8	0.8	15
F435	yes	Accra	2017	no	Yes	37.5	Not Known / Missing entry	Malaria	Negative	NA	NA	NA	0	Negative	Undetermined	Non-malaria Infection	11.7	4.81	12.5	40.9	77.7	23.8	30.6	231	16.1	10.3	77.3	14	8.7	9.1	1.6	1	14.3
F436	yes	Accra	2017	no	Yes	37.3	Not Known / Missing entry	URTI	Negative	NA	NA	NA	0	Negative	Undetermined	Non-malaria Infection	17.1	4.01	11.4	37.1	74	22.8	30.7	637	14.9	7.2	62.7	29.3	8	10.7	5	1.4	13.8
F437	yes	Accra	2017	no	Yes	37.6	Not Known / Missing entry	Acute chest infection, URTI	Negative	NA	NA	NA	0	Negative	Undetermined	Non-malaria Infection	10.5	4.31	11.9	36.2	72.2	23.8	32.9	330	15	8.2	76.8	17.8	5.4	8.1	1.9	0.5	13.7
F438	yes	Accra	2017	no	Yes	38.5	Not Known / Missing entry	Malaria	Negative	NA	NA	NA	0	Negative	Undetermined	Non-malaria Infection	6	4.39	11	34.2	78	25.1	32.1	277	15	8.1	40.5	51.3	8.2	2.4	3.1	0.5	13.9
F439	yes	Accra	2017	no	Yes	38.9	Not Known / Missing entry	Anaemia	Negative	No bac growth	NA	NA	0	Negative	Undetermined	Non-malaria Infection	6.6	6.27	18.7	50.1	79.9	26.6	33.3	177	15.4	8.3	74.9	20	5.1	5	1.3	0.3	12.6
F440	yes	Accra	2017	no	Yes	38.3	Not Known / Missing entry	Malaria	Positive	NA	NA	NA	22946	Positive	P. falciparum	Uncomplicated Malaria	6	4.37	10.4	32.2	73.7	23.8	32.3	146	15.6	8.7	75.8	18.5	5.7	4.6	1.1	0.3	15.4
F441	yes	Accra	2017	no	Yes	38	Not Known / Missing entry	URTI	Negative	NA	NA	NA	0	Negative	Undetermined	Non-malaria Infection	9.1	4.29	11.4	34.6	80.7	26.6	32.9	243	15.6	10.1	21.6	67.6	10.8	2	6.2	0.9	14.5
F442	yes	Accra	2017	no	Yes	37.7	Not Known / Missing entry	Otitis media	Negative	NA	NA	NA	0	Negative	Undetermined	Non-malaria Infection	19.9	4.4	11.4	34.2	79.7	25.9	32.5	80	16	9.7	49	40.7	10.3	9.8	8.1	2	14.4
F443	yes	Accra	2017	yes	Yes	39.1	Not Known / Missing entry	Fever	Negative	NA	NA	NA	0	Negative	Undetermined	Non-malaria Infection	21.6	4.91	11.7	36.1	73.6	23.8	32.4	90	15.5	9.5	33.9	54.6	11.5	7.3	11.8	2.5	19.2
F444	yes	Accra	2017	no	Yes	37.3	Not Known / Missing entry	URTI	Negative	NA	No bac growth	NA	0	Negative	Undetermined	Non-malaria Infection	9.7	3.86	10	30.7	79.5	25.9	32.6	439	15	7.6	51.6	43	5.4	5	4.2	0.5	15.7
F445	yes	Accra	2017	yes	Yes	37.7	Not Known / Missing entry	URTI	Negative	NA	NA	NA	0	Negative	Undetermined	Non-malaria Infection	5.9	4.01	11.6	35.2	87.8	28.9	32.9	219	14.9	7.8	81.2	12.3	6.5	4.8	0.7	0.4	12.1
F446	yes	Accra	2017	yes	Yes	40.1	Not Known / Missing entry	Malaria	Positive	Pseudomonas aeruginosa	Pseodomonas aeruginosa	NA	17110	Positive	P. falciparum	Uncomplicated Malaria	10.6	4.02	9	27.7	68.9	22.4	32.5	46	15	11	44.2	40.7	15.1	4.7	4.3	1.6	14.8
F447	yes	Accra	2017	no	Yes	38.6	Not Known / Missing entry	Malaria	Negative	NA	NA	NA	0	Negative	Undetermined	Non-malaria Infection	12.8	4.23	9.8	30.4	71.9	23.2	32.2	345	15.5	8.7	75.2	17.4	7.4	9.7	2.2	0.9	14.5
F448	yes	Accra	2017	no	Yes	37.3	Not Known / Missing entry	Otitis media	Negative	NA	NA	NA	0	Negative	Undetermined	Non-malaria Infection	4.6	3.82	10.9	33.4	87.5	28.5	32.6	197	14.9	8.4	35.7	57.2	7.1	1.6	2.7	0.3	12
F449	yes	Accra	2017	yes	Yes	36.4	Not Known / Missing entry	Otitis media	Negative	NA	NA	NA	0	Negative	Undetermined	Non-malaria Infection	16.6	4.16	10.5	32.1	77.2	25.2	32.7	455	14.4	6.9	54.7	35.8	9.5	9.1	5.9	1.6	15.3
F450	yes	Accra	2017	no	Yes	38	Not Known / Missing entry	URTI	Negative	NA	NA	NA	0	Negative	Undetermined	Non-malaria Infection	5.6	4.93	12.8	39.2	79.5	26	32.7	268	14.6	7.5	66.9	28.1	5	3.7	1.6	0.3	15.1
F451	yes	Accra	2017	no	Yes	37.5	Not Known / Missing entry	Malaria	Negative	NA	NA	NA	0	Negative	Undetermined	Non-malaria Infection	9.9	4.79	12.4	37.8	79	25.9	32.8	326	15.4	8.5	54.9	28.9	16.2	5.4	2.9	1.6	14.9
F452	yes	Accra	2017	no	Yes	38.9	Not Known / Missing entry	Malaria	Positive	NA	NA	NA	14798	Positive	P. falciparum	Uncomplicated Malaria	10.9	4.74	12	36.3	76.5	25.3	33.1	139	15.3	11	60.6	32.1	7.3	6.6	3.5	0.8	14.2
F453	yes	Accra	2017	no	Yes	39.9	Not Known / Missing entry	Tonsilitis	Negative	NA	NA	NA	0	Negative	Undetermined	Non-malaria Infection	15.4	4.36	10	31	71	22.9	32.3	181	15.1	7.9	49.6	42	8.4	7.6	6.5	1.3	16
F454	yes	Accra	2017	yes	Yes	38.2	Not Known / Missing entry	Sepsis	Negative	NA	NA	NA	0	Negative	Undetermined	Non-malaria Infection	24.1	4	10.1	30.8	77	25.3	32.8	304	15.4	8.6	82.3	11.2	6.5	19.8	2.7	1.6	13.7
F455	yes	Accra	2017	no	Yes	39.1	Not Known / Missing entry	Malaria	Positive	NA	NA	NA	13420	Positive	P. falciparum	Uncomplicated Malaria	4.5	4.41	11.3	34.7	78.7	25.6	32.6	73	15.3	8.7	75.6	20.3	4.1	3.4	0.9	0.2	15
F456	yes	Accra	2017	no	Yes	37.8	Not Known / Missing entry	URTI	Negative	NA	NA	NA	0	Negative	Undetermined	Non-malaria Infection	5.6	5.09	10.1	32.9	64.6	19.8	30.7	404	15.1	7.8	72.7	14.4	12.9	4.1	0.8	0.7	15.7
F457	yes	Accra	2017	no	Yes	39.4	Not Known / Missing entry	Malaria	Negative	NA	NA	NA	NA	NA	Undetermined	Non-malaria Infection	4.6	4.6	9.3	29.9	65.1	20.2	31.1	243	14.9	8.8	77.1	18.5	4.4	3.5	0.9	0.2	16.1
F458	yes	Accra	2017	no	NA	38.1	Not Known / Missing entry	Malaria/sepsis	Positive	NA	NA	NA	4241	Positive	P. falciparum	Uncomplicated Malaria	11.2	3.72	10.1	32.5	62.3	19.3	31.1	300	15.2	8.8	70.5	24.2	5.3	7.9	2.7	0.6	17.4
F459	yes	Accra	2017	no	Yes	38.2	Not Known / Missing entry	Malaria/pharyngo-tonsilitis	Negative	NA	NA	NA	0	Negative	Undetermined	Non-malaria Infection	27.5	4.02	10.7	32.6	81	26.6	32.9	215	16	9.7	70	18.4	11.6	19.3	5.1	3.1	14.1
F460	yes	Accra	2017	no	Yes	38	Not Known / Missing entry	Malaria	Positive	NA	NA	NA	2276	Positive	P. falciparum	Uncomplicated Malaria	12	4.47	11.5	35.4	79.3	25.7	32.4	161	15.8	8.7	78.4	14.9	6.7	9.4	1.8	0.8	15
F461	yes	Accra	2017	no	Yes	37.9	Not Known / Missing entry	Mumps	Negative	NA	NA	NA	0	Negative	Undetermined	Non-malaria Infection	11	3.81	10.7	32.4	85.1	28.1	33	244	15.2	8.7	89	7.2	3.8	9.8	0.8	0.4	13.3
F462	yes	Accra	2017	no	Yes	38.4	Not Known / Missing entry	Malaria/UTI/sepsis	Negative	NA	NA	NA	NA	NA	Undetermined	Non-malaria Infection	17.7	3.85	8.6	27.1	70.4	22.3	31.7	211	15.5	9.7	38.7	49.1	12.2	6.8	8.7	2.2	17.6
F463	yes	Accra	2017	no	NA	37	Not Known / Missing entry	Malaria	Negative	NA	NA	NA	0	Negative	Undetermined	Non-malaria Infection	9.9	3.93	9.6	30.3	77.1	24.4	31.7	223	15.3	9.4	28	62.6	9.4	2.8	6.2	0.9	15.9
F464	yes	Accra	2017	no	Yes	39.1	Not Known / Missing entry	URTI/Malaria	Negative	NA	NA	NA	NA	NA	Undetermined	Non-malaria Infection	9.3	5.6	11	35.4	63.2	19.6	31.1	397	14.6	7.4	24	63	13	2.2	5.9	1.2	16.3
F465	yes	Accra	2017	NA	Yes	39.4	Not Known / Missing entry	Malaria	Positive	NA	NA	NA	56780	Positive	P. falciparum	Uncomplicated Malaria	11.9	2.18	5.6	16.5	75.8	25.7	33.9	36	15.2	9.3	88.4	8.6	3	10.5	1	0.4	14
F466	yes	Accra	2017	no	Yes	37.3	Not Known / Missing entry	Malaria	Negative	NA	NA	NA	0	Negative	Undetermined	Non-malaria Infection	6.8	4.47	10.6	33.6	75.2	23.7	31.5	183	15.8	9.9	33.6	57.4	9	2.3	3.9	0.6	13.5
F467	yes	Accra	2017	no	Yes	39.5	Not Known / Missing entry	Sepsis/anaemia/malaria	Positive	NA	NA	NA	15219	Positive	P. falciparum	Uncomplicated Malaria	9.2	2.93	8	24.9	85.1	27.3	32.1	48	16	10.6	93.3	4.3	2.4	8.6	0.4	0.2	20.6
F468	yes	Accra	2017	yes	Yes	38.4	Not Known / Missing entry	Sepsis	Negative	NA	NA	NA	0	Negative	Undetermined	Non-malaria Infection	19.6	4.26	10.6	32.5	76.2	24.9	32.7	409	15	8.6	85	10.6	4.4	16.7	2.1	0.8	15.2
F469	yes	Accra	2017	no	Yes	39.2	Not Known / Missing entry	Tonsilitis	Negative	NA	NA	NA	0	Negative	Undetermined	Non-malaria Infection	14.1	4.53	10.3	31.1	73	22.7	31.1	102	16	10	46	44.1	9.9	6.5	6.2	1.4	13.6
F470	yes	Accra	2017	yes	Yes	37.4	Not Known / Missing entry	Gastroenteritis	Negative	NA	NA	NA	0	Negative	Undetermined	Non-malaria Infection	17.2	5.27	9.6	31.7	60.2	18.2	30.3	221	15.4	9.2	55	35.4	9.6	9.5	6.1	1.6	18.2
F471	yes	Accra	2017	no	Yes	37.8	Not Known / Missing entry	Sepsis/anaemia	Negative	NA	NA	NA	0	Negative	Undetermined	Non-malaria Infection	10.9	3.94	11	33.9	86	27.9	32.5	255	15.5	8.6	79.8	15.4	4.8	8.7	1.7	0.5	13.6
F472	yes	Accra	2017	no	Yes	37.4	Not Known / Missing entry	URTI	Negative	NA	NA	NA	0	Negative	Undetermined	Non-malaria Infection	7.2	5.08	11.4	36.2	71.2	22.4	31.5	166	14.8	8	26.2	65.8	8	1.9	4.7	0.6	17.8
F473	yes	Accra	2017	no	Yes	37.2	Not Known / Missing entry	URTI	Negative	NA	NA	NA	0	Negative	Undetermined	Non-malaria Infection	8.3	4.98	11.2	35.8	71.9	22.5	31.3	142	15.8	9.3	43.2	48.3	8.5	3.6	4	0.7	15.1
F474	yes	Accra	2017	yes	Yes	38.3	Not Known / Missing entry	Malaria	Negative	NA	NA	NA	0	Negative	Undetermined	Non-malaria Infection	18.6	2.76	7.2	22.7	82.3	26.1	31.7	209	15.7	9.1	80	16.8	3.2	14.9	3.1	0.6	17.9
F475	yes	Accra	2017	no	Yes	37.5	Not Known / Missing entry	Otitis media	Negative	NA	NA	NA	0	Negative	Undetermined	Non-malaria Infection	14.3	5.75	11.4	36.1	62.8	19.8	31.6	336	15	9.7	74	19.6	6.4	10.6	2.8	0.9	15.8
F476	yes	Accra	2017	no	Yes	40	Not Known / Missing entry	Malaria	Positive	NA	NA	NA	16846	Positive	P. falciparum	Uncomplicated Malaria	6	4.63	11.9	36	77.8	25.7	33	87	15.6	9.4	71.2	22.3	6.5	4.3	1.3	0.4	13.4
F477	yes	Accra	2017	yes	Yes	38.5	Not Known / Missing entry	Malaria	Positive	NA	NA	NA	14829	Positive	P. falciparum	Uncomplicated Malaria	3.8	2.77	7.8	25.1	90.5	28.2	31.1	163	15.8	9.3	46	40.8	13.2	1.7	1.6	0.5	17
F478	yes	Accra	2017	no	Yes	37.6	Not Known / Missing entry	Otitis media	Negative	NA	NA	NA	0	Negative	Undetermined	Non-malaria Infection	7.2	4.31	9.9	31.2	72.4	23	31.7	218	14.6	7.6	37.9	53	9.1	2.7	3.8	0.7	14.7
F479	yes	Accra	2017	no	Yes	38.5	Not Known / Missing entry	Otitis media	Negative	NA	NA	NA	0	Negative	Undetermined	Non-malaria Infection	17.4	3.71	7.6	24	64.7	20.5	31.7	599	14.8	7.8	86.1	8.7	5.2	15	1.5	0.9	14.9
F480	yes	Accra	2017	no	Yes	38.5	Not Known / Missing entry	Malaria	Positive	NA	NA	NA	20941	Positive	P. falciparum	Uncomplicated Malaria	8.7	4.34	11.3	35.5	81.7	26	31.9	114	15.2	8.8	60.3	31	8.7	5.2	2.7	0.8	14.4
F481	yes	Accra	2017	yes	Yes	37.5	Not Known / Missing entry	URTI	Negative	NA	NA	NA	0	Negative	Undetermined	Non-malaria Infection	4.1	3.95	9.6	30.6	77.5	24.3	31.4	230	15.1	7.7	77.7	16	6.3	3.2	0.7	0.2	14.1
F482	yes	Accra	2017	no	Yes	38.3	Not Known / Missing entry	Gastroenteritis	Negative	NA	NA	NA	0	Negative	Undetermined	Non-malaria Infection	14.5	4.09	9.3	29.2	71.3	22.7	31.9	289	15.5	8.9	30.2	61	8.8	4.4	8.8	1.3	15.1
F483	yes	Accra	2017	no	Yes	39.6	Not Known / Missing entry	Tonsilitis	Negative	NA	NA	NA	0	Negative	Undetermined	Non-malaria Infection	7.9	4.79	10.7	33.6	70.1	22.3	31.9	213	15.1	8.5	77	15.8	7.2	6.1	1.2	0.6	14.9
F484	yes	Accra	2017	no	Yes	38.3	Not Known / Missing entry	Sepsis	Negative	NA	NA	NA	0	Negative	Undetermined	Non-malaria Infection	12.3	4.48	8.8	28.9	64.5	19.6	30.5	410	14.7	7.8	63.6	32.3	4.1	7.8	4	0.5	17.5
F485	yes	Accra	2017	no	Yes	39.6	Not Known / Missing entry	Sepsis	Negative	NA	NA	NA	0	Negative	Undetermined	Non-malaria Infection	14.1	4.56	6.9	22.9	50.2	15.1	30.1	260	14.4	7.9	64.2	29.8	6	9.1	4.2	0.8	22.3
F486	yes	Accra	2017	no	Yes	37.5	Not Known / Missing entry	URTI	Negative	NA	NA	NA	0	Negative	Undetermined	Non-malaria Infection	15.6	4.1	10.6	33.1	80.7	25.9	32	324	15.2	8.1	71	23.1	5.9	11.1	3.6	0.9	13.6
F487	yes	Accra	2017	no	Yes	37.7	Not Known / Missing entry	URTI	Negative	NA	NA	NA	0	Negative	Undetermined	Non-malaria Infection	8.2	4.42	10.7	33.5	75.8	24.2	31.9	254	15.2	8.8	88.7	8.7	2.6	7.3	0.7	0.2	13.9
F488	yes	Accra	2017	no	Yes	38.8	Not Known / Missing entry	Brochities	Negative	NA	NA	NA	0	Negative	Undetermined	Non-malaria Infection	9.3	3.82	9.8	30.3	79.4	25.7	32.3	346	14.7	7.3	46.4	45.3	8.3	4.3	4.2	0.8	14
F489	yes	Accra	2017	no	Yes	37.2	Not Known / Missing entry	Gastroenteritis	Negative	NA	NA	NA	0	Negative	Undetermined	Non-malaria Infection	11.6	4.56	11.8	35.5	77.9	25.9	33.2	421	15.1	7.6	73	19.7	7.3	8.5	2.3	0.8	15
F490	yes	Accra	2017	yes	Yes	39.3	Not Known / Missing entry	Severe Malaria	Positive	NA	NA	NA	43804	Positive	P. falciparum	Uncomplicated Malaria	9.2	3.88	10.6	31.9	82.2	27.3	33.2	163	15.8	9.4	85.1	10.8	4.1	7.8	1	0.4	12.6
F491	yes	Accra	2017	yes	Yes	38.4	Not Known / Missing entry	Tonsilitis	Negative	NA	NA	NA	0	Negative	Undetermined	Non-malaria Infection	11.8	4.97	12.5	39.3	79	25.2	31.8	326	15.4	8.4	74.2	20.8	5	8.8	2.5	0.5	13.8
F492	yes	Accra	2017	no	Yes	38.2	Not Known / Missing entry	Malaria	Positive	NA	NA	NA	39250	Positive	P. falciparum	Uncomplicated Malaria	7.3	4.64	12.3	38	82	26.5	32.3	140	15.5	7.9	87.4	10.1	2.5	6.4	0.7	0.2	13.5
F493	yes	Accra	2017	no	Yes	39	Not Known / Missing entry	Malaria	Positive	NA	NA	NA	5060	Positive	P. falciparum	Uncomplicated Malaria	9.9	2.12	5.1	15.5	73.1	24.1	32.9	190	15.8	9.2	52.8	37.5	9.7	5.2	3.7	1	14.6
F494	yes	Accra	2017	yes	Yes	39.8	Not Known / Missing entry	Tonsilitis	Negative	NA	NA	NA	0	Negative	Undetermined	Non-malaria Infection	25.3	3.94	9.6	30.2	76.6	24.4	31.8	289	15.2	7.5	77.9	17.6	4.5	19.7	4.5	1.1	14.6
F495	yes	Accra	2017	yes	Yes	39.9	Not Known / Missing entry	Tonsilitis	Negative	NA	NA	NA	0	Negative	Undetermined	Non-malaria Infection	13.6	4.61	12.1	37.9	82.2	26.2	31.9	278	15	8	89.9	7.5	2.6	12.2	1	0.4	13.7
F496	yes	Accra	2017	no	Yes	36.3	Not Known / Missing entry	Gastritis	Negative	NA	NA	NA	0	Negative	Undetermined	Non-malaria Infection	7.9	4.73	11.3	35.9	76	23.9	31.4	268	14.9	8.5	77.2	15.1	7.7	6.1	1.2	0.6	13.7
F497	yes	Accra	2017	no	Yes	37.9	Not Known / Missing entry	Vaginal Candidiasis	Negative	NA	NA	NA	0	Negative	Undetermined	Non-malaria Infection	7	3.94	11.8	36.2	92	29.9	32.6	244	15.3	8.8	46.6	44.8	8.6	3.3	3.1	0.6	13.4
F498	yes	Accra	2017	no	Yes	38.2	Not Known / Missing entry	Malaria	Negative	NA	NA	NA	0	Negative	Undetermined	Non-malaria Infection	14.7	4.5	10.2	31	68.8	22.7	32.9	195	15.8	9.4	49	39.2	11.8	7.2	5.8	1.7	14.9
F499	yes	Accra	2017	no	Yes	38.1	Not Known / Missing entry	Sepsis	Negative	No bac growth	no bac growth	NA	0	Negative	Undetermined	Non-malaria Infection	6.4	4.55	12.1	37.5	82.5	26.6	32.2	246	15.8	10.1	49.4	43.9	6.7	3.2	2.8	0.4	12.9
F501	yes	Accra	2017	no	Yes	39.2	Not Known / Missing entry	Malaria	Positive	NA	NA	NA	30568	Positive	P. falciparum	Uncomplicated Malaria	6.5	4.25	10.1	30.3	71.2	23.8	33.4	202	15.4	8.6	58.6	33.9	7.5	3.8	2.2	0.5	15.5
F502	yes	Accra	2017	no	Yes	38.4	Not Known / Missing entry	Malaria	Positive	NA	NA	NA	15215	Positive	P. falciparum	Uncomplicated Malaria	7.5	4.84	11.6	35.2	72.8	24	32.9	291	15.3	8.3	79.9	16.7	3.4	6	1.3	0.2	13.5
FC001	yes	Accra	2016	no	No	36.1	Not Known / Missing entry	Pneumonia	Negative	NA	NA	NA	0	Negative	Undetermined	Non-malaria Infection	8	4.73	10.4	34.7	73.3	22	30	306	15.7	11.8	57.1	32.3	10.6	4.6	2.6	0.8	13.8
FC008	yes	Accra	2017	yes	No	36.2	Not Known / Missing entry	Common cold	Negative	NA	NA	NA	0	Negative	Undetermined	Non-malaria Infection	4.4	4.92	13.4	42.5	86.3	27.2	31.6	349	15.4	9.1	43.8	46	10.2	1.9	2.1	0.4	15.3
FC009	yes	Accra	2017	yes	No	36.6	Not Known / Missing entry	Skin sepsis	Negative	NA	NA	NA	NA	NA	Undetermined	Non-malaria Infection	7.2	4.53	10.8	33.8	74.7	23.8	31.9	224	14.5	7.4	47.2	43.8	9	3.4	3.2	0.6	17
FC010	yes	Accra	2017	no	No	35.6	Not Known / Missing entry	Gastroenteritis	Negative	NA	NA	NA	0	Negative	Undetermined	Non-malaria Infection	5.1	4.06	11.9	36.7	72.5	23.5	32.4	363	14.9	8.4	39.5	51.1	9.4	2	2.6	0.5	15.5
FC011	yes	Accra	2017	yes	No	37.3	Not Known / Missing entry	Tonsilitis	Negative	NA	NA	NA	0	Negative	Undetermined	Non-malaria Infection	10	4.28	10.6	32.6	76.2	24.8	32.5	163	15.1	8.4	73.9	15.5	10.6	7.4	1.6	1	16.2
FC012	yes	Accra	2017	yes	No	37.5	Not Known / Missing entry	Otitis media	Negative	NA	NA	NA	0	Negative	Undetermined	Non-malaria Infection	8.5	4.45	10.5	32.5	73.1	23.6	32.3	392	15.3	8.1	45.8	44.1	10.1	3.9	3.7	0.9	14.5
FC013	yes	Accra	2017	yes	No	35.9	Not Known / Missing entry	Gastroenteritis	Negative	NA	NA	NA	0	Negative	Undetermined	Non-malaria Infection	16.2	4.62	11.6	36.3	78.6	25.1	31.9	387	15.1	8.2	33.1	57.2	9.7	5.4	9.3	1.5	15
FC014	yes	Accra	2017	no	No	36.5	Not Known / Missing entry	Gastroenteritis/bilateral otitis media	Negative	NA	NA	NA	0	Negative	Undetermined	Non-malaria Infection	15.1	3.33	10.6	33	76.3	24.5	32.1	240	15.8	9.4	57.1	32	10.9	8.7	4.8	1.6	15.5
FC015	yes	Accra	2017	no	No	36.4	Not Known / Missing entry	Dermatitis	Negative	NA	NA	NA	0	Negative	Undetermined	Non-malaria Infection	14.6	4.11	11.3	35.9	70.2	22.1	31.5	162	16	9.4	29.3	59.7	11	4.3	8.7	1.6	14.6
FC016	yes	Accra	2017	yes	No	36	Not Known / Missing entry	URTI/gastroenteritis	Negative	NA	NA	NA	0	Negative	Undetermined	Non-malaria Infection	6.9	4.43	11.3	34.6	78.1	25.5	32.7	403	14.9	7.9	82.2	8.7	9.1	5.7	0.6	0.6	13.4
FC017	yes	Accra	2017	yes	No	36.8	Not Known / Missing entry	Pneumonia	Negative	NA	NA	NA	NA	NA	Undetermined	Non-malaria Infection	5.7	3.6	10.7	33.9	73.8	23.3	31.5	477	14.2	7.4	49.1	38.5	12.4	2.8	2.2	0.7	15.2
FC018	yes	Accra	2017	no	No	37.5	Not Known / Missing entry	URTI	Negative	NA	NA	NA	0	Negative	Undetermined	Non-malaria Infection	8.6	4.24	11	33.5	78.9	25.9	32.9	394	14.6	7.8	41.6	48.8	9.6	3.6	4.2	0.8	13.1
FC019	yes	Accra	2017	no	No	36.2	Not Known / Missing entry	Gastroenteritis/URTI	Negative	NA	no bac growth	NA	0	Negative	Undetermined	Non-malaria Infection	8.7	4.15	10.1	32.2	77.5	24.3	31.4	477	14.1	7.3	47.6	45.1	7.3	4.2	3.9	0.6	15.2
FC020	yes	Accra	2017	no	No	36.9	Not Known / Missing entry	URTI	Negative	NA	Enterobacter auregenes	NA	0	Negative	Undetermined	Non-malaria Infection	3.9	5.24	13.6	41.1	78.5	26	33.1	300	15.1	8.7	42.7	48.7	8.6	1.7	1.9	0.3	13
FC021	yes	Accra	2017	yes	No	36.3	Not Known / Missing entry	URTI	Negative	NA	NA	NA	0	Negative	Undetermined	Non-malaria Infection	6.4	4.37	11	34.3	78.5	25.2	32.1	354	15.4	8.8	46.2	42	11.8	3	2.7	0.7	13.3
FC022	yes	Accra	2017	no	No	36.2	Not Known / Missing entry	URTI	Negative	NA	NA	NA	NA	NA	Undetermined	Non-malaria Infection	9.8	4.9	12	37.6	76.7	24.5	31.9	230	15.3	8.5	80.9	13	6.1	7.9	1.3	0.6	13.1
FC023	yes	Accra	2017	no	No	36.5	Not Known / Missing entry	Oral Ulcer	Negative	NA	NA	NA	0	Negative	Undetermined	Non-malaria Infection	5.4	4.5	11	33.1	73.5	24.4	33.3	253	14.9	7.8	35.7	52.8	11.5	1.9	2.9	0.6	12.9
FC024	yes	Accra	2017	no	No	36.6	Not Known / Missing entry	Anaemia	Negative	NA	NA	NA	NA	NA	Undetermined	Non-malaria Infection	9.1	4.7	10.3	31.2	66.4	21.9	33	299	15.8	9.3	22.8	69.4	7.8	2.1	6.3	0.7	19.4
FC025	yes	Accra	2017	yes	No	36.6	Not Known / Missing entry	Common cold	Negative	NA	NA	NA	0	Negative	Undetermined	Non-malaria Infection	7.7	3.99	10.2	31	77.7	25.6	32.9	226	15.4	9.8	36.1	53.2	10.7	2.8	4.1	0.8	14.9
FC026	yes	Accra	2017	no	No	36.2	Not Known / Missing entry	Malaria	Negative	NA	NA	NA	0	Negative	Undetermined	Non-malaria Infection	5.2	4.02	10.6	32.2	80	26.4	33	253	15.2	9.3	65.5	27.7	6.8	3.4	1.4	0.4	14.1
FC027	yes	Accra	2017	yes	No	36.9	Not Known / Missing entry	URTI	Negative	NA	NA	NA	0	Negative	Undetermined	Non-malaria Infection	6.4	4.35	12.5	36.8	84.6	28.7	34	263	15.6	10.1	54	34.1	11.9	3.5	2.2	0.7	13.2
FC032	Yes	Accra	2017	no	No	37.1	Viral	Lower Respiratory Tract Infection, skin sepsis	Negative	Not done	Not done	Not done	0	Negative	Undetermined	Non-malaria Infection	15.1	4.66	11.8	36.9	79.3	25.3	31.9	409	12	8.8	40.2	51.5	8.3	NA	NA	NA	18.2
FC034	yes	Accra	2017	no	No	36.4	Not Known / Missing entry	Common Cold	Negative	NA	NA	NA	0	Negative	Undetermined	Non-malaria Infection	9.8	4.65	11.6	36	77.5	24.9	32.2	235	16.1	8.8	28.6	58	13.4	2.8	5.7	1.3	15.1
FC035	yes	Accra	2017	no	No	35.9	Not Known / Missing entry	Infectious Gastroentritis	Negative	NA	NA	NA	0	Negative	Undetermined	Non-malaria Infection	7	4.12	10.6	33	80.1	25.7	32.1	198	15.7	9.8	38.9	52.4	8.7	2.7	3.7	0.6	14.5
FC036	yes	Accra	2017	no	No	37.5	Not Known / Missing entry	Otitis media	Negative	NA	NA	NA	0	Negative	Undetermined	Non-malaria Infection	10.3	4.94	11.3	34.4	69.6	22.9	32.9	223	15.8	8.8	36.6	51.6	11.8	3.8	5.3	1.2	16.4
FC037	yes	Accra	2017	no	No	36.6	Not Known / Missing entry	Anaemia	Negative	NA	NA	NA	0	Negative	Undetermined	Non-malaria Infection	8.4	3.71	8.4	25.9	69.9	22.6	32.4	449	15	8.1	39.8	51.3	8.9	3.3	4.4	0.7	15.5
FC038	yes	Accra	2017	no	No	37.4	Not Known / Missing entry	Malaria	Negative	NA	NA	NA	0	Negative	Undetermined	Non-malaria Infection	8.2	3.8	10.8	31.9	84	28.4	33.8	366	15.4	8.5	41	48.3	10.7	3.4	4	0.8	12.6
FC039	yes	Accra	2017	no	No	36.2	Not Known / Missing entry	Gastroenteritis	Negative	NA	NA	NA	0	Negative	Undetermined	Non-malaria Infection	5.7	3.48	9.9	29.7	85.4	28.4	33.3	212	15.7	8.5	37.9	49.4	12.7	2.2	2.8	0.7	13.7
FC040	yes	Accra	2017	no	No	36.2	Not Known / Missing entry	Staph skin sepsis	Negative	NA	NA	NA	0	Negative	Undetermined	Non-malaria Infection	9.8	4.88	10.7	33	67.6	21.9	32.4	342	14.9	8.3	30.4	60.2	9.4	3	5.9	0.9	18.7
FC041	yes	Accra	2017	yes	No	36.2	Not Known / Missing entry	Malaria	Negative	NA	NA	NA	0	Negative	Undetermined	Non-malaria Infection	4.2	4.17	10.8	33.2	79.7	25.9	32.5	289	15.4	8.9	39.5	48.5	12	1.7	2	0.5	13.9
FC042	yes	Accra	2017	no	No	36.8	Not Known / Missing entry	Common cold	Negative	NA	NA	NA	0	Negative	Undetermined	Non-malaria Infection	10.4	4.09	9.3	28.5	69.7	22.7	32.6	502	14.6	7.3	67.9	25.7	6.4	7.1	2.7	0.6	15.3
FC043	yes	Accra	2017	no	No	35.8	Not Known / Missing entry	URTI	Negative	No bac growth	No bac growth	NA	0	Negative	Undetermined	Non-malaria Infection	7.9	4.36	11.7	34.9	80	26.8	33.5	397	14.9	7.9	54.6	31.9	13.5	4.3	2.5	1.1	12.9
FC044	yes	Accra	2017	no	No	37.1	Not Known / Missing entry	URTI	Negative	NA	NA	NA	0	Negative	Undetermined	Non-malaria Infection	6	3.73	10.2	30.7	82.2	27.3	33.3	241	15.8	8.9	28.9	60.8	10.3	1.7	3.7	0.6	13.9
FC045	yes	Accra	2017	no	No	37.4	Not Known / Missing entry	Bronchopneumonia	Negative	NA	NA	NA	0	Negative	Undetermined	Non-malaria Infection	6.5	4.67	9.8	31	66.4	21	31.6	268	15.2	9.9	68.4	22.2	9.4	4.5	1.4	0.6	16.6
FC046	yes	Accra	2017	no	No	36.1	Not Known / Missing entry	Rt Nesueble Inguinal nermis	Negative	NA	NA	NA	0	Negative	Undetermined	Non-malaria Infection	4.2	4.66	11	34.2	73.4	23.6	32.2	259	15.1	9.1	44.7	48.8	6.5	1.9	2	0.3	14.8
FC047	yes	Accra	2017	no	No	36.4	Not Known / Missing entry	Anaemia	Negative	NA	NA	NA	0	Negative	Undetermined	Non-malaria Infection	4.1	3.68	9.8	30.2	82.2	26.6	32.4	291	15.2	8.3	34.8	53.8	11.4	1.4	2.2	0.5	13.7
FC048	yes	Accra	2017	no	No	37	Not Known / Missing entry	Gastroenteritis	Negative	NA	NA	NA	0	Negative	Undetermined	Non-malaria Infection	5.4	4.13	11.4	34	82.4	27.6	33.5	167	15.4	9	63.7	24.6	11.7	3.5	1.3	0.6	13.1
FC049	yes	Accra	2017	no	No	37.3	Not Known / Missing entry	Haematuria	Negative	NA	NA	NA	0	Negative	Undetermined	Non-malaria Infection	3.4	4.57	13.6	40.2	88	29.8	33.8	165	16.3	11.4	54	37.4	8.6	1.8	1.3	0.3	14.5
FC050	yes	Accra	2017	yes	No	36.8	Not Known / Missing entry	Anaemia	Negative	NA	NA	NA	0	Negative	Undetermined	Non-malaria Infection	5.2	3.98	10.8	33	82.8	27.1	32.8	239	15.6	9	62.5	29	8.5	3.3	1.5	0.4	13
FC051	yes	Accra	2017	no	No	36	Not Known / Missing entry	Tinea caporis	Negative	NA	NA	NA	0	Negative	Undetermined	Non-malaria Infection	3.5	4.19	10.8	34	81.2	25.8	31.7	228	15.5	8.8	23.8	62.9	13.3	0.8	2.2	0.5	14.1
FC052	yes	Accra	2017	no	No	37.1	Not Known / Missing entry	Enteric fever	Negative	NA	NA	NA	0	Negative	Undetermined	Non-malaria Infection	4.7	4.25	11.5	37.4	87.9	27.1	30.8	222	15.7	9.7	61.6	27.3	11.1	2.9	1.3	0.5	13.1
FC054	yes	Accra	2017	yes	No	36.4	Not Known / Missing entry	Measles	Negative	NA	NA	NA	0	Negative	Undetermined	Non-malaria Infection	5.1	4.16	10.8	34.2	82.1	26	31.6	264	15.7	9.7	64	28	8	3.3	1.4	0.4	12.9
FC055	yes	Accra	2017	yes	No	37	Not Known / Missing entry	Malaria	Negative	NA	NA	NA	NA	NA	Undetermined	Non-malaria Infection	5.6	4.61	10.6	33.9	73.6	23	31.2	296	15.3	10	61.7	22.4	15.9	3.5	1.3	0.8	14.7
FC056	yes	Accra	2017	yes	No	36	Not Known / Missing entry	Gastroenteritis	Negative	NA	NA	NA	0	Negative	Undetermined	Non-malaria Infection	5.8	4.31	11.9	36.9	85.7	27.6	32.2	210	15.8	10.4	45.6	43.8	10.6	2.7	2.5	0.6	13.8
FC057	yes	Accra	2017	yes	No	37.2	Not Known / Missing entry	URTI	Negative	NA	NA	NA	0	Negative	Undetermined	Non-malaria Infection	8.8	4.91	10.3	33.3	67.9	21	30.9	372	14.8	7.4	53.9	37.5	8.6	4.7	3.3	0.8	15.2
FC058	yes	Accra	2017	no	No	35.9	Not Known / Missing entry	Arthritis	Negative	NA	NA	NA	0	Negative	Undetermined	Non-malaria Infection	6.3	5.01	11.6	37.5	74.8	23.2	31	339	15.2	8.6	40.9	45.6	13.5	2.6	2.9	0.8	14.4
FC059	yes	Accra	2017	no	No	36.4	Not Known / Missing entry	NA	Negative	NA	NA	NA	0	Negative	Undetermined	Non-malaria Infection	4.5	4.59	9.4	30.2	65.8	20.5	31.1	338	15.1	8.1	29.1	57.5	13.4	1.3	2.6	0.6	15.8
FC060	yes	Accra	2017	no	No	37.2	Not Known / Missing entry	Malaria	Negative	NA	NA	NA	0	Negative	Undetermined	Non-malaria Infection	7.1	5.36	12.3	40.1	74.9	22.9	30.6	320	15.3	10	45	42.4	12.6	3.2	3	0.9	14.6
FC061	yes	Accra	2017	no	No	37.1	Not Known / Missing entry	URTI	Negative	NA	NA	NA	0	Negative	Undetermined	Non-malaria Infection	4	5.62	10.6	34.6	61.6	18.9	30.6	261	15	9.2	41.5	47.7	10.8	1.7	1.9	0.4	17
FC062	yes	Accra	2017	no	No	36.5	Not Known / Missing entry	URTI	Positive	NA	NA	NA	0	Negative	P. falciparum	Uncomplicated Malaria	11.4	5.68	12.5	39.5	69.6	22	31.6	301	15.3	8.2	74.1	16.9	9	8.5	1.9	1	14.2
FC063	yes	Accra	2017	no	No	36.5	Not Known / Missing entry	URTI	Negative	NA	NA	NA	NA	NA	Undetermined	Non-malaria Infection	10.3	4.79	11.5	36.7	76.6	24	31.3	314	15.1	8	64.6	25	10.4	6.7	2.6	1	13
FC064	yes	Accra	2017	no	No	37.2	Not Known / Missing entry	Malaria	Negative	NA	NA	NA	0	Negative	Undetermined	Non-malaria Infection	7.5	4.5	10	32	71.1	22.2	31.3	316	15	8.4	65	22	13	4.9	1.7	0.9	13.7
FC065	yes	Accra	2017	yes	No	35.2	Not Known / Missing entry	Common Cold	Negative	NA	NA	NA	0	Negative	Undetermined	Non-malaria Infection	8.9	4.93	11.9	42.2	85.6	24.1	28.2	329	15.3	8.2	42.7	44.9	12.4	3.8	4	1.1	13.7
FC066	yes	Accra	2017	NA	Yes	36.5	Not Known / Missing entry	Malaria	Negative	NA	NA	NA	0	Negative	Undetermined	Non-malaria Infection	5.5	5.18	11.5	41.5	80.2	22.2	27.7	264	15.6	8	49.5	40.6	9.9	2.8	2.2	0.5	14.1
FC067	yes	Accra	2017	no	No	36.8	Not Known / Missing entry	URTI	Negative	NA	NA	NA	NA	NA	Undetermined	Non-malaria Infection	7.8	5.35	12	42.1	78.6	22.4	28.5	340	15.9	10	48.5	42.5	9	3.8	3.3	0.7	14.8
FC068	yes	Accra	2017	no	No	36.5	Not Known / Missing entry	URTI	Negative	NA	NA	NA	0	Negative	Undetermined	Non-malaria Infection	4.9	6.02	13.4	47.8	79.4	22.3	28	272	16	9.4	43.4	45.3	11.3	2.1	2.2	0.6	12.2
FC069	yes	Accra	2017	yes	No	37.2	Not Known / Missing entry	Common cold	Negative	NA	NA	NA	0	Negative	Undetermined	Non-malaria Infection	6.5	5.15	11.8	41.5	80.5	22.9	28.5	336	15.7	8.8	40.8	47.1	12.1	2.7	3.1	0.7	14.5
FC070	yes	Accra	2017	yes	No	35.9	Not Known / Missing entry	Anaemia	Negative	NA	NA	NA	0	Negative	Undetermined	Non-malaria Infection	8.4	4.11	7.9	30.2	73.4	19.2	26.2	384	15.1	7.9	48.3	42.7	9	4.1	3.6	0.7	16.2
FC071	yes	Accra	2017	no	No	36.9	Not Known / Missing entry	URTI	Negative	NA	NA	NA	0	Negative	Undetermined	Non-malaria Infection	9.5	4.22	9.6	30.5	66	18.4	27.9	264	15.4	9.3	81.5	11.6	6.9	7.7	1.1	0.7	17.1
FC072	yes	Accra	2017	no	No	36.4	Not Known / Missing entry	URTI	Negative	NA	NA	NA	0	Negative	Undetermined	Non-malaria Infection	8.8	5.71	12	42.7	74.8	21	28.1	424	14.8	7.1	64.2	23.6	12.2	5.6	2.1	1.1	15.4
FC073	yes	Accra	2017	no	No	36.8	Not Known / Missing entry	Helminthiasis	Negative	NA	NA	Negative	0	Negative	Undetermined	Non-malaria Infection	6.9	6.67	13.2	48.2	72.2	19.8	27.4	260	15.3	8.6	36.8	49.7	13.5	2.5	3.5	0.9	20.2
FC074	yes	Accra	2017	no	No	36.4	Not Known / Missing entry	NA	Negative	NA	NA	NA	0	Negative	Undetermined	Non-malaria Infection	9.4	5.21	10.1	36.8	70.6	19.4	27.5	458	15.2	8.7	54.3	34.9	10.8	5.1	3.3	1	14.3
FC075	yes	Accra	2017	no	No	36.8	Not Known / Missing entry	Malaria	Negative	NA	NA	NA	0	Negative	Undetermined	Non-malaria Infection	11.2	5.17	12	42.3	81.8	23.2	28.4	478	15.5	8.8	63.7	28.5	7.8	7.1	3.2	0.9	13.9
FC076	yes	Accra	2017	yes	No	36.9	Not Known / Missing entry	RTI	Negative	NA	NA	NA	0	Negative	Undetermined	Non-malaria Infection	4.6	4.36	11.8	33.9	81.9	23.1	28.2	283	15.5	9.2	48	40	12	2.2	1.8	0.6	13.5
FC077	yes	Accra	2017	yes	No	36.5	Not Known / Missing entry	Common cold	Negative	NA	NA	NA	0	Negative	Undetermined	Non-malaria Infection	16.5	4.58	11.6	34.6	74.3	20.8	28	180	15.6	9.5	24.7	67.1	8.2	4.1	11.1	1.3	16.7
FC078	yes	Accra	2017	no	No	36.3	Not Known / Missing entry	Tonsilitis	Negative	NA	NA	NA	0	Negative	Undetermined	Non-malaria Infection	7.1	5.73	9.8	36.7	64.1	17.1	26.7	378	14.8	8.1	54	34	12	3.8	2.4	0.9	21.6
FC079	yes	Accra	2017	no	No	36.3	Not Known / Missing entry	Dermatitis	Negative	NA	NA	NA	NA	NA	Undetermined	Non-malaria Infection	7.6	5.21	13	41.2	86.7	25	28.8	399	15.2	7.9	53.9	33.3	12.8	4.1	2.5	1	13.9
FC080	yes	Accra	2017	no	No	36.4	Not Known / Missing entry	URTI	Negative	NA	NA	NA	0	Negative	Pseodomonas aeruginosa	Non-malaria Infection	5.7	5.49	12.3	43.7	79.6	22.4	28.1	352	15.3	8.6	40.2	49.5	10.3	2.3	2.8	0.6	12.9
FC081	yes	Accra	2017	no	No	36.4	Not Known / Missing entry	Otitis media	Negative	NA	NA	NA	0	Negative	Undetermined	Non-malaria Infection	8.7	5.76	11.1	34.8	70.8	19.3	27.2	327	15	8.5	52	38.7	9.3	4.5	3.4	0.8	17
FC082	yes	Accra	2017	no	No	38.4	Not Known / Missing entry	URTI	Negative	NA	NA	NA	0	Negative	Undetermined	Non-malaria Infection	7.3	3.45	10.1	30.3	83.9	22.7	27.1	442	14.7	7.9	26.2	65.4	8.4	1.9	4.8	0.6	15
FC083	yes	Accra	2017	yes	No	36.4	Not Known / Missing entry	Gastroenteritis	Negative	NA	NA	NA	0	Negative	Undetermined	Non-malaria Infection	10.6	5.97	10.7	39.3	65.9	17.9	27.2	372	15.1	8.8	29.3	57.5	13.2	3.1	6.1	1.4	17.7
FC084	yes	Accra	2017	no	No	36.8	Not Known / Missing entry	NA	Negative	NA	NA	NA	0	Negative	Undetermined	Non-malaria Infection	12.2	5.44	12.1	36.6	74.7	22.2	29.8	251	14.9	8.4	15	78	7	1.8	9.5	0.9	15.1
FC085	yes	Accra	2017	no	No	36.5	Not Known / Missing entry	URTI	Negative	NA	NA	NA	0	Negative	Undetermined	Non-malaria Infection	6.1	4.82	12.3	36.9	84.6	25.5	30.2	191	15.6	8.6	69.5	21.2	9.3	4.2	1.3	0.6	12.9
FC086	yes	Accra	2017	no	No	37	Not Known / Missing entry	Tonsilitis	Negative	NA	NA	NA	0	Negative	Undetermined	Non-malaria Infection	10.6	4.15	12	36.9	77.4	23.3	30.1	452	15.7	8.9	76.4	16.1	7.5	8.1	1.7	0.8	14
FC087	yes	Accra	2017	no	No	36.6	Not Known / Missing entry	Otitis media	Negative	NA	NA	NA	0	Negative	Undetermined	Non-malaria Infection	5	5.56	12.1	41.6	84.8	29.8	32.1	368	15.7	9.8	36	54.7	9.3	1.8	2.7	0.5	15.3
FC088	yes	Accra	2017	no	No	36.8	Not Known / Missing entry	URTI	Negative	NA	NA	NA	0	Negative	Undetermined	Non-malaria Infection	11.2	6.08	11.7	40.9	67.2	19.2	28.6	227	14.9	8.6	62.4	27.3	10.3	7	3.1	1.1	18
FC089	yes	Accra	2017	yes	No	36.4	Not Known / Missing entry	URTI	Negative	NA	NA	NA	0	Negative	Undetermined	Non-malaria Infection	6.8	5.35	11.8	41.4	77.4	22.1	28.5	381	15.2	8.6	33.2	55	11.8	2.3	3.7	0.8	15.2
FC090	yes	Accra	2017	no	No	36.5	Not Known / Missing entry	Tonsilitis	Negative	NA	NA	NA	0	Negative	Undetermined	Non-malaria Infection	4.3	5.24	12	42.9	81.8	22.9	28	284	15.3	8.4	38.7	53.4	7.9	1.7	2.3	0.3	14.1
FC091	yes	Accra	2017	no	No	36.8	Not Known / Missing entry	Pneumonia	Negative	NA	NA	NA	NA	NA	Undetermined	Non-malaria Infection	8.7	5.63	12.7	36.5	79.1	22.6	28.5	381	15.1	8	54.7	38.2	7.1	4.8	3.3	0.6	13.3
FC092	yes	Accra	2017	yes	No	36.5	Not Known / Missing entry	Gastroenteritis	Negative	NA	NA	NA	0	Negative	Undetermined	Non-malaria Infection	10	5.41	11.9	34.7	74.4	22	29.6	344	14.8	7.7	69.6	23.2	7.2	7	2.3	0.7	14.3
FC093	yes	Accra	2017	no	No	36.6	Not Known / Missing entry	URTI	Negative	NA	No bac growth	NA	0	Negative	Undetermined	Non-malaria Infection	6.9	5.38	11.6	34.8	77.5	21.6	27.8	367	15.9	10	73.5	19.3	7.2	5.1	1.3	0.5	14.2
FC094	yes	Accra	2017	yes	No	36	Not Known / Missing entry	Tonsilitis	Negative	NA	NA	NA	0	Negative	Undetermined	Non-malaria Infection	8	5.41	12.7	44.3	81.9	23.5	28.7	347	15.6	9	81	10.5	8.5	6.5	0.8	0.7	15
FC095	yes	Accra	2017	no	No	36.8	Not Known / Missing entry	NA	Negative	NA	NA	NA	NA	NA	Undetermined	Non-malaria Infection	6.6	4.1	11.8	34.2	79.2	22.6	28.5	335	15.2	8.5	46.7	40.7	12.6	3.1	2.7	0.8	13.5
FC096	yes	Accra	2017	no	No	36.1	Not Known / Missing entry	Gastritis	Negative	NA	NA	NA	NA	NA	Undetermined	Non-malaria Infection	7.1	5.09	12.8	38.4	85.2	25.1	29.5	311	16	9.3	60.5	28.1	11.4	4.3	2	0.8	13
FC097	yes	Accra	2017	no	No	37	Not Known / Missing entry	Enteric fever	Negative	NA	NA	NA	0	Negative	Undetermined	Non-malaria Infection	4.6	5.2	11.8	35.4	79.5	22.7	28.5	235	15.4	10.6	44.5	47.9	7.6	2	2.3	0.3	13.8
FC098	yes	Accra	2017	yes	No	36.8	Not Known / Missing entry	URTI	Negative	NA	NA	NA	0	Negative	Undetermined	Non-malaria Infection	15.3	5.01	11.5	33.1	78	23	29.4	527	15.2	8.3	35.8	55.3	8.9	5.5	8.5	1.3	14.8
FC099	yes	Accra	2017	no	No	36	Not Known / Missing entry	Gastroenteritis	Negative	NA	NA	NA	0	Negative	Undetermined	Non-malaria Infection	10.5	5.3	12.1	36.3	77.9	22.8	29.3	268	15.4	7.9	33.9	48.2	17.9	3.6	5.1	1.8	13.8
FC100	yes	Accra	2017	no	No	36.2	Not Known / Missing entry	NA	Negative	NA	NA	NA	0	Negative	Undetermined	Non-malaria Infection	7.7	5.41	11.6	33.7	73.4	21.4	29.2	303	14.7	7.1	22	72.8	5.2	1.7	5.6	0.4	14.4
FC101	yes	Accra	2017	no	No	36.9	Not Known / Missing entry	URTI	Negative	NA	NA	NA	0	Negative	Undetermined	Non-malaria Infection	7.5	4.17	10.8	33.4	87	25.9	29.8	285	15.8	9.1	40	49.6	10.4	3	3.7	0.8	13.7
FC102	yes	Accra	2017	yes	No	36.4	Not Known / Missing entry	Otitis media	Negative	NA	NA	NA	0	Negative	Undetermined	Non-malaria Infection	10.5	5.16	10.4	35.1	68.1	20.2	29.6	362	14.8	7.9	32.2	51.3	16.5	3.4	5.4	1.7	20
FC103	yes	Accra	2017	no	No	36.4	Not Known / Missing entry	URTI	Negative	NA	No bac growth	NA	0	Negative	Undetermined	Non-malaria Infection	8	4.07	8.4	25.4	71.2	20.6	29	376	15.2	8.8	43.7	44.8	11.5	3.5	3.6	0.9	16.8
FC104	yes	Accra	2017	no	No	36.5	Not Known / Missing entry	Tonsilitis	Negative	NA	No bac growth	NA	0	Negative	Undetermined	Non-malaria Infection	12.8	5.1	10	30.1	66.8	19.6	29.4	454	15	7.8	49.7	41.6	8.7	6.4	5.3	1.1	13.9
FC105	yes	Accra	2017	no	No	35.8	Not Known / Missing entry	Gastroenteritis/URTI	Negative	No bac growth	No bac growth	NA	0	Negative	Undetermined	Non-malaria Infection	9.1	5	12.1	36.3	80.6	24.2	30	171	15.8	9.6	25.9	68.5	5.6	2.4	6.2	0.5	13.98
FC106	yes	Accra	2017	no	No	36	Not Known / Missing entry	Gastroenteritis	Negative	NA	NA	NA	0	Negative	Undetermined	Non-malaria Infection	7.2	4.44	9.8	28.7	76	22.1	29	403	15.1	7.8	36.9	51.9	11.2	2.7	3.7	0.8	14.7
FC107	yes	Accra	2017	no	No	36.5	Not Known / Missing entry	Bronchopneumonia	Negative	NA	NA	NA	0	Negative	Undetermined	Non-malaria Infection	7.7	4.61	11.2	33.6	79.4	24.3	30.6	359	14.9	7.7	66.5	25.2	8.3	5.2	1.9	0.6	14.6
FC108	yes	Accra	2017	yes	No	36.7	Not Known / Missing entry	URTI	Negative	NA	NA	NA	0	Negative	Undetermined	Non-malaria Infection	10.3	6.02	12.6	36.3	71.9	20.9	29.1	235	15.1	8.6	40.6	49.5	9.9	4.2	5.1	1	18.6
FC109	yes	Accra	2017	yes	No	36.6	Not Known / Missing entry	NA	Negative	NA	NA	Negative	0	Negative	Undetermined	Non-malaria Infection	7.7	4.95	11	33.5	77.7	22.2	28.6	330	14.9	7.3	52.7	36.9	10.4	4.1	2.8	0.8	13.6
FC110	yes	Accra	2017	no	No	36.8	Not Known / Missing entry	NA	Negative	NA	NA	NA	0	Negative	Undetermined	Non-malaria Infection	4	5.18	13.4	39.1	87.1	25.9	29.7	251	15.3	9.2	39.6	49.3	11.1	1.6	2	0.4	13.9
FC111	yes	Accra	2017	no	No	36.9	Not Known / Missing entry	NA	Negative	NA	NA	NA	0	Negative	Undetermined	Non-malaria Infection	8	5.08	11.3	38.4	75.5	22.2	29.5	147	16.3	8.7	57.2	30.3	12.5	4.6	2.4	1	14.6
FC112	yes	Accra	2017	no	No	36.2	Not Known / Missing entry	URTI	Negative	NA	NA	NA	0	Negative	Undetermined	Non-malaria Infection	6.4	5.39	12	36.6	77.1	22.3	28.9	264	15.6	9.2	47.8	38.7	13.5	3.1	2.5	0.8	14.2
FC113	yes	Accra	2017	yes	No	36.9	Not Known / Missing entry	URTI, viral exanthem	Negative	NA	NA	NA	NA	NA	Undetermined	Non-malaria Infection	9.5	3.69	10.2	34	59.8	17.9	30	339	14.6	7.6	60.1	31.3	8.6	5.7	3	0.8	17.8
FC114	yes	Accra	2017	yes	No	36	Not Known / Missing entry	URTI	Negative	NA	NA	NA	0	Negative	Undetermined	Non-malaria Infection	14.5	5.03	10.9	31.2	73.9	21.7	29.3	442	15.2	7.8	55.8	39.1	5.1	8.1	5.7	0.7	15.3
FC115	yes	Accra	2017	no	No	36.2	Not Known / Missing entry	Gastritis	Negative	NA	NA	NA	0	Negative	Undetermined	Non-malaria Infection	4.7	4.38	12.8	42.9	73.5	22	29.9	348	15	9.1	64.3	27.4	8.3	3	1.3	0.4	15.2
FC116	yes	Accra	2017	no	No	35.7	Not Known / Missing entry	Staph skin sepsis, tinea capitis	Negative	NA	NA	NA	0	Negative	Undetermined	Non-malaria Infection	10	4.71	11.4	33.7	80.1	24.2	30.2	436	15.5	9.2	56.8	36.1	7.1	5.7	3.6	0.7	13.2
FC117	yes	Accra	2017	no	No	36.1	Not Known / Missing entry	URTI	Negative	NA	NA	NA	0	Negative	Undetermined	Non-malaria Infection	10.1	5.4	11.5	33.7	71.6	21.3	29.7	304	14.8	7.8	41.3	43.8	14.9	4.2	4.4	1.5	15.6
FC118	yes	Accra	2017	yes	No	36.8	Not Known / Missing entry	Cough/ Fever	Negative	NA	NA	NA	0	Negative	Undetermined	Non-malaria Infection	18.3	6.45	12	36.8	63.2	18.6	29.4	412	14.8	9.2	39.2	52.8	8	7.2	9.7	1.4	19.3
FC119	yes	Accra	2017	yes	No	36.4	Not Known / Missing entry	Cough/ Fever	Negative	NA	NA	NA	0	Negative	Undetermined	Non-malaria Infection	10.7	4.82	10.3	36.2	75	21.4	28.5	246	16.3	9	34.6	55.9	9.5	3.7	6	1	13.4
FC120	yes	Accra	2017	yes	No	36.7	Not Known / Missing entry	URTI	Negative	NA	NA	NA	0	Negative	Undetermined	Non-malaria Infection	7.4	4.68	10.8	36.8	78.7	23.1	29.3	355	14.9	7.4	27.2	63.2	9.6	2	4.7	0.7	13.9
FC121	yes	Accra	2017	yes	No	36.5	Not Known / Missing entry	Fever	Negative	NA	NA	NA	0	Negative	Undetermined	Non-malaria Infection	11.2	4.42	12.1	37.6	76.7	22.3	29.1	421	14.8	7.8	83.6	12.1	4.3	9.4	1.4	0.4	13.6
FC122	yes	Accra	2017	yes	No	36.4	Not Known / Missing entry	URTI	Negative	NA	NA	NA	0	Negative	Undetermined	Non-malaria Infection	10.8	3.61	12.6	42	79.4	23.3	29.3	228	15.4	8.7	77.9	13.7	8.4	8.4	1.5	0.9	14
FC123	yes	Accra	2017	no	No	36.3	Not Known / Missing entry	URTI	Negative	NA	NA	NA	0	Negative	Undetermined	Non-malaria Infection	10.1	4.36	11	37.9	70.7	20.5	29	260	15	9.3	56.5	26.9	16.6	5.7	2.7	1.7	18.1
FC124	yes	Accra	2017	no	No	36.3	Not Known / Missing entry	Anaemia	Negative	NA	NA	NA	0	Negative	Undetermined	Non-malaria Infection	4.1	4.67	12.6	37.6	75.2	22.2	29.6	204	15.5	11.2	40	49.5	10.5	1.6	2.1	0.4	14.3
FC125	yes	Accra	2017	no	No	36.5	Not Known / Missing entry	LRTI	Negative	NA	NA	NA	0	Negative	Undetermined	Non-malaria Infection	7.7	5.3	14.3	42.9	88.6	27	30.5	324	15.8	8.9	44.4	46.7	8.9	3.4	3.6	0.7	13.4
FC126	yes	Accra	2017	yes	No	36	Not Known / Missing entry	URTI	Negative	NA	NA	NA	0	Negative	Undetermined	Non-malaria Infection	6.2	4.88	12	36.9	83.9	24.6	29.3	285	15.5	8	42.5	50.2	7.3	2.6	3.1	0.5	13.7
FC127	yes	Accra	2017	yes	No	36.5	Not Known / Missing entry	Dermatitis	Negative	NA	NA	NA	0	Negative	Undetermined	Non-malaria Infection	14.4	4.69	11.5	37.3	60.3	17.2	28.5	431	14.9	7.4	34.8	53.1	12.1	5	7.7	1.7	16.8
FC128	yes	Accra	2017	no	No	36	Not Known / Missing entry	Otitis media	Negative	NA	NA	NA	0	Negative	Undetermined	Non-malaria Infection	7	4.89	10.7	37	75.7	21.9	28.9	290	15	7.9	45.8	43	11.2	3.2	3	0.8	14.2
FC129	yes	Accra	2017	no	No	35.7	Not Known / Missing entry	Gastroenteritis	Negative	NA	NA	NA	0	Negative	Undetermined	Non-malaria Infection	14	5.05	11.2	38.6	76.4	22.2	29	190	15.5	7.7	22.2	67	10.8	3.1	9.4	1.5	15.4
FC130	yes	Accra	2017	yes	No	36	Not Known / Missing entry	URTI	Negative	No bac growth	NA	NA	0	Negative	Undetermined	Non-malaria Infection	9	5.22	12.6	37.4	83.2	24.1	29	418	15.5	9	66.2	26.7	7.1	6	2.4	0.6	13.7
FC131	yes	Accra	2017	yes	No	35.3	Not Known / Missing entry	Tonsilitis	Negative	NA	NA	NA	0	Negative	Undetermined	Non-malaria Infection	8.3	5.62	10.9	31.7	68.8	19.4	28.2	286	15.3	9.1	45.3	41.6	13.1	3.8	3.5	1	17.2
FC132	yes	Accra	2017	no	No	36.8	Not Known / Missing entry	URTI	Negative	No bac growth	NA	NA	0	Negative	Undetermined	Non-malaria Infection	10.2	4.76	12.1	36.8	85.8	25.4	29.6	393	15.6	8.9	72.2	20	7.8	7.4	2	0.8	12.7
FC133	yes	Accra	2017	no	No	36.1	Not Known / Missing entry	NA	Negative	NA	NA	NA	0	Negative	Undetermined	Non-malaria Infection	15.9	5.4	11.1	33.7	71.6	20.6	28.7	148	15.9	9.8	38	52.7	9.3	6	8.4	1.5	15.1
FC134	yes	Accra	2017	no	No	36.1	Not Known / Missing entry	NA	Negative	NA	NA	NA	0	Negative	Undetermined	Non-malaria Infection	9	4.42	11.4	38.9	74.5	21.8	29.3	385	15.1	7.2	53.8	34.3	11.9	4.8	3.1	1.1	14.9
FC135	yes	Accra	2017	no	No	36	Not Known / Missing entry	Rhinitis	Negative	NA	NA	NA	0	Negative	Undetermined	Non-malaria Infection	4.4	4.33	11.6	40.7	64.3	18.3	28.5	326	15.3	9.2	36.9	52.9	10.2	1.6	2.4	0.4	15.7
FC136	yes	Accra	2017	yes	No	36.8	Not Known / Missing entry	Otitis media	Negative	NA	NA	NA	NA	NA	Undetermined	Non-malaria Infection	5.5	4.19	11.9	40.4	81	23.8	29.4	342	15.2	8.9	56.5	32	11.5	3.1	1.8	0.6	14.9
FC137	yes	Accra	2017	no	No	36.7	Not Known / Missing entry	NA	Negative	NA	NA	NA	0	Negative	Undetermined	Non-malaria Infection	4.3	5.5	13.3	45.6	82.9	24.2	29.2	294	15.6	8.9	38.2	49.5	12.3	1.6	2.2	0.5	14.1
FC138	yes	Accra	2017	no	No	36.3	Not Known / Missing entry	URTI	Negative	NA	NA	NA	0	Negative	Undetermined	Non-malaria Infection	3.5	4.51	11.9	41.1	79.9	23.1	28.9	143	15.7	9.7	61.3	35.5	3.2	2.2	1.2	0.1	14
FC139	yes	Accra	2017	no	No	36.8	Not Known / Missing entry	Chicken pox	Negative	NA	NA	NA	0	Negative	Undetermined	Non-malaria Infection	6.9	4.32	11.7	40.7	76.5	22	28.7	400	14.8	7.3	46.3	38.2	15.5	3.2	2.6	1.1	14.7
FC140	yes	Accra	2017	yes	No	36.7	Not Known / Missing entry	URTI	Negative	NA	NA	NA	0	Negative	Undetermined	Non-malaria Infection	6.7	5.07	11.6	39.6	78.2	22.9	29.3	171	15.9	9	32.8	60.5	6.7	2.2	4.1	0.4	14.2
FC141	yes	Accra	2017	no	No	36.7	Not Known / Missing entry	NA	Negative	NA	NA	NA	0	Negative	Undetermined	Non-malaria Infection	9.2	5.86	12.9	44.5	75.9	22	29	317	14.6	7.3	88.7	7.4	3.9	8.2	0.7	0.3	14.3
FC142	yes	Accra	2017	no	No	36.9	Not Known / Missing entry	Sepsis	Negative	NA	NA	NA	0	Negative	Undetermined	Non-malaria Infection	9.1	4.9	11.4	38.8	79.2	23.3	29.4	166	15.9	10.6	65.7	29.1	5.2	6	2.6	0.5	13
FC143	yes	Accra	2017	yes	No	36.8	Not Known / Missing entry	Gastroenteritis	Negative	NA	NA	NA	0	Negative	Undetermined	Non-malaria Infection	11.8	4.16	8.8	31.1	74.8	21.2	28.3	571	14.8	7.9	65.2	28.7	6.1	7.7	3.4	0.7	17.1
FC144	yes	Accra	2017	no	No	35.9	Not Known / Missing entry	Fever	Negative	NA	NA	Plasmodium	0	Negative	P. falciparum	Uncomplicated Malaria	4.3	5.49	12.7	43	78.4	23.1	29.5	289	15.4	8.7	40.3	45.9	13.8	1.7	2	0.6	15.5
FC145	yes	Accra	2017	no	No	35.7	Not Known / Missing entry	Gastroenteritis	Negative	NA	NA	NA	0	Negative	Undetermined	Non-malaria Infection	6.2	6	13.3	40.7	77.9	22.2	28.5	320	15.4	8.5	66.2	27.9	5.9	4.1	1.7	0.4	14.6
FC146	yes	Accra	2017	no	No	35.1	Not Known / Missing entry	Dermatitis	Negative	NA	NA	NA	0	Negative	Undetermined	Non-malaria Infection	7.9	6.63	13.2	39.8	67.5	19.9	29.5	248	15.2	8.3	24.1	68.7	7.2	1.9	5.4	0.6	16.3
FC147	yes	Accra	2017	no	No	36	Not Known / Missing entry	Fever, cough	Negative	NA	NA	NA	0	Negative	Undetermined	Non-malaria Infection	9.6	5.89	10.9	37.6	63.9	18.5	29	249	14.7	7.7	36.7	56.1	7.2	3.5	5.4	0.7	18.5
FC148	yes	Accra	2017	no	No	36.3	Not Known / Missing entry	Malaria	Negative	NA	NA	NA	0	Negative	Undetermined	Non-malaria Infection	10	4.23	11.8	38.7	76	22.6	29.7	480	14.8	7.5	66.4	25	8.6	6.6	2.5	0.9	14.6
FC149	yes	Accra	2017	yes	No	35.9	Not Known / Missing entry	URTI	Negative	NA	NA	NA	0	Negative	Undetermined	Non-malaria Infection	9.1	4.54	11.4	37.7	73.4	20.6	28	293	15.4	8.2	41.9	48.3	9.8	3.8	4.4	0.9	16.8
FC150	yes	Accra	2017	no	No	36.2	Not Known / Missing entry	URTI	Negative	NA	NA	NA	0	Negative	Undetermined	Non-malaria Infection	4.3	4.52	11.7	40	61.4	17.9	29.2	216	14.9	9.5	52.2	38.4	9.4	2.2	1.7	0.4	17.6
FC151	yes	Accra	2017	no	No	36.4	Not Known / Missing entry	Malaria	Negative	NA	No bac growth	NA	0	Negative	Undetermined	Non-malaria Infection	7.5	4.27	10.9	35.5	85.4	25.5	29.9	272	15.1	9.3	70.1	21.8	8.1	5.3	1.6	0.6	12.8
FC152	yes	Accra	2017	no	No	36.6	Not Known / Missing entry	Sepsis, URTI	Negative	NA	NA	NA	0	Negative	Undetermined	Non-malaria Infection	15.2	5.5	12	40.2	73	21.8	29.9	424	15.6	8.8	59.1	33.1	7.8	9	5	1.2	15.1
FC153	yes	Accra	2017	no	No	36.3	Not Known / Missing entry	Gastroenteritis	Negative	NA	NA	NA	0	Negative	Undetermined	Non-malaria Infection	9.1	4.63	11.9	34.8	72.5	21.1	29.2	101	15.5	9.8	53.1	32.8	14.1	4.8	3	1.3	14.3
FC154	yes	Accra	2017	no	Yes	36	Not Known / Missing entry	Gastroenteritis	Negative	NA	NA	NA	0	Negative	Undetermined	Non-malaria Infection	11.9	4.3	13	39.8	71.1	20.6	29	381	15.6	9.5	40.9	44.9	14.2	4.9	5.3	1.7	16.1
FC155	yes	Accra	2017	yes	No	36.4	Not Known / Missing entry	URTI	Negative	NA	NA	NA	0	Negative	Undetermined	Non-malaria Infection	19.7	4.43	10.5	35.9	68	19.3	28.4	491	15.2	7.9	67.1	20.3	12.6	13.2	4	2.5	15.3
FC156	yes	Accra	2017	no	No	35.8	Not Known / Missing entry	URTI	Negative	NA	NA	NA	0	Negative	Undetermined	Non-malaria Infection	4.8	4.18	11.7	37.3	77.2	22.6	29.3	254	15.3	9.1	37	54.1	8.9	1.8	2.6	0.4	14
FC157	yes	Accra	2017	yes	No	36.9	Not Known / Missing entry	Gastritis	Negative	NA	NA	NA	0	Negative	Undetermined	Non-malaria Infection	9.2	5.64	14.1	42.9	85	25	29.4	310	14.8	7.9	69.7	25	5.3	6.4	2.3	0.5	15.2
FC158	yes	Accra	2017	no	No	36.5	Not Known / Missing entry	Malaria	Negative	NA	NA	NA	0	Negative	Undetermined	Non-malaria Infection	6.3	6.16	12.2	42.1	68.3	19.8	29	275	15.1	8.6	51	38.2	10.8	3.2	2.4	0.7	16
FC159	yes	Accra	2017	yes	No	36.5	Not Known / Missing entry	URTI	Negative	NA	NA	NA	0	Negative	Undetermined	Non-malaria Infection	6.5	4.42	9.9	28.7	76.3	22.4	29.4	199	15.6	8.7	48	44.6	7.4	3.1	2.9	0.5	17.8
FC160	yes	Accra	2017	no	No	36.2	Not Known / Missing entry	Otitis media	Negative	NA	NA	NA	0	Negative	Undetermined	Non-malaria Infection	11.2	5.96	12.9	44	73.9	21.6	29.3	452	14.7	7.1	47.1	45.3	7.6	5.3	5.1	0.8	15
FC161	yes	Accra	2017	no	No	36.2	Not Known / Missing entry	Malaria	Negative	NA	NA	NA	0	Negative	Undetermined	Non-malaria Infection	6.2	5.53	11.3	35.5	71.4	20.4	28.6	301	15.1	9.3	48.2	44.6	7.2	3	2.8	0.4	15.9
FC162	yes	Accra	2017	no	No	35.9	Not Known / Missing entry	Staph skin sepsis, anaemia, left otitis media	Negative	NA	NA	Negative	0	Negative	Undetermined	Non-malaria Infection	12.4	4.63	10.8	37.8	67.1	19.2	28.6	517	14.4	7.4	52.3	37.7	10	6.5	4.7	1.2	20.1
FC163	yes	Accra	2017	no	No	36.3	Not Known / Missing entry	Helminthiasis	Negative	NA	NA	NA	0	Negative	Undetermined	Non-malaria Infection	5.1	5.16	12.1	36.3	80.1	23.4	29.3	304	15.6	8.9	55.3	35.9	8.8	2.9	1.8	0.4	14
FC164	yes	Accra	2017	no	No	36.8	Not Known / Missing entry	Tonsilitis(Acute), URTI	Negative	NA	NA	NA	0	Negative	Undetermined	Non-malaria Infection	8.9	4.66	12.1	36.3	87	26	29.8	318	14.9	9.1	53.7	38.8	7.5	4.8	3.5	0.6	14.1
FC165	yes	Accra	2017	no	No	36.6	Not Known / Missing entry	Mumps	Negative	NA	NA	NA	0	Negative	Undetermined	Non-malaria Infection	3.9	4.99	11.6	34	78.2	23.2	29.7	285	15.5	8.7	32.7	55.1	12.2	1.3	2.1	0.5	12.4
FC166	yes	Accra	2017	yes	No	36.7	Not Known / Missing entry	Sepsis	Negative	NA	NA	NA	0	Negative	Undetermined	Non-malaria Infection	11.4	4.93	12.9	36.1	72.7	21.8	29.9	323	15.1	8.5	61.7	33.4	4.9	7	3.8	0.6	15.5
FC167	yes	Accra	2017	no	No	36.5	Not Known / Missing entry	Cellulitis of foot, vaginal candidiasis	Negative	NA	NA	NA	0	Negative	Undetermined	Non-malaria Infection	9.3	4.91	11.4	37.7	76.8	23.2	30.2	295	15.1	8.5	61.9	31.1	7	5.8	2.9	0.6	14.7
FC168	yes	Accra	2017	no	No	35	Not Known / Missing entry	RTI, Anaemia, gastritis, septicaemia	Negative	NA	No bac growth	NA	0	Negative	Undetermined	Non-malaria Infection	4.1	4.26	10.8	32.5	71.2	20.5	28.8	265	15.1	9.1	39.6	43.8	16.6	1.6	1.8	0.7	14.8
FC169	yes	Accra	2017	no	No	36.9	Not Known / Missing entry	Gastroenteritis, Myalgia, anaemia, septicaemia	Negative	NA	NA	NA	0	Negative	Undetermined	Non-malaria Infection	8.6	4.1	11.2	34.5	75.5	22	29.1	307	15.5	9.1	79.7	12.8	7.5	6.9	1.1	0.6	14.4
FC170	yes	Accra	2017	yes	No	35.6	Not Known / Missing entry	URTI	Negative	NA	NA	NA	0	Negative	Undetermined	Non-malaria Infection	11.8	4.5	9.5	30.5	74.5	21.1	28.3	146	16.4	9.9	30.4	56.9	12.7	3.6	6.7	1.5	18
FC171	yes	Accra	2017	no	No	36.5	Not Known / Missing entry	URTI	Negative	NA	NA	NA	0	Negative	Undetermined	Non-malaria Infection	12.9	4.54	10.2	35	77	22.5	29.2	337	15.1	8.4	67.6	25.4	7	8.7	3.3	0.9	14
FC172	yes	Accra	2017	no	No	36	Not Known / Missing entry	URTI	Negative	No bac growth	No bac growth	NA	0	Negative	Undetermined	Non-malaria Infection	13.7	4.18	10.4	35.3	70	20.1	28.7	166	15.6	9.6	34.8	52.6	12.6	4.8	7.2	1.7	16.6
FC173	yes	Accra	2017	no	No	36.6	Not Known / Missing entry	Pharyngitis	Negative	NA	NA	NA	0	Negative	Undetermined	Non-malaria Infection	15.1	4.14	11.5	38.5	92.9	27.8	29.9	293	15.2	9	85.1	8.9	6	12.9	1.3	0.9	13.5
FC174	yes	Accra	2017	no	No	36	Not Known / Missing entry	URTI	Negative	NA	NA	NA	0	Negative	Undetermined	Non-malaria Infection	7.6	4.7	12.6	38.1	89.5	26.8	30	351	15.4	8.5	43.2	48.3	8.5	3.3	3.7	0.6	12.7
FC175	yes	Accra	2017	no	No	35.8	Not Known / Missing entry	NA	Negative	NA	NA	NA	0	Negative	Undetermined	Non-malaria Infection	7.4	4.22	10.9	33.2	71.3	20.9	29.3	427	14.6	7.5	45	45.2	9.8	3.3	3.4	0.7	14.9
FC176	yes	Accra	2017	no	No	36.4	Not Known / Missing entry	Malaria	Negative	NA	NA	NA	0	Negative	Undetermined	Non-malaria Infection	8.7	5.71	13.2	42	77.1	23.1	30	344	15.5	9.5	32.8	56.1	11.1	2.9	4.9	0.9	14.2
FC177	yes	Accra	2017	no	No	36.1	Not Known / Missing entry	URTI	Negative	NA	NA	NA	0	Negative	Undetermined	Non-malaria Infection	3.9	4.59	11.9	40.1	87.4	25.9	29.7	362	15.6	8.1	29.6	60.2	10.2	1.2	2.3	0.4	15.5
FC178	yes	Accra	2017	no	No	36.6	Not Known / Missing entry	Malaria	Negative	NA	NA	Rickettsia felis	0	Negative	Rickettsia felis	Non-malaria Infection	11.7	4.46	11.7	38	71.4	21.4	30	265	15.6	8.6	41.7	50	8.3	4.9	5.9	0.9	15.4
FC179	yes	Accra	2017	yes	No	36.6	Not Known / Missing entry	URTI/Malaria	Negative	NA	NA	NA	0	Negative	Undetermined	Non-malaria Infection	8	4.95	12.6	39.2	70.9	21.2	29.9	302	15.3	8.2	18.2	74.4	7.4	1.5	6	0.5	14.6
FC180	yes	Accra	2017	yes	No	36.5	Not Known / Missing entry	Anaemia	Negative	NA	NA	NA	0	Negative	Undetermined	Non-malaria Infection	6.6	4.01	12.7	39.3	81	24.9	30.7	361	14.6	7.2	28.4	63	8.6	1.9	4.2	0.5	13.3
FC181	yes	Accra	2017	no	No	36.5	Not Known / Missing entry	Pyrexia	Negative	NA	NA	NA	0	Negative	Undetermined	Non-malaria Infection	8.3	5.28	12.1	39.9	75.6	22.9	30.3	307	15.1	8.9	79.6	13.4	7	6.6	1.1	0.6	15
FC182	yes	Accra	2017	no	No	36.9	Not Known / Missing entry	Malaria	Negative	NA	NA	Plasmodium	0	Negative	P. falciparum	Uncomplicated Malaria	8.4	5.29	11.8	37.4	74.5	22.3	29.9	183	16	9.2	37.9	54.7	7.4	3.2	4.6	0.6	13.8
FC183	yes	Accra	2017	no	No	37.5	Not Known / Missing entry	Otitis media	Negative	NA	NA	NA	0	Negative	Undetermined	Non-malaria Infection	8.8	3.78	10.7	35.7	74.6	22.4	30	339	15	7.9	50.2	42.8	7	4.4	3.8	0.6	16.2
FC184	yes	Accra	2017	no	No	36.8	Not Known / Missing entry	URTI	Negative	NA	NA	NA	0	Negative	Undetermined	Non-malaria Infection	7.4	4.73	10	34.4	72.8	21.1	29	293	15.6	8.9	39.7	45.7	14.6	2.9	3.4	1.1	14.8
FC185	yes	Accra	2017	yes	No	36.4	Not Known / Missing entry	Other soft tissue lumps, lymphadenitis	Negative	NA	NA	NA	0	Negative	Undetermined	Non-malaria Infection	15.5	4.94	10.4	31.2	69.8	21.1	30.2	312	15.3	8.8	57.8	29.6	12.6	9	4.6	1.9	16.3
FC186	yes	Accra	2017	no	No	36.8	Not Known / Missing entry	URTI	Negative	No bac growth	No bac growth	NA	0	Negative	Undetermined	Non-malaria Infection	19.4	3.43	9	29.9	87.2	26.2	30.1	240	15.8	9.5	30	56.7	13.3	5.8	11	2.6	20.7
FC187	yes	Accra	2017	yes	No	36.6	Not Known / Missing entry	URTI	Negative	No bac growth	No bac growth	NA	0	Negative	Undetermined	Non-malaria Infection	11.7	4.42	11.4	38.5	75.1	22.3	29.6	353	15.2	8.2	33.5	59.6	6.9	3.9	7	0.8	17.4
FC188	yes	Accra	2017	yes	No	36	Not Known / Missing entry	Sepsis	Negative	NA	NA	NA	0	Negative	Undetermined	Non-malaria Infection	8.8	5.44	12.4	40.6	78.4	22.8	29.1	327	15.5	8.4	46.2	45.8	8	4.1	4	0.7	14.8
FC189	yes	Accra	2017	yes	No	36	Not Known / Missing entry	Sepsis/Cough	Negative	NA	NA	Negative	0	Negative	Undetermined	Non-malaria Infection	9	4.94	11.9	35.1	81.1	24.1	29.7	354	15.3	8.5	52.6	39	8.4	4.7	3.5	0.8	15.3
FC190	yes	Accra	2017	no	No	36	Not Known / Missing entry	Gastritis, URTI	Negative	NA	NA	NA	0	Negative	Undetermined	Non-malaria Infection	8.6	4.79	10.7	35.5	74.1	22.3	30.1	238	14.6	6.9	59.2	32.6	8.2	5.1	2.8	0.7	13.1
FC191	yes	Accra	2017	no	Yes	36.9	Not Known / Missing entry	URTI	Negative	NA	NA	NA	0	Negative	Undetermined	Non-malaria Infection	8.1	4.09	10.9	37.1	72.9	21.4	29.4	263	15.4	8.8	45.7	45.4	8.9	3.7	3.7	0.7	13.9
FC192	yes	Accra	2017	no	No	36.8	Not Known / Missing entry	Gastroenteritis	Negative	NA	NA	NA	0	Negative	Undetermined	Non-malaria Infection	7.6	4.65	11	36.1	77.7	23.7	30.4	344	14.8	7.9	70.5	19.4	10.1	5.4	1.5	0.7	13.1
FC193	yes	Accra	2017	no	No	36.6	Not Known / Missing entry	Dermatitis Allergic(Contact)	Negative	NA	NA	NA	0	Negative	Undetermined	Non-malaria Infection	8.1	4.98	10.7	36	72.2	21.5	29.8	253	15.1	8.3	65.8	27.6	6.6	5.4	2.2	0.5	15.1
FC194	yes	Accra	2017	no	No	35.7	Not Known / Missing entry	Gastroenteritis, common cold	Negative	NA	NA	NA	0	Negative	Undetermined	Non-malaria Infection	9.7	4.46	10.3	33.3	64.7	18.9	29.2	352	15.4	9	32.2	56.5	11.3	3.1	5.5	1.1	16
FC195	yes	Accra	2017	no	No	36.8	Not Known / Missing entry	Common cold	Negative	NA	NA	NA	0	Negative	Undetermined	Non-malaria Infection	10.9	4.9	10.9	36.6	74.6	22.2	29.8	466	14.8	8.2	32.1	57.3	10.6	3.5	6.2	1.2	13.9
FC196	yes	Accra	2017	no	No	37.5	Not Known / Missing entry	URTI	Negative	NA	NA	NA	0	Negative	Undetermined	Non-malaria Infection	6.8	4.77	11.2	37	77.5	23.5	30.3	455	15.2	8	52.4	36.4	11.2	3.6	2.5	0.7	15.1
FC197	yes	Accra	2017	no	No	36.5	Not Known / Missing entry	Anaemia	Negative	NA	NA	NA	0	Negative	Undetermined	Non-malaria Infection	7.5	4.34	9.7	32.6	75	22.4	29.8	334	15.3	9.9	40.7	52.8	6.5	3.1	4	0.4	19
FC198	yes	Accra	2017	no	No	36.5	Not Known / Missing entry	NA	Negative	NA	NA	NA	0	Negative	Undetermined	Non-malaria Infection	9.1	4.31	10.7	35.3	81.8	24.8	30.3	183	15.7	11.5	69.4	22	8.6	6.3	2	0.8	13.9
FC199	yes	Accra	2017	no	No	36.5	Not Known / Missing entry	Malaria	Negative	NA	NA	NA	0	Negative	Undetermined	Non-malaria Infection	5.4	4.69	13.3	43.6	76.6	23.4	30.5	210	16	9.6	81.6	12.7	5.7	4.4	0.7	0.3	14.5
FC200	yes	Accra	2017	no	No	36.8	Not Known / Missing entry	Right otitis media	Negative	No bac growth	No bac growth	NA	0	Negative	Undetermined	Non-malaria Infection	13.7	4.97	11.8	39.1	78.6	23.7	30.2	121	16.3	9.5	53.2	38.9	7.9	7.3	5.3	1.1	13.7
FC201	yes	Accra	2017	Yes	No	35.3	Fungi	Helminthiasis	Negative	NA	NA	NA	0	Negative	Undetermined	Non-malaria Infection	5.2	4.18	10.2	31	80.9	24.4	30.2	328	15.2	9	47.1	44.7	8.2	2.5	2.3	0.4	14.8
FC202	yes	Accra	2017	no	No	36	Not Known / Missing entry	Malaria	Negative	NA	NA	NA	0	Negative	Undetermined	Non-malaria Infection	5.5	5	12.4	41.2	82.3	24.8	30.1	116	16	9.5	19.5	73	7.5	1.1	4	0.4	13.4
FC203	yes	Accra	2017	no	No	36.3	Not Known / Missing entry	Malaria	Negative	NA	NA	Negative	0	Negative	Undetermined	Non-malaria Infection	6.3	5.07	13.3	44.5	73.3	21.9	29.9	324	15.3	8.5	57	34.7	8.3	3.6	2.2	0.5	14.2
FC204	yes	Accra	2017	yes	No	35.8	Not Known / Missing entry	URTI, cough	Negative	NA	NA	NA	0	Negative	Undetermined	Non-malaria Infection	7	5	12.1	39.5	79	24.2	30.6	156	15.9	9.7	23.1	67.4	9.5	1.6	4.7	0.7	14.6
FC205	yes	Accra	2017	no	No	36.7	Not Known / Missing entry	Fever	Negative	NA	NA	NA	0	Negative	Undetermined	Non-malaria Infection	5.7	4.86	10.9	37.7	64.3	18.6	28.9	248	14.6	9.6	50.6	34.8	14.6	2.9	2	0.8	16.3
FC206	yes	Accra	2017	no	No	36.7	Not Known / Missing entry	URTI	Negative	NA	No bac growth	NA	0	Negative	Undetermined	Non-malaria Infection	12.5	4.54	12.1	37.3	82.1	26.7	32.5	132	16.3	9.8	44.3	45.8	9.9	5.5	5.8	1.2	13.6
FC207	yes	Accra	2017	no	No	37	Not Known / Missing entry	Myalgia, Gastroenteritis, Anaemia, Septicaemia	Negative	NA	NA	NA	0	Negative	Undetermined	Non-malaria Infection	6	4.42	12.8	39.5	89.3	29	32.4	311	15.7	9	33.6	55.8	10.6	2	3.4	0.6	12.7
FC208	yes	Accra	2017	yes	No	35.8	Not Known / Missing entry	UTI, Gastritis, Anaemia	Negative	NA	NA	NA	0	Negative	Undetermined	Non-malaria Infection	6.5	3.58	9.3	28.1	78.4	26	33.1	82	15.9	11.5	52.9	37.2	9.9	3.5	2.4	0.6	16.7
FC209	yes	Accra	2017	yes	No	35.8	Not Known / Missing entry	URTI	Negative	NA	NA	Negative	0	Negative	Undetermined	Non-malaria Infection	6.1	4.67	11.4	35.9	76.8	24.4	31.8	318	15.6	10.3	51.1	39.2	9.7	3.1	2.4	0.6	14.6
FC210	yes	Accra	2017	yes	No	36.8	Not Known / Missing entry	Tonsilitis	Negative	NA	NA	NA	NA	NA	Undetermined	Non-malaria Infection	4.8	4.25	11.7	35.6	83.8	27.5	32.9	113	15.1	8.7	57.7	34.6	7.7	2.8	1.7	0.3	14.9
FC211	yes	Accra	2017	yes	No	36.6	Not Known / Missing entry	URTI	Negative	No bac growth	No bac growth	NA	0	Negative	Undetermined	Non-malaria Infection	5.2	4.64	11.8	35.7	76.9	25.4	33.1	74	15.5	10	55.9	32.9	11.2	2.9	1.7	0.6	14.1
FC212	yes	Accra	2017	no	No	36.6	Not Known / Missing entry	URTI	Negative	NA	NA	NA	0	Negative	Undetermined	Non-malaria Infection	3.1	4.06	11.6	36	88.6	28.6	32.2	211	15.4	9.4	70.7	21.8	7.5	2.2	0.7	0.2	12.7
FC213	yes	Accra	2017	no	No	36.4	Not Known / Missing entry	Malaria	Negative	NA	NA	NA	0	Negative	Undetermined	Non-malaria Infection	5	4.1	11.3	34.5	84.2	27.6	32.7	254	14.7	7.6	61.2	28.1	10.7	3.1	1.4	0.5	13.5
FC214	yes	Accra	2017	no	No	36.3	Not Known / Missing entry	Otitis media	Negative	NA	NA	NA	0	Negative	Undetermined	Non-malaria Infection	7.9	5.14	10.8	31.7	65.6	21	32	339	15.3	9.1	43.9	42.5	13.6	3.5	3.4	1	15
FC215	yes	Accra	2017	no	No	36.2	Not Known / Missing entry	URTI	Negative	NA	NA	NA	0	Negative	Undetermined	Non-malaria Infection	7.6	4.54	9.5	29.6	65.2	20.9	32.1	264	15.2	8.3	45.4	44.2	10.4	3.5	3.4	0.7	16.7
FC216	yes	Accra	2017	yes	No	36.2	Not Known / Missing entry	Gastroenteritis	Negative	NA	NA	NA	0	Negative	Undetermined	Non-malaria Infection	11.6	4.72	11.1	34.3	72.7	23.5	32.3	111	15.7	8	30.8	57.7	11.5	3.6	6.7	1.3	17.2
FC217	yes	Accra	2017	yes	No	36.5	Not Known / Missing entry	Otitis media	Negative	NA	NA	NA	0	Negative	Undetermined	Non-malaria Infection	5.4	4.29	11.9	35.9	83.6	27.7	33.2	145	15.7	11	82.4	13.8	3.8	4.5	0.7	0.2	13.9
FC218	yes	Accra	2017	no	No	36.3	Not Known / Missing entry	URTI	Negative	NA	NA	NA	0	Negative	Undetermined	Non-malaria Infection	2.9	4.77	11.6	35.6	74.7	24.3	32.6	187	15	8.4	41.7	46.6	11.7	1.2	1.4	0.3	14.6
FC219	yes	Accra	2017	no	No	36	Not Known / Missing entry	Gastroenteritis	Negative	NA	NA	Negative	0	Negative	Undetermined	Non-malaria Infection	4.3	3.99	9.8	30.4	76.3	24.6	32.2	256	14.9	7.6	48.9	41.4	9.7	2.1	1.8	0.4	15.3
FC220	yes	Accra	2017	no	No	36	Not Known / Missing entry	Tonsilitis, Anaemia	Negative	NA	NA	NA	0	Negative	Undetermined	Non-malaria Infection	3.9	4.48	9.4	30.5	68	21	30.9	268	15	9.6	43.2	43.1	13.7	1.7	1.7	0.5	17.5
FC221	yes	Accra	2017	no	No	37	Not Known / Missing entry	Enteritis, Malaria	Negative	NA	NA	NA	0	Negative	Undetermined	Non-malaria Infection	14	4.46	10.8	33.3	74.6	24.2	32.5	249	14.8	7.7	52.3	40	7.7	7.3	5.6	1.1	16.6
FC222	yes	Accra	2017	no	No	36.3	Not Known / Missing entry	URTI	Negative	NA	NA	NA	0	Negative	Undetermined	Non-malaria Infection	3.5	4.42	11.7	35.1	79.4	26.5	33.3	204	14.9	7.8	20.9	71	8.1	0.7	2.5	0.3	13.3
FC223	yes	Accra	2017	no	No	36.7	Not Known / Missing entry	Fever, cough	Negative	NA	NA	NA	NA	NA	Undetermined	Non-malaria Infection	7.2	4.16	12	41.6	80.6	23.3	28.9	168	15.9	8.8	55.8	38.9	5.3	4	2.8	0.4	14.2
FC224	yes	Accra	2017	no	No	36.8	Not Known / Missing entry	Staph skin infection	Negative	NA	NA	NA	0	Negative	Undetermined	Non-malaria Infection	17.9	3.23	7.4	22.7	70.3	22.9	32.6	378	14.5	8.2	61.6	32.9	5.5	11	5.9	1	22.7
FC225	yes	Accra	2017	no	No	36.5	Not Known / Missing entry	Fever	Negative	NA	NA	NA	0	Negative	Undetermined	Non-malaria Infection	9	4.63	9.6	32	56.9	17.1	30	550	14.7	7.7	51.6	42.5	5.9	4.7	3.8	0.5	18.9
FC226	yes	Accra	2017	no	No	36.4	Not Known / Missing entry	Gastroenteritis	Negative	NA	NA	NA	0	Negative	Undetermined	Non-malaria Infection	8.3	4.82	11.6	36	74.7	24.1	32.2	124	16.7	10.4	37.2	53.2	9.6	3.1	4.4	0.8	13.8
FC227	yes	Accra	2017	no	No	36.5	Not Known / Missing entry	URTI	Negative	NA	NA	NA	0	Negative	Undetermined	Non-malaria Infection	9.9	4.71	11.6	35	74.3	24.6	33.1	334	15.1	8.1	75.1	17.6	7.3	7.5	1.7	0.7	15.1
FC228	yes	Accra	2017	yes	No	36.6	Not Known / Missing entry	Gastroenteritis	Negative	NA	NA	NA	0	Negative	Undetermined	Non-malaria Infection	9.1	4.98	11.4	35.2	70.7	22.9	32.4	332	15.2	8.4	53	37.4	9.6	4.8	3.4	0.9	15.4
FC229	yes	Accra	2017	no	No	36.5	Not Known / Missing entry	URTI	Negative	NA	NA	NA	0	Negative	Undetermined	Non-malaria Infection	11.1	4.71	12.2	37	78.5	25.9	33	339	15.1	8.4	65.8	25	9.2	7.3	2.8	1	14
FC230	yes	Accra	2017	no	No	36.4	Not Known / Missing entry	Gastroenteritis	Negative	NA	NA	NA	0	Negative	Undetermined	Non-malaria Infection	6.1	4.61	11.6	35.6	77.3	25.2	32.6	209	15.2	8.4	80.7	14.1	5.2	4.9	0.9	0.3	14.6
FC231	yes	Accra	2017	no	No	37	Not Known / Missing entry	Viral Exanthem	Negative	NA	NA	NA	NA	NA	Undetermined	Non-malaria Infection	8.9	4.96	12	37.3	75.2	24.2	32.2	191	15.5	8.4	42.6	44.6	12.8	3.8	4	1.1	16.4
FC232	yes	Accra	2017	no	No	36.2	Not Known / Missing entry	Malaria	Positive	NA	NA	NA	8201	Positive	P. falciparum	Uncomplicated Malaria	7.6	4.59	11.2	34.9	76.1	24.4	32.1	176	15.8	10.1	41.2	40.4	18.4	3.1	3.1	1.4	15
FC233	yes	Accra	2017	no	No	36.7	Not Known / Missing entry	Impetigo	Negative	NA	NA	NA	0	Negative	Undetermined	Non-malaria Infection	35.1	4	9.9	30.2	75.5	24.8	32.8	555	15.8	9.4	84.5	11.3	4.2	29.7	4	1.4	14.3
FC234	yes	Accra	2017	yes	No	36.7	Not Known / Missing entry	URTI	Negative	NA	NA	NA	0	Negative	Undetermined	Non-malaria Infection	3	4.2	11	33.9	80.8	26.2	32.4	188	15.5	8.7	34.2	59.4	6.4	1	1.8	0.2	14.3
FC235	yes	Accra	2017	no	No	36.4	Not Known / Missing entry	Gastroenteritis	Negative	NA	NA	NA	0	Negative	Undetermined	Non-malaria Infection	7.5	3.95	10.6	32.7	82.8	26.8	32.4	317	15	8.1	49.5	37.4	13.1	3.7	2.8	1	13.1
FC236	yes	Accra	2017	no	No	36.3	Not Known / Missing entry	Malaria	Negative	NA	NA	Negative	0	Negative	Undetermined	Non-malaria Infection	8.4	4.99	10.3	33.3	66.7	20.6	30.9	329	15.6	10.7	68	24.2	7.8	5.7	2	0.7	15.2
FC237	yes	Accra	2017	no	No	37	Not Known / Missing entry	URTI	Negative	NA	NA	NA	0	Negative	Undetermined	Non-malaria Infection	8.1	4.45	11.5	34.7	82.4	25.8	31.4	330	14.9	8.6	86.3	8.4	5.3	7	0.7	0.4	14.1
FC238	yes	Accra	2017	no	No	37	Not Known / Missing entry	Otitis media	Negative	NA	NA	NA	0	Negative	Undetermined	Non-malaria Infection	9.7	4.64	9.9	31.8	68.6	21.3	31.1	330	15.1	8.8	44.9	45.4	9.7	4.4	4.4	0.9	18.6
FC239	yes	Accra	2017	no	No	36.1	Not Known / Missing entry	Malaria	Negative	NA	NA	NA	0	Negative	Undetermined	Non-malaria Infection	6.9	3.95	10.8	33	83.5	27.3	32.7	200	15.7	8.2	39.2	55.3	5.5	2.7	3.8	0.4	14
FC240	yes	Accra	2017	yes	No	36.5	Not Known / Missing entry	Malaria	Negative	NA	NA	NA	0	Negative	Undetermined	Non-malaria Infection	4.8	4.37	11.8	36	83.8	27	32.2	259	15.5	9.4	56.3	36.1	7.6	2.7	1.7	0.4	13.8
FC241	yes	Accra	2017	yes	No	36.2	Not Known / Missing entry	Gastritis	Negative	NA	NA	NA	0	Negative	Undetermined	Non-malaria Infection	7.3	4.39	10.9	34.6	78.9	24.8	31.5	349	14.7	7.7	65.3	27.3	7.4	4.8	2	0.5	12.7
FC242	yes	Accra	2017	no	No	36.8	Not Known / Missing entry	URTI	Negative	NA	NA	NA	0	Negative	Undetermined	Non-malaria Infection	10.1	4.05	11.8	36.9	73	23.4	32	152	16	8.7	30.5	55.5	14	3.1	5.6	1.4	14.3
FC243	yes	Accra	2017	no	No	36.4	Not Known / Missing entry	Dermatitis	Negative	NA	NA	NA	0	Negative	Undetermined	Non-malaria Infection	10.7	5.3	11.2	34.9	65.9	21.1	32.1	401	14.8	8	20.5	71.4	8.1	2.2	7.6	0.9	18.4
FC244	yes	Accra	2017	no	No	36.8	Not Known / Missing entry	Dermatitis	Negative	NA	NA	NA	0	Negative	Undetermined	Non-malaria Infection	10.4	4.75	10.7	33.7	70.9	22.5	31.8	442	15	7.5	38.5	50.7	10.8	4	5.3	1.1	15
FC245	yes	Accra	2017	yes	No	36.7	Not Known / Missing entry	URTI	Negative	NA	NA	NA	0	Negative	Undetermined	Non-malaria Infection	5.3	4.1	10.8	32.9	80.3	26.3	32.8	312	15.3	8.8	43.3	48.9	7.8	2.3	2.6	0.4	14.1
FC246	yes	Accra	2017	yes	No	36.4	Not Known / Missing entry	URTI	Negative	NA	NA	NA	0	Negative	Undetermined	Non-malaria Infection	20	4.65	11.4	36	77.5	24.5	31.6	142	15.9	8.9	73.7	21.6	4.7	14.8	4.3	0.9	14.1
FC247	yes	Accra	2017	no	No	36.2	Not Known / Missing entry	URTI	Negative	NA	NA	NA	0	Negative	Undetermined	Non-malaria Infection	12.4	5.21	11.8	36.7	70.4	21.1	32.1	401	14.8	8	20.5	71.4	8.1	9.1	2.6	0.7	15
FC248	yes	Accra	2017	no	No	36.6	Not Known / Missing entry	Sepsis	Negative	NA	NA	NA	0	Negative	Undetermined	Non-malaria Infection	5.6	3.34	7.8	25.5	76.2	23.4	30.6	147	15.3	9.5	42.9	46.5	10.6	2.4	2.6	0.6	20.6
FC249	yes	Accra	2017	no	No	36.4	Not Known / Missing entry	Pneumonia	Negative	NA	NA	NA	0	Negative	Undetermined	Non-malaria Infection	10.6	4.78	10.3	33.2	69.5	21.5	31	310	15.4	10.7	75.9	17	7.1	8	1.8	0.8	14.3
FC250	yes	Accra	2017	no	No	36.8	Not Known / Missing entry	Sepsis	Negative	NA	NA	NA	0	Negative	Undetermined	Non-malaria Infection	11.9	4.5	11.1	34.2	76	24.7	32.5	240	15.5	9.1	75.4	18.3	6.3	9	2.2	0.7	13.4
FC251	yes	Accra	2017	no	No	36.1	Not Known / Missing entry	Malaria	Negative	NA	NA	NA	0	Negative	Undetermined	Non-malaria Infection	6	3.69	9.1	29.3	79.5	24.7	31	598	15.1	8.3	46	39.1	14.9	2.8	2.3	0.9	15.9
FC252	yes	Accra	2017	yes	No	36.8	Not Known / Missing entry	Tonsilitis/Allergy/Anaemia	Negative	NA	NA	NA	0	Negative	Undetermined	Non-malaria Infection	11.5	3.17	8.4	26.1	82.3	26.5	32.2	318	15.4	10.4	61.4	28.8	9.8	7.1	3.3	1.1	14
FC253	yes	Accra	2017	no	No	35.6	Not Known / Missing entry	URTI	Negative	NA	NA	NA	0	Negative	Undetermined	Non-malaria Infection	7.6	4.22	11.4	34.6	82	27	32.9	521	14.8	7.8	38.2	52.4	9.4	2.9	4	0.7	13.5
FC254	yes	Accra	2017	no	No	36.3	Not Known / Missing entry	Pneumonia	Negative	NA	NA	NA	0	Negative	Undetermined	Non-malaria Infection	11.7	4.34	10.9	32.7	77.7	25.1	32.3	316	15.2	8	72.5	22.6	4.9	8.5	2.6	0.6	14.7
FC255	yes	Accra	2017	no	No	36.4	Not Known / Missing entry	Otitis media	Negative	NA	NA	NA	0	Negative	Undetermined	Non-malaria Infection	12.6	4.87	13.3	34.9	71.6	27.3	38.1	310	15.1	8.3	64.1	24.7	11.2	8.1	3.1	1.4	14
FC256	yes	Accra	2017	no	No	36.3	Not Known / Missing entry	Gastroenteritis	Negative	NA	NA	NA	0	Negative	Undetermined	Non-malaria Infection	3.7	4.01	11.9	36.2	90.2	29.7	32.9	234	15.8	9.3	69.5	22.4	8.1	2.6	0.8	0.3	12.1
FC257	yes	Accra	2017	yes	No	35.8	Not Known / Missing entry	Malaria	Negative	NA	NA	NA	0	Negative	Undetermined	Non-malaria Infection	6.5	4.27	10.2	31.9	60.5	19.4	32	215	14.9	9.3	60.4	30.5	9.1	3.9	2	0.6	15.4
FC258	yes	Accra	2017	no	No	36	Not Known / Missing entry	URTI	Negative	NA	NA	NA	0	Negative	Undetermined	Non-malaria Infection	7.6	4.45	10.5	32.5	73.1	23.6	32.3	340	15.1	8	53.1	37.4	9.5	4.1	2.8	0.7	14.5
FC259	yes	Accra	2017	no	No	36.5	Not Known / Missing entry	Malaria	Negative	NA	NA	NA	0	Negative	Undetermined	Non-malaria Infection	6.6	4.58	11	33.2	76.9	24	31.2	398	15	8.5	44.1	44.3	11.6	2.9	2.9	0.8	16.4
FC260	yes	Accra	2017	yes	No	37.2	Not Known / Missing entry	URTI	Negative	NA	NA	NA	0	Negative	Undetermined	Non-malaria Infection	9	4.12	9.6	30	72.8	23.3	32	378	14.6	7.2	64.2	29	6.8	5.8	2.6	0.6	15.9
FC261	yes	Accra	2017	yes	No	36.1	Not Known / Missing entry	URTI	Negative	NA	NA	NA	0	Negative	Undetermined	Non-malaria Infection	8.4	5.5	11.1	35.6	64.7	20.2	31.2	203	14.7	8	65.9	27.6	6.5	5.6	2.3	0.5	18.4
FC262	yes	Accra	2017	no	No	36	Not Known / Missing entry	Brochities	Negative	NA	NA	NA	0	Negative	Undetermined	Non-malaria Infection	10.2	4.41	10.6	32.6	74	24	32.5	372	14.5	6.8	30.4	55	14.6	3.1	5.6	1.5	15.5
FC263	yes	Accra	2017	yes	No	36.7	Not Known / Missing entry	URTI	Negative	NA	NA	NA	0	Negative	Undetermined	Non-malaria Infection	9.5	4.63	11.4	34.8	75.1	24.6	32.8	286	15.2	8.7	38.4	51	10.6	3.6	4.9	1	14.5
FC264	yes	Accra	2017	no	No	36.7	Not Known / Missing entry	URTI	Negative	NA	NA	NA	0	Negative	Undetermined	Non-malaria Infection	12.3	4.5	10.5	32.8	72.8	23.3	32.1	263	15.6	8.6	61.2	29.3	9.5	7.5	3.6	1.2	13.7
FC265	yes	Accra	2017	yes	No	36.3	Not Known / Missing entry	Dermatitis	Negative	NA	NA	NA	0	Negative	Undetermined	Non-malaria Infection	6.8	4.06	9.6	30.4	75	23.6	31.5	279	16	10.4	55.3	34	10.7	3.8	2.3	0.7	15
FC266	yes	Accra	2017	yes	No	37	Not Known / Missing entry	Malaria	Negative	NA	NA	NA	0	Negative	Undetermined	Non-malaria Infection	8.5	4.2	11.7	35.6	84.7	27.9	32.9	267	15.7	10.7	78.6	16.5	4.9	6.7	1.4	0.4	12.8
FC268	yes	Accra	2017	no	No	35.5	Not Known / Missing entry	Sepsis	Negative	NA	NA	NA	0	Negative	Undetermined	Non-malaria Infection	10.5	4.44	11	34	76.5	24.8	32.4	224	15.9	9.4	36.1	53.3	10.6	3.8	5.6	1.1	14
FC269	yes	Accra	2017	no	No	36	Not Known / Missing entry	Gastroenteritis	Negative	NA	NA	NA	0	Negative	Undetermined	Non-malaria Infection	10.1	4.77	11.7	36.4	76.3	24.5	32.1	147	16.2	8.7	29.6	60.5	9.9	3	6.1	1	14.2
FC270	yes	Accra	2017	NA	No	37	Not Known / Missing entry	Cellulitis	Negative	NA	NA	NA	0	Negative	Undetermined	Non-malaria Infection	7.6	4.35	10.5	32.5	74.6	24.1	32.4	316	15	8.1	66.5	25	8.5	5.1	1.9	0.6	14.3
FC271	yes	Accra	2017	no	No	37	Not Known / Missing entry	URTI	Negative	No bac growth	NA	NA	0	Negative	Undetermined	Non-malaria Infection	6.9	3.23	11.5	36.1	69	22	31.9	263	15	8	39.2	50.3	10.5	2.7	3.5	0.7	14.9
FC272	yes	Accra	2017	no	No	36.8	Not Known / Missing entry	URTI	Negative	NA	No bac growth	NA	0	Negative	Undetermined	Non-malaria Infection	6.5	4.17	11.1	34.7	83.2	26.6	32	266	16.1	9.4	40.6	49.3	10.1	2.6	3.2	0.7	13.2
FC273	yes	Accra	2017	no	No	36.2	Not Known / Missing entry	Malaria	Negative	NA	NA	NA	0	Negative	Undetermined	Non-malaria Infection	9.5	4.63	12.6	38.8	83.9	27.2	32.4	339	15.2	8	81.4	11.7	6.9	7.7	1.1	0.7	13.5
FC274	yes	Accra	2017	no	No	36.8	Not Known / Missing entry	Tonsilitis	Negative	Streptococcus pneumoniae	No bac growth	NA	0	Negative	Streptococcus pneumoniae	Non-malaria Infection	22.9	4.4	11.5	35.1	79.8	26.1	32.8	422	14.8	7.4	81.3	13	5.7	18.6	3	1.3	14.7
FC275	yes	Accra	2017	no	No	36.7	Not Known / Missing entry	URTI	Negative	NA	NA	NA	0	Negative	Undetermined	Non-malaria Infection	8.5	4.81	8.3	26.8	55.7	17.3	31	313	14.6	8.3	25.7	65.7	8.6	2.2	5.6	0.7	20.5
FC276	yes	Accra	2017	no	No	35.9	Not Known / Missing entry	Allergy	Negative	NA	NA	NA	0	Negative	Undetermined	Non-malaria Infection	6.9	4.27	9.6	30.6	71.7	22.5	31.4	319	16	9.9	56.6	38.5	4.9	3.9	2.7	0.3	16.5
FC277	yes	Accra	2017	no	No	36.8	Not Known / Missing entry	Pneumonia	Negative	NA	NA	NA	0	Negative	Undetermined	Non-malaria Infection	11.8	3.89	10.1	30.7	78.8	26	32.9	333	14.6	7.4	46.6	47.1	6.3	5.5	5.6	0.7	14.6
FC278	yes	Accra	2017	no	No	36.5	Not Known / Missing entry	NA	Negative	NA	NA	NA	0	Negative	Undetermined	Non-malaria Infection	5.4	4.75	12.3	37.5	78.9	25.9	32.8	281	15.3	8.3	52.4	39.4	8.2	2.9	2.1	0.4	13.2
FC279	yes	Accra	2017	no	No	36.8	Not Known / Missing entry	Tonsilitis	Negative	NA	Escherichia coli	NA	0	Negative	Escherichia coli	Non-malaria Infection	6.9	4.04	10.8	32.8	81.3	26.7	32.9	353	15.9	9.1	37.1	52.9	10	2.6	3.7	0.6	13.6
K002	yes	Kintampo	2016	yes	Yes	39.7	Not Known / Missing entry	Malaria	Positive	NA	NA	NA	294670	Positive	P. falciparum	Uncomplicated Malaria	5.3	3.73	8.5	26.2	70	22.8	32.6	51	10.7	7.3	49.4	38	12.6	2.7	2	0.6	19
K003	yes	Kintampo	2016	yes	Yes	39.9	Not Known / Missing entry	Malaria	Positive	NA	NA	NA	180900	Positive	P. falciparum	Uncomplicated Malaria	10.9	4.02	9.8	30.6	76	24.4	32.1	81	14.2	7.9	66.3	24	9.7	7.3	2.6	1	15.3
K004	yes	Kintampo	2016	yes	Yes	39.2	Not Known / Missing entry	Enteric fever	Negative	NA	NA	NA	0	Negative	Undetermined	Non-malaria Infection	5.6	4.23	10	31.6	75	23.7	31.7	177	12.8	8.5	62.5	29.4	8.1	3.6	1.6	0.4	17.6
K005	yes	Kintampo	2016	yes	Yes	38.4	Not Known / Missing entry	Enteric fever	Negative	NA	NA	NA	0	Negative	Undetermined	Non-malaria Infection	6.1	3.07	6.4	20.7	68	20.9	31	385	10.9	7.7	64.9	29	6.1	4.1	1.7	0.3	17.4
K006	yes	Kintampo	2016	yes	Yes	39.4	Not Known / Missing entry	Malaria	Positive	NA	NA	NA	1645	Positive	P. falciparum	Uncomplicated Malaria	29.9	3.58	8	25.4	71	22.3	31.4	264	12.9	8.8	29.8	53.8	16.4	8.9	16.1	4.9	22.1
K007	yes	Kintampo	2016	yes	Yes	38.2	Not Known / Missing entry	Malaria	Positive	NA	NA	NA	169400	Positive	P. falciparum	Uncomplicated Malaria	12.8	3.08	7	21.8	71	22.6	31.9	166	14.8	8.5	76.4	18.4	5.2	9.9	2.3	0.6	19.3
K008	yes	Kintampo	2016	no	Yes	39.4	Not Known / Missing entry	Malaria	Positive	NA	NA	NA	78000	Positive	P. falciparum	Uncomplicated Malaria	12.9	3.9	11.1	32.6	84	28.4	34	213	13	7.2	87.9	7.5	4.6	11.5	0.9	0.5	14.2
K009	yes	Kintampo	2016	yes	Yes	38	Not Known / Missing entry	Malaria	Positive	NA	NA	NA	22284	Positive	P. falciparum	Uncomplicated Malaria	9.5	3.82	9.9	31.4	82	26	31.6	132	15	8.1	79.9	15.6	4.5	7.7	1.4	0.4	15.1
K010	yes	Kintampo	2016	yes	Yes	39.2	Not Known / Missing entry	Sepsis	Negative	NA	NA	NA	0	Negative	Undetermined	Non-malaria Infection	5.7	4.44	9.3	29.3	66	20.9	31.7	324	13.2	8.1	53.4	38.1	8.5	3.2	2.1	0.4	20.5
K011	yes	Kintampo	2016	no	Yes	40.2	Not Known / Missing entry	Malaria	Positive	NA	NA	NA	151475	Positive	P. falciparum	Uncomplicated Malaria	4.3	4.15	11.3	34.3	83	27.3	33.1	76	15.4	10	75.4	20	4.6	3.4	0.8	0.1	14.3
K012	yes	Kintampo	2017	no	Yes	38.4	Not Known / Missing entry	Malaria	Negative	NA	NA	NA	0	Negative	Undetermined	Non-malaria Infection	6.7	3.88	9.2	28.9	75	23.8	31.9	273	12.1	7.5	40.6	52.3	7.1	2.9	3.4	0.4	15.5
K013	yes	Kintampo	2017	yes	Yes	38.3	Not Known / Missing entry	Malaria/sepsis	Positive	NA	NA	NA	129030	Positive	P. falciparum	Uncomplicated Malaria	16.5	3.91	11	28.5	73	28	38.4	194	14.3	8.4	72	22.1	5.9	12	3.6	0.9	15.6
K014	yes	Kintampo	2017	yes	Yes	39	Not Known / Missing entry	Malaria	Positive	NA	NA	NA	233100	Positive	P. falciparum	Uncomplicated Malaria	6.3	4.48	10.5	32.1	72	23.4	32.6	219	11.4	7.6	71.6	22.4	6	4.6	1.4	0.3	18.3
K015	yes	Kintampo	2017	no	Yes	38.7	Not Known / Missing entry	Malaria	Positive	NA	NA	NA	155925	Positive	P. falciparum	Uncomplicated Malaria	5.6	3.85	9.8	29.6	77	25.4	33	63	12.2	8.1	80.2	15.7	4.1	4.6	0.8	0.2	13.5
K016	yes	Kintampo	2017	yes	Yes	39.5	Not Known / Missing entry	Tonsillitis/URTI	Negative	NA	No bac growth	NA	0	Negative	Undetermined	Non-malaria Infection	11.3	4.03	11	33.5	83	27.4	32.9	246	11.4	7.8	77.4	17.1	5.5	8.8	1.9	0.6	14.2
K017	yes	Kintampo	2017	yes	Yes	38.5	Not Known / Missing entry	URTI/Malaria	Negative	NA	NA	NA	0	Negative	Undetermined	Non-malaria Infection	12.7	4.85	10.6	35.5	73	21.9	30	399	12.7	7.8	60.5	33.1	6.4	7.7	4.2	0.8	14.9
K018	yes	Kintampo	2017	yes	Yes	37.9	Not Known / Missing entry	NA	Positive	NA	NA	NA	0	Negative	P. falciparum	Uncomplicated Malaria	9.9	5.09	11.5	36.2	71	22.6	31.7	354	12.4	7.8	75.1	17.9	7	7.6	1.7	0.6	17.6
K019	yes	Kintampo	2017	yes	Yes	37.9	Not Known / Missing entry	Malaria/RTI	Positive	NA	NA	NA	0	Negative	P. falciparum	Uncomplicated Malaria	22.2	3.83	10.1	30.4	79	26.4	33.3	257	13.4	7.5	74.8	17.9	7.3	16.7	3.9	1.6	13.8
K020	yes	Kintampo	2017	yes	No	39.9	Not Known / Missing entry	Malaria	Positive	NA	NA	NA	58930	Positive	P. falciparum	Uncomplicated Malaria	8.3	4.47	12.5	37.5	84	28	33.4	104	12.1	8.8	83.1	12.6	4.3	7	1	0.3	13
K021	yes	Kintampo	2017	no	Yes	38.2	Not Known / Missing entry	Malaria	Positive	NA	NA	NA	3197	Positive	P. falciparum	Uncomplicated Malaria	13.9	4.21	11	34.6	82	26.2	31.9	51	11.7	7	63.3	28.3	8.4	8.9	3.9	1.1	15.6
K022	yes	Kintampo	2017	yes	Yes	38.8	Not Known / Missing entry	Bronchopneumonia	Negative	NA	NA	NA	0	Negative	Undetermined	Non-malaria Infection	15.1	4.48	7.8	27.1	60	17.5	28.9	217	4.3	8.8	60.9	28.2	10.9	9.3	4.2	1.6	18.7
K023	yes	Kintampo	2017	yes	Yes	38.8	Not Known / Missing entry	Malaria	Negative	NA	Group D streptococcus	NA	0	Negative	Group D Streptococcus	Non-malaria Infection	8.3	4.44	12.3	37	83	27.6	33.1	140	12.1	7.6	87.7	8.5	3.8	7.3	0.7	0.3	13.6
K024	yes	Kintampo	2017	yes	Yes	40	Not Known / Missing entry	Malaria	Negative	NA	NA	NA	0	Negative	Undetermined	Non-malaria Infection	7.4	3.34	8.1	27.2	81	24.4	29.9	345	11.5	8.1	56.4	37.3	6.3	4.3	2.7	0.4	18.4
K025	yes	Kintampo	2017	no	Yes	40.2	Not Known / Missing entry	Malaria/anaemia	Positive	NA	NA	NA	264600	Positive	P. falciparum	Uncomplicated Malaria	5.4	3.15	7.9	23.9	76	25	32.9	103	14.2	9	77.9	17.4	4.7	4.3	0.9	0.2	15.9
K026	yes	Kintampo	2017	yes	Yes	39.6	Not Known / Missing entry	Malaria	Negative	NA	NA	NA	0	Negative	Undetermined	Non-malaria Infection	23.2	3.51	9.2	28.3	81	26.2	32.5	390	13.4	7.9	86.8	9.3	3.9	20.2	2.1	0.9	15.7
K027	yes	Kintampo	2017	yes	Yes	40.2	Not Known / Missing entry	Malaria	Positive	NA	NA	NA	44109	Positive	P. falciparum	Uncomplicated Malaria	8.7	4.03	11.1	32.5	81	27.6	34.2	166	15.1	7.3	76	20	4	6.7	1.7	0.3	14.2
K028	yes	Kintampo	2017	no	Yes	40.1	Not Known / Missing entry	Malaria	Negative	NA	NA	NA	0	Negative	Undetermined	Non-malaria Infection	3.6	2.63	6.7	20	76	25.4	33.6	289	13.8	6.8	42.5	44.7	12.8	1.7	1.5	0.4	15.9
K029	yes	Kintampo	2017	yes	Yes	39.1	Not Known / Missing entry	Gingelitis	Negative	NA	NA	NA	0	Negative	Undetermined	Non-malaria Infection	13	4.6	10.4	32.8	71	22.7	31.8	184	14.9	9.1	59.5	29.1	11.4	7.9	3.7	1.4	16.8
K030	yes	Kintampo	2017	yes	Yes	38.1	Not Known / Missing entry	Malaria	Positive	NA	NA	NA	365	Positive	P. falciparum	Uncomplicated Malaria	8.7	3.49	8.6	26.2	75	24.7	32.9	95	10.6	7.2	57.5	33.7	8.8	5.1	2.9	0.7	15
K031	yes	Kintampo	2017	yes	Yes	38	Not Known / Missing entry	Malaria	Negative	NA	Escherichia coli	NA	0	Negative	Escherichia coli	Non-malaria Infection	14.1	4.75	12.9	40.6	86	27.2	31.7	283	12.3	6.9	86	10.3	3.7	12.2	1.4	0.5	15.6
K032	yes	Kintampo	2017	no	Yes	38	Not Known / Missing entry	Malaria/sepsis	Negative	NA	NA	NA	0	Negative	Undetermined	Non-malaria Infection	7.5	4.25	10.8	33.4	78	25.5	32.5	60	16.5	8.1	77	19.4	3.6	5.9	1.4	0.2	16
K033	yes	Kintampo	2017	yes	Yes	38	Not Known / Missing entry	Malaria/Brochopnemonia	Positive	NA	NA	NA	20020	Positive	P. falciparum	Uncomplicated Malaria	14.3	3.4	7.6	24.9	73	22.3	30.4	258	13.3	7.7	66.8	21.5	11.7	9.7	3	1.6	19.4
K034	yes	Kintampo	2017	yes	Yes	39.6	Not Known / Missing entry	Malaria	Positive	NA	NA	NA	72025	Positive	P. falciparum	Uncomplicated Malaria	10.3	3.35	7.2	23	69	21.4	31.2	150	11.7	7.1	72.6	19	8.4	7.6	1.9	0.8	18.4
K035	yes	Kintampo	2017	yes	Yes	39.4	Not Known / Missing entry	Malaria/Gastroenteritis	Positive	NA	NA	NA	690200	Positive	P. falciparum	Uncomplicated Malaria	12	4.76	10	31.6	66	21.1	31.8	192	12.3	7.8	66.8	28	5.2	8.1	3.3	0.6	18.3
K036	yes	Kintampo	2017	yes	Yes	38.5	Not Known / Missing entry	Enteric fever	Negative	No bac growth	No bac growth	NA	0	Negative	Undetermined	Non-malaria Infection	10.9	4.22	11.5	34.7	82	27.3	33.2	295	16.2	7.8	78.1	17.9	4	8.6	1.9	0.4	14.9
K037	yes	Kintampo	2017	yes	Yes	39.6	Not Known / Missing entry	Malaria	Positive	NA	NA	NA	953	Positive	P. falciparum	Uncomplicated Malaria	13.6	4.24	10.4	31.6	75	24.6	33	102	12.6	7	64.4	26.7	8.9	8.8	3.6	1.2	16.7
K038	yes	Kintampo	2017	yes	Yes	39.6	Not Known / Missing entry	Enteric fever/Malaria	Positive	NA	NA	NA	2998700	Positive	P. falciparum	Uncomplicated Malaria	17	3.82	7.7	24.7	65	20.2	31.2	78	2.7	8.1	52.3	38.8	8.9	9	6.5	1.5	21.5
K039	yes	Kintampo	2017	yes	Yes	38.5	Not Known / Missing entry	Enteric fever	Negative	NA	NA	NA	0	Negative	Undetermined	Non-malaria Infection	7.5	4.27	11.6	34.8	81	27.1	33.3	254	14.2	7.4	73.2	21.4	5.4	5.6	1.5	0.4	15.4
K040	yes	Kintampo	2017	no	Yes	38.5	Not Known / Missing entry	LRTI	Negative	NA	NA	NA	0	Negative	Undetermined	Non-malaria Infection	46	4.18	11.5	34.1	82	27.7	33.9	486	13	6.7	91	7.1	1.9	42	3.2	0.8	15.5
K041	yes	Kintampo	2017	yes	Yes	39	Not Known / Missing entry	Sepsis	Negative	NA	NA	NA	0	Negative	Undetermined	Non-malaria Infection	23.2	3.01	8.4	26.3	88	28	31.9	1087	13.4	6.8	80.5	14.8	4.7	18.8	3.4	1	20.5
K042	yes	Kintampo	2017	yes	Yes	38	Not Known / Missing entry	Pneumonia	Negative	NA	NA	NA	0	Negative	Undetermined	Non-malaria Infection	23.7	5.1	11.7	36.6	72	22.9	31.9	332	12.8	7.4	86.2	9.2	4.6	20.6	2.1	1	16.4
K043	yes	Kintampo	2017	yes	Yes	39.5	Not Known / Missing entry	Malaria	Positive	NA	NA	NA	1105	Positive	P. falciparum	Uncomplicated Malaria	17	3.82	10	29.8	78	26	33.4	297	13.4	6.8	59.2	30.4	10.4	10.2	5.1	1.7	15.6
K044	yes	Kintampo	2017	no	No	38.9	Not Known / Missing entry	NA	Positive	NA	NA	NA	0	Negative	P. falciparum	Uncomplicated Malaria	13.5	4.14	11	33.4	81	26.6	33.1	284	15.7	7.5	79.6	15.5	4.9	10.9	2	0.6	14.3
K045	yes	Kintampo	2017	yes	Yes	38.6	Not Known / Missing entry	Enteric fever	Negative	NA	NA	NA	0	Negative	Undetermined	Non-malaria Infection	7.8	4.73	12.3	37.9	80	26	32.4	222	13.8	7.4	77.1	17.8	5.1	6.2	1.3	0.3	13.5
K061	yes	Kintampo	2017	yes	Yes	38.8	Not Known / Missing entry	Furunclosis	Negative	NA	NA	NA	0	Negative	Undetermined	Non-malaria Infection	10.6	4.38	12.2	34.7	79	27.8	35	292	12.3	6.3	61.9	30.3	7.8	6.6	3.2	0.8	15.8
K062	yes	Kintampo	2017	yes	Yes	38.6	Not Known / Missing entry	Sepsis	Negative	NA	NA	NA	0	Negative	Undetermined	Non-malaria Infection	13.1	5.57	9.3	35.5	64	16.8	26.4	270	1.7	8.2	61.2	33.6	5.2	8.2	4.3	0.6	18.8
K063	yes	Kintampo	2017	yes	Yes	39.8	Not Known / Missing entry	NA	Positive	NA	NA	NA	1483650	Positive	P. falciparum	Uncomplicated Malaria	2.9	4.71	14.4	49.2	105	30.5	29.2	143	13.8	6.5	65.5	21.2	13.3	2	0.6	0.3	12.7
K064	yes	Kintampo	2017	yes	Yes	38.9	Not Known / Missing entry	Malaria	Negative	NA	NA	NA	0	Negative	Undetermined	Non-malaria Infection	9.6	3.74	9	33.2	89	24.2	27.3	311	12.6	7.3	71.5	19.1	9.4	6.9	1.8	0.9	15.9
K065	yes	Kintampo	2017	yes	Yes	38.1	Not Known / Missing entry	Malaria	Negative	NA	NA	NA	0	Negative	Undetermined	Non-malaria Infection	13.5	3.64	9	31.8	87	24.8	28.4	256	13.7	7.8	85	11.7	3.3	11.6	1.5	0.4	14.7
K066	yes	Kintampo	2017	yes	Yes	39.2	Not Known / Missing entry	Enteric fever	Negative	NA	NA	NA	0	Negative	Undetermined	Non-malaria Infection	5.8	3.58	8.2	29.3	82	23	28	298	12.5	6.9	54.4	37.9	7.7	3.3	2.1	0.4	14.7
K067	yes	Kintampo	2017	yes	Yes	39.8	Not Known / Missing entry	Malaria/sepsis	Negative	No bac growth	No bac growth	NA	0	Negative	Undetermined	Non-malaria Infection	10.5	4.12	11.1	37.8	92	27.1	29.4	46	14.6	9.4	81.8	14.6	3.6	8.7	1.5	0.3	12.8
K068	yes	Kintampo	2017	no	Yes	38.1	Not Known / Missing entry	Enteric fever	Negative	NA	NA	NA	0	Negative	Undetermined	Non-malaria Infection	23.9	4.08	10.6	37	91	25.9	28.5	372	12.8	6.6	81.2	12.8	6	19.5	3	1.4	13.5
K069	yes	Kintampo	2017	no	Yes	39.7	Not Known / Missing entry	Gastroenteritis	Negative	NA	NA	NA	0	Negative	Undetermined	Non-malaria Infection	34.2	4.06	8.8	32.3	80	21.7	27.3	236	11.3	7.5	84.9	10.9	4.2	29.1	3.7	1.4	18.9
K070	yes	Kintampo	2017	yes	Yes	38.4	Not Known / Missing entry	Gastroenteritis	Negative	NA	NA	NA	0	Negative	Undetermined	Non-malaria Infection	18.6	4.65	9.4	35.7	77	20.2	26.3	429	14.3	7.5	62.5	30.6	6.9	11.7	5.7	1.2	15.2
K071	yes	Kintampo	2017	yes	Yes	40.2	Not Known / Missing entry	Sepsis	Negative	NA	NA	NA	0	Negative	Undetermined	Non-malaria Infection	14.2	4.02	10	36	89	24.9	27.9	154	16.5	8.8	85.4	11.7	2.9	12.2	1.6	0.4	13.1
K072	yes	Kintampo	2017	yes	Yes	39.2	Not Known / Missing entry	URTI	Negative	NA	NA	NA	0	Negative	Undetermined	Non-malaria Infection	8.5	4.04	9.4	33.8	84	23.4	27.9	488	13	6.9	49	45.9	5.1	4.3	3.8	0.4	18.6
K073	yes	Kintampo	2017	yes	Yes	39.5	Not Known / Missing entry	Enteric fever	Negative	No bac growth	No bac growth	NA	0	Negative	Undetermined	Non-malaria Infection	33.3	3.74	8.3	28.8	77	22	28.7	364	12	7.7	79.7	15.2	5.1	26.7	5	1.6	14.5
K074	yes	Kintampo	2017	yes	Yes	38.2	Not Known / Missing entry	URTI	Negative	NA	No bac growth	NA	0	Negative	Undetermined	Non-malaria Infection	11.3	4.77	10.2	36.5	76	21.5	28	304	13.6	8.1	63.1	31.7	5.2	7.3	3.5	0.5	16.4
K075	yes	Kintampo	2017	yes	Yes	38	Not Known / Missing entry	Malaria/Gastroenteritis	Negative	NA	NA	NA	0	Negative	Undetermined	Non-malaria Infection	15.7	4.18	7.1	26.7	64	17	26.6	348	7.6	7.2	44.7	43.9	11.4	7.1	6.9	1.7	18.5
K076	yes	Kintampo	2017	yes	Yes	39.3	Not Known / Missing entry	Malaria/URTI	Positive	NA	NA	NA	843200	Positive	P. falciparum	Uncomplicated Malaria	6.7	2.72	6.9	24.8	91	25.4	27.8	180	14.5	8.5	53.3	34.1	12.6	3.7	2.2	0.8	16.4
K077	yes	Kintampo	2017	no	Yes	38.9	Not Known / Missing entry	Malaria	Negative	NA	NA	NA	0	Negative	Undetermined	Non-malaria Infection	8	3.75	9.2	32.8	88	24.5	28	59	14.5	7.7	70.4	23.5	6.1	5.8	1.8	0.4	14.3
K078	yes	Kintampo	2017	yes	Yes	37.9	Not Known / Missing entry	LRTI/Sepsis	Negative	NA	NA	NA	0	Negative	Undetermined	Non-malaria Infection	11.2	4.75	11.6	41	86	24.4	28.3	271	14.1	7.5	74.4	18.9	6.7	8.4	2.1	0.7	13.1
K080	yes	Kintampo	2017	yes	Yes	39.8	Not Known / Missing entry	Helminthiasis	Negative	NA	NA	NA	0	Negative	Undetermined	Non-malaria Infection	7.1	5.06	9.9	37	73	19.6	26.9	574	13.2	7.2	82.6	12.5	4.9	6	0.8	0.3	15.9
K081	yes	Kintampo	2017	yes	Yes	38	Not Known / Missing entry	LRTI	Negative	NA	NA	NA	0	Negative	Undetermined	Non-malaria Infection	5.5	4.71	12.3	44.5	95	26.1	27.6	195	12.6	7	31.7	54	14.3	1.9	2.9	0.7	13.3
K083	yes	Kintampo	2017	yes	Yes	38.1	Not Known / Missing entry	Malaria/anaemia	Positive	NA	NA	NA	756	Positive	P. falciparum	Uncomplicated Malaria	6.4	3.75	8.3	30.6	82	22.3	27.3	13	3.3	10.2	59.7	30.7	9.6	3.9	1.9	0.6	17.1
K084	yes	Kintampo	2017	yes	Yes	37.9	Not Known / Missing entry	Malaria	Positive	NA	NA	NA	0	Negative	P. falciparum	Uncomplicated Malaria	10.1	3.83	9.8	35.2	92	25.7	27.9	222	14	7.6	59.1	31.4	9.5	6.1	3.1	0.9	13
K085	yes	Kintampo	2017	yes	Yes	39	Not Known / Missing entry	Malaria	Positive	NA	NA	NA	17480	Positive	P. falciparum	Uncomplicated Malaria	9.2	2.65	6.9	19.4	73	26.1	35.5	38	9.5	8.5	45.7	37	17.3	4.3	3.4	1.5	15
K086	yes	Kintampo	2017	yes	Yes	38.5	Not Known / Missing entry	URTI	Negative	Escherichia coli	No bac growth	NA	0	Negative	Escherichia coli	Non-malaria Infection	9.2	4.48	10.1	31.8	71	22.5	31.6	268	12.6	8	58.6	33.6	7.8	5.5	3	0.7	16.7
K087	yes	Kintampo	2017	no	Yes	37.7	Not Known / Missing entry	Gastroenteritis	NA	NA	NA	NA	0	Negative	Undetermined	Non-malaria Infection	6.8	4.18	12	36.2	87	28.6	33	234	12.2	9.1	66.3	28.6	5.1	4.6	1.9	0.3	14
K088	yes	Kintampo	2017	yes	Yes	37.5	Not Known / Missing entry	Gastroenteritis	NA	NA	NA	NA	0	Negative	Undetermined	Non-malaria Infection	6.8	4.43	7.7	25.5	57	17.4	30.3	81	0	7.8	49.2	41.1	9.7	3.5	2.7	0.6	18.8
K089	yes	Kintampo	2017	yes	Yes	36.7	Not Known / Missing entry	Sepsis	NA	NA	NA	NA	0	Negative	Undetermined	Non-malaria Infection	14.5	4.32	10.2	31.3	73	23.6	32.5	379	11	8.2	36.8	54.3	8.9	5.5	7.8	1.2	15.5
K090	yes	Kintampo	2017	no	Yes	38	Not Known / Missing entry	Sepsis	NA	NA	NA	NA	0	Negative	Undetermined	Non-malaria Infection	27.7	5.57	9.5	31.6	57	17	29.9	410	5.1	8.5	73.6	20.8	5.6	20.5	5.7	1.5	18.3
K091	yes	Kintampo	2017	yes	Yes	37.2	Not Known / Missing entry	Otitis media	NA	NA	NA	NA	0	Negative	Undetermined	Non-malaria Infection	7.3	4.66	12.8	38.3	82	27.6	33.6	182	12.6	8.1	48.1	38.5	13.4	3.6	2.8	0.9	13.5
K092	yes	Kintampo	2017	no	Yes	38.6	Not Known / Missing entry	NA	NA	NA	NA	NA	0	Negative	Undetermined	Non-malaria Infection	10.8	4.88	11.5	36.6	75	23.6	31.5	462	13.2	8.6	73.4	22.2	4.4	8	2.4	0.4	16.5
K093	yes	Kintampo	2017	yes	Yes	38.6	Not Known / Missing entry	Malaria/sepsis	Negative	NA	NA	NA	0	Negative	Undetermined	Non-malaria Infection	11	4.51	10.8	33.4	74	23.9	32.3	414	13.1	8.6	58	33.6	8.4	6.4	3.7	0.9	18.2
K094	yes	Kintampo	2017	yes	Yes	38.7	Not Known / Missing entry	Sepsis	Negative	NA	NA	NA	0	Negative	Undetermined	Non-malaria Infection	28.2	4.19	9.3	30.3	72	22.2	30.8	193	11.8	7.6	75.3	19.7	5	21.3	5.5	1.4	22.1
K095	yes	Kintampo	2017	no	Yes	39.3	Not Known / Missing entry	Malaria	Positive	NA	NA	NA	213120	Positive	P. falciparum	Uncomplicated Malaria	7.6	4.44	8.1	27.4	62	18.2	29.5	125	3.5	8.1	73.8	18.6	7.6	5.7	1.4	0.5	19.9
K096	yes	Kintampo	2017	yes	Yes	38.6	Not Known / Missing entry	Malaria/sepsis	Negative	NA	NA	NA	0	Negative	Undetermined	Non-malaria Infection	5.5	5.54	14.1	44.3	80	25.4	31.7	183	14.9	9.5	71.9	20.5	7.6	4	1.1	0.4	15.1
K097	yes	Kintampo	2017	yes	Yes	37	Not Known / Missing entry	Sepsis	Negative	NA	NA	NA	0	Negative	Undetermined	Non-malaria Infection	21.8	4.17	8.9	29.6	71	21.3	30	299	15.3	9.1	53.8	35.3	10.9	11.9	7.6	2.3	17.1
K098	yes	Kintampo	2017	no	Yes	38	Not Known / Missing entry	Enteric fever/RTI	Negative	NA	NA	NA	0	Negative	Undetermined	Non-malaria Infection	9	4.33	10.4	33.3	77	24.1	31.4	271	13.2	8.1	39.2	45	15.8	3.6	4	1.4	16.9
K099	yes	Kintampo	2017	yes	Yes	37.1	Not Known / Missing entry	Gastroenteritis/URTI	Negative	NA	NA	NA	0	Negative	Undetermined	Non-malaria Infection	8.4	3.98	11	34.1	86	27.6	32.2	161	13.2	9.2	51.2	38.6	10.2	4.4	3.2	0.8	17.2
K100	yes	Kintampo	2017	yes	Yes	39	Not Known / Missing entry	LRTI	Negative	Salomonella Typhi	No bac growth	NA	0	Negative	Salmonella Typhi	Non-malaria Infection	7.5	5.01	11.3	36.9	74	22.6	30.7	290	13.1	7.3	40.7	41	18.3	3.2	3	1.3	14.9
K101	yes	Kintampo	2017	yes	Yes	38	Not Known / Missing entry	Enteric fever	Negative	NA	NA	NA	0	Negative	Undetermined	Non-malaria Infection	6.1	5.13	12.2	39.6	77	23.9	30.9	315	12.4	7.3	71.8	22.2	6	4.5	1.3	0.3	14.8
K103	yes	Kintampo	2017	yes	Yes	38.6	Not Known / Missing entry	LRTI	Negative	NA	NA	NA	0	Negative	Undetermined	Non-malaria Infection	6.6	4.7	8.4	27.9	59	17.8	30	176	2.8	8.6	60.8	33.4	5.8	4.2	2.1	0.3	18.3
K104	yes	Kintampo	2017	no	Yes	38.1	Not Known / Missing entry	Malaria	Negative	NA	NA	NA	0	Negative	Undetermined	Non-malaria Infection	4.9	4.66	12.1	38	82	26	31.9	264	12.4	6.2	70.4	20.9	8.7	3.5	1	0.4	14.6
K105	yes	Kintampo	2017	no	Yes	38.7	Not Known / Missing entry	Enteric fever	Negative	NA	NA	NA	0	Negative	Undetermined	Non-malaria Infection	15.3	4.45	10.4	32.9	74	23.3	31.5	358	13.3	7.2	65.4	29.2	5.4	10.1	4.4	0.8	15.5
K106	yes	Kintampo	2017	yes	Yes	37.5	Not Known / Missing entry	Enteric fever	Negative	NA	NA	NA	0	Negative	Undetermined	Non-malaria Infection	5.4	4.93	12	37.6	76	24.4	32	223	14.7	7.3	36.9	49.8	13.3	2.1	2.6	0.7	14.6
K107	yes	Kintampo	2017	yes	Yes	39	Not Known / Missing entry	Enteric fever/LRTI	Negative	NA	NA	NA	0	Negative	Undetermined	Non-malaria Infection	19.5	4.86	11.3	35.1	72	23.2	32.1	461	13.1	6.2	73	22.4	4.6	14.4	4.3	0.8	17.4
K108	yes	Kintampo	2017	yes	Yes	39.7	Not Known / Missing entry	Malaria	Positive	NA	NA	NA	276000	Positive	P. falciparum	Uncomplicated Malaria	9.9	4.64	11.9	41.7	90	25.7	28.6	280	10.3	5.9	88.3	7.7	4	8.9	0.7	0.3	15
K109	yes	Kintampo	2017	no	Yes	40	Not Known / Missing entry	Malaria	Positive	NA	NA	NA	91800	Positive	P. falciparum	Uncomplicated Malaria	17.9	2.55	5.8	18.3	72	22.9	31.9	87	15.5	9.6	64.9	25.6	9.5	11.8	4.5	1.6	16.6
K110	yes	Kintampo	2017	yes	Yes	38.7	Not Known / Missing entry	Pneumonia	Negative	NA	NA	NA	0	Negative	Undetermined	Non-malaria Infection	7.6	4.37	11.2	34.7	79	25.7	32.3	281	14.9	9.2	64.2	23.2	12.6	5	1.7	0.9	17.2
K111	yes	Kintampo	2017	no	Yes	37.4	Not Known / Missing entry	Malaria	Positive	NA	NA	NA	111300	Positive	P. falciparum	Uncomplicated Malaria	7.2	3.18	6.9	22.7	71	21.8	30.5	52	15.2	11.1	47.7	33.9	18.4	3.5	2.4	1.3	21.1
K112	yes	Kintampo	2017	yes	Yes	39.1	Not Known / Missing entry	Malaria/sepsis	Negative	NA	NA	NA	0	Negative	Undetermined	Non-malaria Infection	6.7	3.66	9.9	28.9	79	27.1	34.3	138	14.2	7.9	48.9	37.4	13.7	3.3	2.5	0.9	16.7
K113	yes	Kintampo	2017	no	Yes	38.8	Not Known / Missing entry	Malaria	Negative	NA	NA	NA	0	Negative	Undetermined	Non-malaria Infection	8.6	4.36	9.3	29.3	67	21.2	31.6	226	14.3	8.1	73.9	18.2	7.9	6.5	1.5	0.6	18.9
K114	yes	Kintampo	2017	no	Yes	38.5	Not Known / Missing entry	Malaria	Positive	NA	NA	NA	6110	Positive	P. falciparum	Uncomplicated Malaria	13.1	1.36	3.4	10.3	76	24.9	32.8	63	16.6	9.4	45.4	39.1	15.5	6	5.1	2	15.8
K115	yes	Kintampo	2017	no	Yes	38.8	Not Known / Missing entry	Malaria	Positive	NA	NA	NA	46200	Positive	P. falciparum	Uncomplicated Malaria	17.5	5.74	11.2	36.5	64	19.6	30.7	170	7.2	8	85.9	9.9	4.2	15.1	1.7	0.7	17.1
K116	yes	Kintampo	2017	yes	Yes	39	Not Known / Missing entry	Sepsis	Negative	No bac growth	No bac growth	NA	0	Negative	Undetermined	Non-malaria Infection	13.4	4.73	10.9	34.1	72	23.1	32	365	14.4	7.2	35.8	53.6	10.6	4.9	7.1	1.4	16.8
K117	yes	Kintampo	2017	yes	Yes	39.7	Not Known / Missing entry	Sepsis	Negative	NA	NA	NA	0	Negative	Undetermined	Non-malaria Infection	16.5	4.75	9.4	29.5	62	19.7	31.7	426	12.5	7.3	66.7	24.9	8.4	11.1	4.1	1.3	20.7
K118	yes	Kintampo	2017	no	Yes	39.4	Not Known / Missing entry	Enteric fever	Negative	NA	NA	NA	0	Negative	Undetermined	Non-malaria Infection	3.3	4.41	12.5	36.6	83	28.3	34.1	214	16.5	6.7	55.6	37.6	6.8	1.9	1.2	0.2	14.1
K119	yes	Kintampo	2017	yes	Yes	39.3	Not Known / Missing entry	Enteric fever	Negative	NonTyphoidal Salmonella	No bac growth	NA	0	Negative	Non-Typhoidal Salmonella	Non-malaria Infection	13.9	5.26	10.4	35.3	67	19.8	23.9	20	0	8.1	74	19.9	6.1	10.4	2.7	0.8	23.9
K123	yes	Kintampo	2017	no	Yes	38.4	Not Known / Missing entry	Malaria/anaemia	Positive	NA	NA	NA	229	Positive	P. falciparum	Uncomplicated Malaria	6.1	2.87	6.8	21	73	23.5	32.2	46	11.9	9.2	56.5	35.5	8	3.6	2.1	0.4	15.7
K124	yes	Kintampo	2017	yes	Yes	38.8	Not Known / Missing entry	Sepsis	Negative	NA	NA	NA	0	Negative	Undetermined	Non-malaria Infection	16.5	4.41	12	35.7	81	27.1	33.5	118	12.9	8.7	83.1	13.2	3.7	13.8	2.1	0.6	15
K125	yes	Kintampo	2017	yes	Yes	37.7	Not Known / Missing entry	URTI	Negative	NA	No bac growth	NA	0	Negative	Undetermined	Non-malaria Infection	12.1	4.42	10.2	32.3	73	23.1	31.5	243	13.3	8.5	78.4	17.5	4.1	9.6	2.1	0.4	17.3
K126	yes	Kintampo	2017	yes	Yes	38.5	Not Known / Missing entry	Malaria/Gastroenteritis	Negative	NA	NA	NA	0	Negative	Undetermined	Non-malaria Infection	13.8	5.08	12.8	39.9	78	25.2	32.1	132	13.8	8.9	41	51.3	7.7	5.8	7	1	15
K127	yes	Kintampo	2017	no	Yes	37	Not Known / Missing entry	Helminthiasis	Negative	NA	NA	NA	0	Negative	Undetermined	Non-malaria Infection	9.1	4.77	11.1	35.2	74	23.2	31.4	487	11.3	7.1	39.9	51.1	9	3.7	4.6	0.8	16.5
K128	yes	Kintampo	2017	no	Yes	37.7	Not Known / Missing entry	Malaria/Helminthiasis	Negative	NA	NA	NA	0	Negative	Undetermined	Non-malaria Infection	25.8	4.14	10.5	32.3	78	25.4	32.6	410	12.4	6.9	87	10.6	2.4	22.5	2.7	0.6	15.2
K129	yes	Kintampo	2017	yes	Yes	37.8	Not Known / Missing entry	Enteric fever	Positive	NA	NA	NA	0	Negative	P. falciparum	Uncomplicated Malaria	6.7	5.6	11.1	36	64	19.8	30.7	210	9.4	7.8	72.7	21.2	6.1	4.9	1.4	0.4	16.5
K130	yes	Kintampo	2017	no	Yes	37.7	Not Known / Missing entry	Pneumonia	Negative	NA	NA	NA	0	Negative	Undetermined	Non-malaria Infection	8.7	3.72	8.2	25.6	69	22	31.9	66	10.1	7.8	61.5	31.6	6.9	5.5	2.7	0.5	17.4
K132	yes	Kintampo	2017	yes	Yes	38.8	Not Known / Missing entry	Malaria	Positive	NA	NA	NA	161990	Positive	P. falciparum	Uncomplicated Malaria	8.1	3.34	7.5	23.2	69	22.3	32.1	75	12.1	8.9	51.3	41.5	7.2	4.3	3.3	0.5	19.5
K133	yes	Kintampo	2017	no	Yes	40	Not Known / Missing entry	Malaria	Positive	NA	NA	NA	6218650	Positive	P. falciparum	Uncomplicated Malaria	6.5	4.49	10.9	34	76	24.4	32.2	98	11.6	7.7	83.3	13.2	3.5	5.5	0.8	0.2	15.3
K134	yes	Kintampo	2017	yes	Yes	38.6	Not Known / Missing entry	Gastroenteritis	Negative	NA	NA	NA	0	Negative	Undetermined	Non-malaria Infection	11.9	4.54	12	36.7	81	26.5	32.8	291	8.9	6.6	79.6	15.6	4.8	9.6	1.8	0.5	16.3
K135	yes	Kintampo	2017	yes	Yes	39	Not Known / Missing entry	Malaria	Positive	NA	NA	NA	1554000	Positive	P. falciparum	Uncomplicated Malaria	9.7	3.7	8.8	28	76	23.9	31.5	93	11.7	8.7	67.8	26.3	5.9	6.7	2.5	0.5	18.6
K136	yes	Kintampo	2017	yes	Yes	39.3	Not Known / Missing entry	Malaria	Positive	NA	NA	NA	1146600	Positive	P. falciparum	Uncomplicated Malaria	10.5	4.68	12	37.3	80	25.6	32.1	147	12.7	7.7	69.1	24.7	6.2	7.4	2.5	0.6	14.2
K137	yes	Kintampo	2017	no	Yes	38.2	Not Known / Missing entry	Malaria	Positive	NA	NA	NA	5100	Positive	P. falciparum	Uncomplicated Malaria	12	4.59	9.7	31	68	21.1	31.2	149	15.3	10.5	49.3	42.9	7.8	6	5.1	0.9	16.7
K138	yes	Kintampo	2017	yes	Yes	39.4	Not Known / Missing entry	Malaria	Positive	NA	NA	NA	5909	Positive	P. falciparum	Uncomplicated Malaria	11.7	2.83	6	18.2	64	21.1	32.8	74	11.9	9.2	36.1	54.1	9.8	4.3	6.3	1.1	18.9
K139	yes	Kintampo	2017	yes	Yes	39.1	Not Known / Missing entry	Malaria	Positive	NA	NA	NA	21823	Positive	P. falciparum	Uncomplicated Malaria	15.7	2.98	8.3	24.5	82	27.8	33.8	223	13.3	7.5	52.1	38.7	9.2	8.3	6	1.4	16.8
K140	yes	Kintampo	2017	yes	Yes	37.6	Not Known / Missing entry	Malaria/Gastroenteritis	Positive	NA	NA	NA	50	Positive	P. falciparum	Uncomplicated Malaria	8.3	2.82	6	19.4	69	21.4	31.2	118	11.9	8.5	51.6	40.1	8.3	4.4	3.3	0.6	16.7
K141	yes	Kintampo	2017	yes	Yes	37.6	Not Known / Missing entry	Malaria/LRTI	Positive	NA	NA	NA	0	Negative	P. falciparum	Uncomplicated Malaria	15.1	4.34	10.7	33.4	77	24.6	32	501	12.7	7	33	59.1	7.9	5.1	8.9	1.1	15.9
K142	yes	Kintampo	2017	yes	Yes	38	Not Known / Missing entry	Malaria	Positive	NA	NA	NA	212160	Positive	P. falciparum	Uncomplicated Malaria	10.3	4.16	11.3	34.9	84	27.1	32.4	100	12.4	7.8	75.8	20.6	3.6	7.9	2.1	0.3	14.5
K143	yes	Kintampo	2017	yes	Yes	39.1	Bacteria/Protozoa	Malaria/sepsis	Positive	NA	NA	NA	133250	Positive	P. falciparum	Uncomplicated Malaria	13	4.1	8.9	27.9	68	21.7	31.9	85	3.7	9.3	53.7	33.5	12.8	7.1	4.3	1.6	18.8
K144	yes	Kintampo	2017	yes	Yes	39	Protozoan	Malaria	Positive	NA	NA	NA	26296	Positive	P. falciparum	Uncomplicated Malaria	7.6	3.8	9.1	29	76	24	31.4	113	12.1	7.7	77.2	18	4.8	6	1.3	0.3	17.7
K145	yes	Kintampo	2017	yes	NA	38.8	Bacteria	Sepsis	NA	NA	NA	NA	0	Negative	Undetermined	Non-malaria Infection	9	3.12	8.2	24.7	79	26.4	33.2	244	14	7.5	50	42.4	7.6	4.6	3.8	0.6	17
K146	yes	Kintampo	2017	yes	Yes	38.8	Protozoan	Malaria	Positive	NA	NA	NA	1920	Positive	P. falciparum	Uncomplicated Malaria	6.4	3.67	9.9	31.1	85	27.1	32	109	12.9	7.7	79.9	15.5	4.6	5.3	0.9	0.2	14
K147	yes	Kintampo	2017	no	Yes	38.5	Protozoan	Malaria	Positive	NA	NA	NA	53992	Positive	P. falciparum	Uncomplicated Malaria	6.8	4.51	11.7	36.1	80	26	32.6	119	12.4	8.2	74.5	19.2	6.3	5.1	1.3	0.4	16
K148	yes	Kintampo	2017	yes	Yes	38	Bacteria	Pneumonia	Positive	NA	NA	NA	9167	Positive	P. falciparum	Uncomplicated Malaria	10.3	3.8	10.1	31.3	82	26.5	32.2	297	12.4	7.6	46.2	40.4	13.4	4.9	4.1	1.3	17.6
K149	yes	Kintampo	2017	yes	Yes	37.9	Protozoan	Malaria/anoresia	NA	NA	NA	NA	0	Negative	Undetermined	Non-malaria Infection	7.5	6.21	12.5	41.1	66	20.1	30.3	234	8.2	7.9	47.3	42.8	9.9	3.6	3.2	0.7	20
K150	yes	Kintampo	2017	yes	Yes	39.9	Protozoan	Malaria	Positive	NA	NA	NA	4367200	Positive	P. falciparum	Uncomplicated Malaria	4.8	4.24	9.9	31.7	75	23.3	31.1	142	12.2	8.7	64.3	30.6	5.1	3.2	1.4	0.2	17.6
K151	yes	Kintampo	2017	no	Yes	38.2	Protozoan	Malaria/anaemia	Positive	NA	NA	NA	1045000	Positive	P. falciparum	Uncomplicated Malaria	7.7	3.8	9.8	30.4	80	25.8	32.2	185	13.4	8.2	82	15.2	2.8	6.4	1.1	0.2	14.1
K152	yes	Kintampo	2017	yes	Yes	37.2	Protozoan	Malaria/anaemia	Negative	NA	NA	NA	0	Negative	Undetermined	Non-malaria Infection	6.6	3.76	9.3	28.7	76	24.8	32.6	415	10.6	6.4	49.2	45.4	5.4	3.3	3	0.3	14.6
K154	yes	Kintampo	2017	no	Yes	39	Protozoan	Malaria/Dermatitis	Positive	NA	NA	NA	10114000	Positive	P. falciparum	Uncomplicated Malaria	6.8	3.89	9.6	30.2	78	24.7	31.8	111	11.1	7	75.6	21.6	2.8	5.3	1.4	0.1	16
K155	yes	Kintampo	2017	yes	Yes	38	Protozoan	Malaria/anaemia	Negative	NA	NA	NA	0	Negative	Undetermined	Non-malaria Infection	7.4	4.73	11.9	36.9	78	25.1	32.2	252	11.6	6.9	65.5	29.8	4.7	4.9	2.2	0.3	14.1
K156	yes	Kintampo	2017	no	Yes	39	Protozoan	Malaria/Pneumonia	Positive	NA	NA	NA	136325	Positive	P. falciparum	Uncomplicated Malaria	24.7	2.87	6.9	20.7	72	24	33.3	79	11.5	9.4	52.6	42	5.4	13.1	10.3	1.3	18.6
K157	yes	Kintampo	2017	no	Yes	38	Protozoan	Malaria/Dermatitis	Positive	NA	NA	NA	3510	Positive	P. falciparum	Uncomplicated Malaria	9	4.47	11	34.2	77	24.6	32.1	89	14.2	8.9	66.5	27.2	6.3	6.1	2.4	0.5	19
K158	yes	Kintampo	2017	no	Yes	38.3	Protozoan	Malaria/anaemia	Positive	NA	NA	NA	3339	Positive	P. falciparum	Uncomplicated Malaria	6.3	2.01	5.2	16	76	24.4	32.2	158	13	8	60.4	32.4	7.2	3.9	2	0.4	16.7
K159	yes	Kintampo	2017	yes	Yes	38.6	Protozoan	Malaria	Positive	NA	NA	NA	0	Negative	P. falciparum	Uncomplicated Malaria	8.1	2.9	8.2	24.9	86	28.4	33.1	115	12.8	7.7	59.7	32.7	7.6	4.9	2.6	0.6	14.6
K160	yes	Kintampo	2017	yes	Yes	38	Protozoan	Malaria/Dermatitis	Positive	NA	NA	NA	280	Positive	P. falciparum	Uncomplicated Malaria	7.2	3.83	9.2	28.9	75	24	31.9	129	11.8	8	49	44.7	6.3	3.7	3.1	0.4	18
K161	yes	Kintampo	2017	yes	Yes	37	Bacteria	Gastroenteritis	Negative	NA	NA	NA	0	Negative	Undetermined	Non-malaria Infection	12.1	4.72	10.7	33.9	72	22.6	31.5	444	12.6	7.3	32.8	57	10.2	4.1	6.8	1.2	17.9
K162	yes	Kintampo	2017	yes	Yes	38.1	Bacteria	URTI	Negative	NA	NA	NA	0	Negative	Undetermined	Non-malaria Infection	10.9	4.39	12.5	38.8	88	28.5	32.3	228	12.3	7.8	74.9	19.2	5.9	8.3	2	0.6	13.6
K163	yes	Kintampo	2017	yes	Yes	39.9	Protozoan	Malaria/anaemia	Positive	NA	NA	NA	5846	Positive	P. falciparum	Uncomplicated Malaria	7.9	3.66	8	26	71	21.8	30.7	269	13.2	9.5	78.4	15.6	6	6.3	1.2	0.4	18.1
K164	yes	Kintampo	2017	yes	Yes	37.5	Protozoan	Malaria/URTI	Positive	NA	NA	NA	258570	Positive	P. falciparum	Uncomplicated Malaria	16.1	4.42	10.1	31.4	71	22.9	32.3	243	12.7	7.7	83.1	12.1	4.8	13.5	1.9	0.7	15.6
K165	yes	Kintampo	2017	no	Yes	39.8	Protozoan	Malaria	Positive	NA	NA	NA	0	Negative	P. falciparum	Uncomplicated Malaria	6	3.92	9.6	29.9	76	24.5	32.2	111	12.8	7.9	73.1	20.6	6.3	4.5	1.2	0.3	14.7
K166	yes	Kintampo	2017	no	Yes	39.9	Not Known / Missing entry	Malaria/Pneumonia	Negative	NA	NA	NA	0	Negative	Undetermined	Non-malaria Infection	11	3.5	9.5	28.8	82	27.2	33	158	12.5	8.2	81.4	15.9	2.7	9.1	1.7	0.2	14.9
K167	yes	Kintampo	2017	yes	Yes	38	Viral	Pneumonia	Negative	NA	NA	NA	0	Negative	Undetermined	Non-malaria Infection	8	4.37	10.8	33.1	76	24.7	32.7	198	14.3	8.3	59	32.9	8.1	4.8	2.6	0.6	17.2
K168	yes	Kintampo	2017	yes	Yes	38.4	Protozoan	Malaria	Positive	NA	NA	NA	690	Positive	P. falciparum	Uncomplicated Malaria	11.5	2.83	6.8	21	74	23.9	32.3	43	14.2	9.4	55.2	36.1	8.7	6.4	4.1	1	15.6
K169	yes	Kintampo	2017	yes	Yes	38.8	Protozoan	Malaria	Negative	NA	NA	NA	0	Negative	Undetermined	Non-malaria Infection	8.3	4.36	10.5	32.5	75	24.1	32.4	191	10.8	8.4	47.3	42.4	10.3	4	3.5	0.8	14.8
K170	yes	Kintampo	2017	no	Yes	38.3	Protozoan	Malaria	Positive	NA	NA	NA	38874	Positive	P. falciparum	Uncomplicated Malaria	11.4	4.32	11.1	34.8	80	25.7	31.9	129	14.7	9.5	84.1	11.4	4.5	9.7	1.2	0.5	15.9
K171	yes	Kintampo	2017	no	Yes	38.5	Protozoan	Malaria	Positive	NA	NA	NA	208380	Positive	P. falciparum	Uncomplicated Malaria	5.5	2.76	6.9	20.7	75	25	33.5	66	11	8.8	55.5	37.2	7.3	3.1	2	0.4	16.6
K172	yes	Kintampo	2017	no	Yes	39	Protozoan	Malaria/anaemia	Positive	NA	NA	NA	44550	Positive	P. falciparum	Uncomplicated Malaria	6.4	2.97	7.6	23.9	81	25.8	32	56	16.1	9.4	68.5	25.9	5.6	4.5	1.6	0.3	15.8
K173	yes	Kintampo	2017	no	Yes	40	Protozoan	Malaria	Positive	NA	NA	NA	137940	Positive	P. falciparum	Uncomplicated Malaria	6.2	4.84	10.5	33.3	69	21.7	31.5	40	8.9	10.4	62.1	29.8	8.1	3.9	1.8	0.5	17
K174	yes	Kintampo	2017	yes	Yes	37.9	Protozoan	Malaria/anaemia	Positive	NA	NA	NA	535040	Positive	P. falciparum	Uncomplicated Malaria	10.3	3.52	8.8	27.2	77	24.9	32.3	95	10.9	7.4	75.2	21	3.8	7.9	2.1	0.3	15.5
K175	yes	Kintampo	2017	yes	Yes	37.9	Bacteria	Dermatitis/sepsis	Negative	NA	Enterobacter cloacae	NA	0	Negative	Enterobacter cloacae	Non-malaria Infection	17.8	4.29	10.6	32.7	76	24.7	32.4	326	14.7	8.3	87	9.9	3.1	15.6	1.7	0.5	16.9
K176	yes	Kintampo	2017	yes	Yes	38.3	Protozoan	Malaria/anoresia	Positive	NA	NA	NA	166530	Positive	P. falciparum	Uncomplicated Malaria	7.2	3.66	7.9	24.1	66	21.7	33	174	10.2	7.4	64.8	29.3	5.9	4.7	2.1	0.4	17.9
K177	yes	Kintampo	2017	yes	Yes	39.2	Protozoan	Malaria/anoresia	Positive	NA	NA	NA	102700	Positive	P. falciparum	Uncomplicated Malaria	10.6	3.95	8.7	26.8	68	21.9	32.3	165	10.8	8	67.5	26.4	6.1	7.3	2.7	0.6	17.8
K178	yes	Kintampo	2017	yes	No	37.3	Protozoan	Helminthiasis	Negative	NA	NA	NA	0	Negative	Undetermined	Non-malaria Infection	5.9	4.79	11.6	38.7	81	24.3	30.1	369	12.1	6.7	54.5	37.8	7.7	3.3	2.2	0.4	17.7
K179	yes	Kintampo	2017	yes	Yes	39.3	Protozoan	Malaria	Positive	NA	NA	NA	101265	Positive	P. falciparum	Uncomplicated Malaria	14.9	4.71	7.9	28.4	60	16.9	28	226	4	9.6	68.6	25.3	6.1	10.3	3.7	0.9	23.2
K180	yes	Kintampo	2017	yes	Yes	37.6	Protozoan	Malaria/anoresia	Positive	NA	NA	NA	350175	Positive	P. falciparum	Uncomplicated Malaria	6.9	4.21	11.2	36.9	88	26.7	30.4	187	14.5	7.8	66.5	27.4	6.1	4.7	1.8	0.4	14.5
K181	yes	Kintampo	2017	yes	Yes	38.3	Protozoan	Sepsis/Malaria	Positive	NA	NA	NA	0	Negative	P. falciparum	Uncomplicated Malaria	10.2	4.21	9.5	32.6	77	22.7	29.3	586	11.7	7.3	55.2	33.7	11.1	5.7	3.4	1.1	20.7
K185	yes	Kintampo	2017	yes	Yes	38	Bacteria	Sepsis	Negative	NA	NA	NA	0	Negative	Undetermined	Non-malaria Infection	33.1	4.62	9.5	29.7	64	20.6	32	433	12	8	71.2	22.7	6.1	23.6	7.5	2	19.3
K186	yes	Kintampo	2017	yes	Yes	38	Protozoan	Malaria/Dermatitis	Positive	NA	NA	NA	17063	Positive	P. falciparum	Uncomplicated Malaria	7.5	3.24	8.2	24.8	76	25.3	33.1	120	14.7	8.5	44.8	46.1	9.1	3.5	3.4	0.6	16
K187	yes	Kintampo	2017	yes	Yes	38.6	Protozoan	Malaria/anaemia	Positive	NA	NA	NA	45100	Positive	P. falciparum	Uncomplicated Malaria	8.7	2.2	5.1	15.1	69	23.4	33.9	77	14.8	8.9	55.4	36.8	7.8	5	3.1	0.6	18.8
K188	yes	Kintampo	2017	no	Yes	39.4	Bacteria	Dermatitis	Negative	NA	NA	NA	0	Negative	Undetermined	Non-malaria Infection	8.7	4.5	11.5	35.2	78	25.6	32.8	228	12.8	7.2	74.9	18.7	6.4	6.6	1.6	0.5	17.4
K189	yes	Kintampo	2017	yes	Yes	37.8	Protozoan	Malaria	Negative	NA	NA	NA	0	Negative	Undetermined	Non-malaria Infection	15.8	5.07	9.9	32.1	63	19.6	31	477	12.9	8.6	48.5	43.3	8.2	7.8	6.8	1.2	19.9
K190	yes	Kintampo	2017	yes	Yes	37.5	Protozoan	Malaria/anaemia	Positive	NA	NA	Plasmodium	0	Negative	P. falciparum	Uncomplicated Malaria	8	4.66	8.5	27.6	59	18.1	30.7	210	4	9	48	36	16	4	2.8	1.2	19.6
K191	yes	Kintampo	2017	no	Yes	38	Bacteria	Sepsis	NA	NA	NA	Plasmodium	0	Negative	P. falciparum	Uncomplicated Malaria	21.9	4.25	11.6	35.7	84	27.4	32.5	292	12	7.4	88.3	8.6	3.1	19.5	1.8	0.6	18.3
K192	yes	Kintampo	2017	yes	Yes	37.7	Bacteria	Sepsis	Negative	NA	NA	NA	0	Negative	Undetermined	Non-malaria Infection	9.5	6.01	9.9	33.3	55	16.5	29.7	695	7.1	7.9	53.4	37.8	8.8	5.2	3.5	0.8	22.1
K193	yes	Kintampo	2017	no	Yes	38.5	Protozoan	Malaria	Positive	NA	NA	NA	228310	Positive	P. falciparum	Uncomplicated Malaria	9.3	5.78	12.5	40.5	70	21.6	30.8	201	14.1	9	83.5	12.6	3.9	7.9	1.1	0.3	15.9
K194	yes	Kintampo	2017	yes	Yes	39.4	Protozoan	Malaria	Positive	NA	NA	NA	137100	Positive	P. falciparum	Uncomplicated Malaria	7.8	4.57	12.1	37.1	81	26.5	32.7	92	12.2	7.8	76.4	17.2	6.4	6	1.3	0.5	16.2
K195	yes	Kintampo	2017	no	Yes	38.7	Bacteria	Gastroenteritis	Positive	NA	NA	NA	15356	Positive	P. falciparum	Uncomplicated Malaria	8.7	4.62	12	37.2	81	26.1	32.3	95	15.7	8.9	80.6	13	6.4	7.1	1.1	0.5	14.5
K196	yes	Kintampo	2017	yes	Yes	37.9	Protozoan	Malaria	Positive	NA	NA	Plasmodium	0	Negative	P. falciparum	Uncomplicated Malaria	3.6	4.65	11.8	35.3	76	25.3	33.4	154	14.1	8.6	66.9	27.9	5.2	2.6	0.9	0.1	14
K197	yes	Kintampo	2017	yes	Yes	38.7	Bacteria	Sepsis	Positive	NA	NA	NA	0	Negative	P. falciparum	Uncomplicated Malaria	13.1	4.46	11.1	34.9	78	25	31.9	206	12.2	7.5	71.9	21.1	7	9.5	2.7	0.9	15.7
K198	yes	Kintampo	2017	yes	Yes	39.6	Bacteria/Protozoa	Malaria/anaemia	Positive	NA	NA	NA	324870	Positive	P. falciparum	Uncomplicated Malaria	12.5	2.94	6.8	20	68	23	33.9	180	18.2	9	63.7	24.8	11.5	8.1	3	1.4	22.9
K199	yes	Kintampo	2017	yes	Yes	38	Protozoan	Malaria	Positive	NA	NA	NA	2160	Positive	P. falciparum	Uncomplicated Malaria	13.5	2.8	7.9	22.5	80	28.1	34.9	105	14.2	7.9	77.7	18.2	4.1	10.6	2.4	0.5	14.7
K200	yes	Kintampo	2017	yes	Yes	37.9	Protozoan	Malaria	Positive	NA	NA	Plasmodium	0	Negative	P. falciparum	Uncomplicated Malaria	6.7	4.25	11	33.9	80	25.8	32.4	430	11.9	7.4	56.9	35.7	7.4	3.9	2.4	0.4	16
K201	yes	Kintampo	2017	no	Yes	37.9	Protozoan	Malaria	Positive	NA	NA	NA	0	Negative	P. falciparum	Uncomplicated Malaria	9.1	3.43	9.5	28.2	82	27.7	33.6	212	15	8.7	62.5	31	6.5	5.8	2.8	0.5	15.5
K202	yes	Kintampo	2017	no	Yes	38	Protozoan	Malaria	Positive	NA	NA	NA	161555	Positive	P. falciparum	Uncomplicated Malaria	10.6	4.09	9.1	39	71	22.2	31.4	21	3.9	7.4	66.7	25.3	8	7.2	2.6	0.8	18.3
K203	yes	Kintampo	2017	yes	Yes	37.2	Bacteria/Protozoa	Malaria/sepsis	Positive	NA	NA	NA	421890	Positive	P. falciparum	Uncomplicated Malaria	7.6	1.47	3.7	10.8	74	24.9	33.7	44	18.2	7.6	55.3	38.8	5.9	4.3	2.9	0.4	18.4
K204	yes	Kintampo	2017	no	Yes	38	Bacteria/Protozoa	Malaria/anoresia	Positive	NA	NA	NA	298375	Positive	P. falciparum	Uncomplicated Malaria	9.7	3.87	10.3	31.1	81	26.7	33.1	59	12.3	8.9	41	49.6	9.4	4	4.8	0.9	16.7
K205	yes	Kintampo	2017	yes	Yes	39.4	Protozoan	Malaria	Positive	NA	NA	NA	0	Negative	P. falciparum	Uncomplicated Malaria	3.6	3.75	9.4	28.5	76	25.1	33.1	263	14.1	7.6	56.5	34.5	9	2.1	1.2	0.3	16.7
K206	yes	Kintampo	2017	yes	Yes	37.6	Protozoan	Malaria/anaemia	Positive	NA	NA	Plasmodium	20025	Positive	P. falciparum	Uncomplicated Malaria	8.9	4.46	8.7	27.5	62	19.4	31.5	255	8.5	7.4	46.9	45.3	7.8	4.3	4	0.6	21.6
K207	yes	Kintampo	2017	no	Yes	38.8	Protozoan	Malaria/Pneumonia	Positive	NA	NA	NA	254800	Positive	P. falciparum	Uncomplicated Malaria	6.7	4.55	11.4	35.4	78	25.1	32.3	128	13.3	8.2	65.9	27.9	6.2	4.5	1.8	0.4	15.2
K208	yes	Kintampo	2017	yes	Yes	40.1	Protozoan	Malaria/anaemia	Positive	NA	NA	Plasmodium	44720	Positive	P. falciparum	Uncomplicated Malaria	6.5	3.19	9.4	27.3	86	29.4	34.3	60	15.6	7.5	43	45.3	11.7	2.9	2.9	0.7	17.1
K209	yes	Kintampo	2017	yes	Yes	38.9	Protozoan	Malaria/Pneumonia	Positive	NA	NA	NA	67135	Positive	P. falciparum	Uncomplicated Malaria	8.9	4.63	11.7	35.6	77	25.2	32.7	104	13.2	7.5	67.5	24.7	7.8	6.2	2.1	0.6	15.1
K210	yes	Kintampo	2017	yes	Yes	38.1	Protozoan	Malaria/Gastroenteritis	Positive	NA	NA	Rickettsia felis	4967	Positive	P. falciparum	Uncomplicated Malaria	7.7	3.47	9.1	27.6	80	26.2	32.9	78	13.7	9.5	60.6	32.8	6.6	4.7	2.5	0.5	14.3
K211	yes	Kintampo	2017	no	Yes	39.2	Protozoan	Malaria/Gastroenteritis	Positive	NA	NA	Plasmodium	32334	Positive	P. falciparum	Uncomplicated Malaria	10.2	5.33	10.4	33.5	63	19.6	31.1	294	11.5	7.7	73	19.3	7.7	7.6	1.9	0.7	19.8
K213	yes	Kintampo	2017	no	Yes	38.5	Bacteria/Protozoa	Malaria/Gastroenteritis	Positive	NA	NA	NA	211945	Positive	P. falciparum	Uncomplicated Malaria	8.6	4.37	11	34	78	25.1	32.3	75	11.9	7.7	62.4	28.6	9	5.5	2.4	0.7	17
K214	yes	Kintampo	2017	no	Yes	38.1	Protozoan	Malaria/anaemia	Positive	NA	NA	NA	531260	Positive	P. falciparum	Uncomplicated Malaria	7.7	2.63	6.8	20	76	25.7	33.9	69	18	9.6	80.4	14.5	5.1	6.3	1.1	0.3	15.8
K215	yes	Kintampo	2017	yes	Yes	37.8	Bacteria/Protozoa	Malaria/RTI	Positive	NA	NA	Plasmodium	293880	Positive	P. falciparum	Uncomplicated Malaria	12.7	4.74	12.2	37	78	25.7	32.9	209	12.6	7.3	83.9	12.2	3.9	10.8	1.5	0.4	16.7
K216	yes	Kintampo	2017	yes	Yes	37.8	Protozoan	Malaria	Positive	NA	NA	Plasmodium	497250	Positive	P. falciparum	Uncomplicated Malaria	10.1	3.9	9.9	30.1	77	25.5	33.1	67	12.5	8.9	68.1	25.8	6.1	6.9	2.6	0.6	17.4
K217	yes	Kintampo	2017	yes	Yes	37.1	Protozoan	Malaria	Positive	NA	NA	Negative	549	Positive	P. falciparum	Uncomplicated Malaria	6.1	4	9.3	29	73	23.2	32	45	14.9	10.4	47.1	47.1	5.8	3	2.8	0.3	17.4
K218	yes	Kintampo	2017	yes	Yes	38.8	Protozoan	Malaria/sepsis	Positive	NA	NA	NA	1032	Positive	P. falciparum	Uncomplicated Malaria	4.3	3.37	8.4	25.8	76	25	32.8	79	13.5	7.8	63.4	31.7	4.9	2.8	1.3	0.2	14.3
K219	yes	Kintampo	2017	yes	Yes	37	Bacteria	LRTI	Negative	NA	NA	Plasmodium	0	Negative	P. falciparum	Uncomplicated Malaria	6.7	4.48	11.6	36.6	82	26	31.8	238	13.4	7.6	51	41	8	3.5	2.7	0.5	14.5
K220	yes	Kintampo	2017	yes	Yes	38.8	Protozoan	Malaria	Positive	NA	NA	NA	93100	Positive	P. falciparum	Uncomplicated Malaria	6.4	5.32	13.2	40.5	76	24.9	32.7	75	13.6	8.8	74	20.8	5.2	4.8	1.3	0.3	15.3
K221	yes	Kintampo	2017	yes	Yes	39.8	Bacteria	Sepsis	Negative	NA	NA	Negative	0	Negative	Undetermined	Non-malaria Infection	17.4	4.24	9.9	30.6	72	23.3	32.2	457	12.9	7.5	77.3	17.9	4.8	13.5	3.1	0.8	17.5
K222	yes	Kintampo	2017	yes	Yes	37.8	Protozoan	Malaria/URTI	Positive	NA	NA	Negative	113505	Positive	P. falciparum	Uncomplicated Malaria	6.3	3.29	8.6	25.7	78	26.2	33.6	53	16	8.8	53.7	40.3	6	3.5	2.5	0.3	16.3
K223	yes	Kintampo	2017	yes	Yes	38.1	Protozoan	Malaria	Positive	NA	NA	Plasmodium	42780	Positive	P. falciparum	Uncomplicated Malaria	9.3	3.3	7.7	23.8	72	23.5	32.5	77	12.9	9.3	54.9	35.3	9.8	5.2	3.2	0.9	17.1
K224	yes	Kintampo	2017	yes	Yes	38.1	Bacteria	Sepsis/anorexia	Negative	NA	NA	NA	0	Negative	Undetermined	Non-malaria Infection	6.6	4.14	11	33.2	80	26.5	33.1	249	12.9	6.9	62	32.4	5.6	4.2	2.1	0.3	14.1
K225	yes	Kintampo	2017	yes	Yes	38.5	Protozoan	Malaria/anoresia	Positive	NA	NA	Plasmodium	14025	Positive	P. falciparum	Uncomplicated Malaria	5.1	4.86	11.5	35.8	74	23.4	32.3	101	12.5	7.9	73	23.1	3.9	3.9	1.1	0.1	15.6
K226	yes	Kintampo	2017	no	Yes	38.5	Protozoan	Malaria	Negative	NA	NA	Plasmodium	3355	Positive	P. falciparum	Uncomplicated Malaria	6.1	3.86	11.1	33.8	88	28.7	32.8	104	12.4	8.4	86.2	9.2	4.6	5.4	0.5	0.2	13.2
K227	yes	Kintampo	2017	yes	Yes	37	Bacteria	Sepsis	Negative	NA	NA	NA	0	Negative	Undetermined	Non-malaria Infection	19.9	4.26	11	34.3	80	25.9	32.2	153	13.3	7.7	83.6	13.9	2.5	16.8	2.7	0.4	15.1
K228	yes	Kintampo	2017	no	Yes	38	Bacteria/Protozoa	Malaria/enteric fever	Negative	NA	Enterococcus spp	Negative	0	Negative	Enterococcus spp	Non-malaria Infection	10.2	5.46	12.9	41.4	76	23.7	31.3	217	13.7	7.8	84.5	12.8	2.7	8.7	1.3	0.2	15
K229	yes	Kintampo	2017	no	Yes	38.3	Bacteria	Gastroenteritis/anorexia	Negative	NA	Enterococcus spp	NA	0	Negative	Enterococcus spp	Non-malaria Infection	9.5	3.81	8.1	26	68	21.2	31.1	33	3.2	6.9	66.8	26.6	6.6	6.4	2.5	0.6	18.6
K230	yes	Kintampo	2017	yes	Yes	40	Protozoan	Malaria	Positive	NA	NA	NA	51900	Positive	P. falciparum	Uncomplicated Malaria	10.5	4.52	8.8	28.1	62	19.5	31.4	139	4.5	9.3	62.7	32.3	5	6.7	3.3	0.5	19.7
K231	yes	Kintampo	2017	yes	Yes	38.9	Protozoan	Malaria	Positive	NA	Escherichia coli	Plasmodium	52875	Positive	P. falciparum	Uncomplicated Malaria	6.1	4.23	10.3	32.4	77	24.4	31.9	93	10.6	8.2	82.7	14	3.3	5.2	0.8	0.1	14.5
K232*	yes	Kintampo	2017	no	Yes	38.8	Bacteria/Protozoa	Malaria/Gastroenteritis	Negative	NA	NA	NA	0	Negative	Undetermined	Non-malaria Infection	16.8	4.22	8.9	28.5	67	21.1	31.4	275	12.3	8.8	60.3	32.6	7.1	10.3	5.4	1.1	15.8
K233	yes	Kintampo	2017	yes	Yes	38	Protozoan	Malaria	Positive	NA	NA	Plasmodium	0	Negative	P. falciparum	Uncomplicated Malaria	7	3.72	9.4	29.2	78	25.3	32.2	53	14.7	8.8	74.9	22	3.1	5.3	1.5	0.2	15.6
K234	yes	Kintampo	2017	yes	Yes	38	Not Known / Missing entry	Malaria	Positive	NA	NA	NA	469000	Positive	P. falciparum	Uncomplicated Malaria	7.8	4.69	11.3	35.1	75	24	32.1	177	12.8	6.8	80	16.2	3.8	6.4	1.2	0.2	15.5
K235	yes	Kintampo	2017	yes	Yes	38.8	Protozoan	Malaria	Positive	NA	NA	Plasmodium	429070	Positive	P. falciparum	Uncomplicated Malaria	14	2.14	4.5	14.2	66	20.8	31.3	94	17.7	10.2	75.3	16.9	7.8	10.7	2.3	1	19.4
K236	yes	Kintampo	2017	yes	Yes	39.8	Protozoan	Malaria	Positive	NA	NA	Plasmodium	82280	Positive	P. falciparum	Uncomplicated Malaria	11.7	4.84	11.8	35.2	73	24.5	33.6	222	12.8	8.2	83.9	12.1	4	9.9	1.4	0.4	16.7
K237	yes	Kintampo	2017	yes	Yes	38.2	Bacteria	Pneumonia	Positive	NA	Enterobacter cloacae	Rickettsia felis	442560	Positive	P. falciparum	Uncomplicated Malaria	12.4	4.61	10.5	33.2	72	22.9	31.8	88	14.2	9.2	79.6	13.7	6.7	10	1.6	0.8	17.3
K239	yes	Kintampo	2017	yes	Yes	39.6	Protozoan	Malaria	Positive	NA	NA	Plasmodium	0	Negative	P. falciparum	Uncomplicated Malaria	4.3	3.46	10.1	25.9	75	29.1	38.8	122	11.9	7.7	78.5	15.8	5.7	3.5	0.6	0.2	16.4
K240	yes	Kintampo	2017	yes	Yes	38.1	Bacteria	Pneumonia	Positive	NA	NA	Plasmodium	397880	Positive	P. falciparum	Uncomplicated Malaria	5.9	4.06	10.1	30.5	75	24.9	33.2	103	12.7	7.2	71.3	22.6	6.1	4.3	1.3	0.3	16.7
K241	yes	Kintampo	2017	no	Yes	38.9	Bacteria/Protozoa	Malaria/Gastroenteritis	Positive	NA	NA	NA	0	Negative	P. falciparum	Uncomplicated Malaria	14.3	4.6	6.2	22.6	49	13.5	27.4	294	1.5	8	48.9	42.6	8.5	7	6.1	1.2	20.5
K242	yes	Kintampo	2017	yes	Yes	39.8	Protozoan	Malaria	Positive	NA	NA	Plasmodium	39900	Positive	P. falciparum	Uncomplicated Malaria	7	4.64	10.1	31.8	68	21.8	31.8	103	10.7	7	77.7	19	3.3	5.5	1.3	0.2	15.5
K243	yes	Kintampo	2017	no	Yes	38.8	Protozoan	Malaria/anaemia	Positive	NA	NA	NA	2378	Positive	P. falciparum	Uncomplicated Malaria	5.8	3.7	8.8	27.3	74	23.8	32.3	48	12.8	9	44.7	47.9	7.4	2.7	2.7	0.4	18.1
K244	yes	Kintampo	2017	yes	Yes	37.6	Bacteria	Sepsis	Positive	NA	NA	NA	95030	Positive	P. falciparum	Uncomplicated Malaria	14.5	4.42	9.1	29.8	67	20.7	30.7	64	5.7	7.9	72.3	21.4	6.3	10.6	3	0.9	17.8
K245	yes	Kintampo	2017	yes	Yes	38.9	Protozoan	Malaria	Negative	NA	NA	Rickettsia felis	0	Negative	Rickettsia felis	Non-malaria Infection	5.5	5.07	10	32	63	19.7	31.2	298	11.2	8.2	20.2	70.6	9.2	1.2	3.8	0.5	20.9
K248	yes	Kintampo	2017	yes	Yes	37.6	Bacteria/Protozoa	Malaria	Negative	NA	NA	Plasmodium	101700	Positive	P. falciparum	Uncomplicated Malaria	19	3.39	8.8	26	77	26	33.8	52	15.2	9.6	74.6	18.9	6.5	14.3	3.5	1.2	15.5
K250	yes	Kintampo	2017	yes	Yes	38	Bacteria	Malaria	Positive	NA	NA	Plasmodium	240900	Positive	P. falciparum	Uncomplicated Malaria	16.3	4.38	11.3	33.6	77	25.8	33.6	237	13	6.9	86.3	10.9	2.8	14.2	1.7	0.4	16.2
K251	yes	Kintampo	2017	yes	Yes	38.9	Bacteria	Malaria	Negative	NA	Citrobacter freundii	Plasmodium	138240	Positive	P. falciparum	Uncomplicated Malaria	12	4.32	10.2	31.5	73	23.4	32.5	254	13.9	7.7	79.8	15.3	4.9	9.7	1.8	0.5	18.6
K252	yes	Kintampo	2017	yes	No	37.9	Bacteria/Protozoa	Malaria	Negative	NA	NA	Negative	0	Negative	Undetermined	Non-malaria Infection	11.4	5.77	11.4	35.9	62	19.7	31.6	373	11	7.9	63.1	28.4	8.5	7.3	3.2	0.9	15.7
K253	yes	Kintampo	2017	no	Yes	38	Bacteria/Protozoa	Helminthiasis	Negative	NA	NA	Salmonella Typhi	0	Negative	Salmonella Typhi	Non-malaria Infection	9.7	4.96	12.2	36.5	73	24.6	33.4	185	12.7	8.2	68.3	27.3	4.4	6.7	2.6	0.4	16.4
K254	yes	Kintampo	2017	yes	Yes	38.8	Bacteria	Sepsis	Negative	NA	NA	Negative	0	Negative	Undetermined	Non-malaria Infection	12.3	4.84	11.1	34.8	72	22.9	31.9	398	13.9	6.8	87.3	9.7	3	10.9	1.1	0.3	16.9
K255	yes	Kintampo	2017	no	Yes	38.5	Protozoan	Malaria	Positive	NA	NA	Plasmodium	25740	Positive	P. falciparum	Uncomplicated Malaria	7.8	3.39	8.2	24.4	72	24.1	33.6	58	14	7.6	68.7	25.6	5.7	5.5	1.9	0.4	16.3
K256	yes	Kintampo	2017	no	Yes	37.6	Protozoan	Mild anaemia	Positive	NA	NA	Plasmodium	138250	Positive	P. falciparum	Uncomplicated Malaria	9.4	3.95	10.8	32.3	82	27.3	33.4	130	13.8	6.9	81.8	15.9	2.3	7.8	1.4	0.2	16.8
K257	yes	Kintampo	2017	yes	Yes	38	Protozoan	Malaria	Positive	NA	NA	NA	29073	Positive	P. falciparum	Uncomplicated Malaria	14.5	4.31	7.9	25.1	58	18.3	31.4	296	11.9	7.9	73.3	21.3	5.4	10.8	3	0.7	19.7
K259	yes	Kintampo	2017	no	Yes	37.5	Protozoan	Malaria	Positive	NA	NA	NA	119075	Positive	P. falciparum	Uncomplicated Malaria	11.5	4.33	10.5	32.8	76	24.2	31.9	128	13.9	8.5	89.1	8.2	2.7	10.3	0.9	0.3	16.9
K260	yes	Kintampo	2017	no	Yes	37.5	Bacteria	Sepsis	Negative	NA	NA	NA	0	Negative	Undetermined	Non-malaria Infection	5.9	4.97	12.6	39	78	25.4	32.4	344	13.2	6.9	68.3	25	6.7	4.2	1.4	0.3	15.4
K262	yes	Kintampo	2017	yes	Yes	38	Not Known / Missing entry	Malaria	Positive	NA	NA	NA	54365	Positive	P. falciparum	Uncomplicated Malaria	8.3	3.75	10.1	30.5	81	27	33.2	169	14.4	7.6	87	10.3	2.7	7.3	0.8	0.2	15
K263	yes	Kintampo	2017	yes	Yes	39	Protozoan	Malaria	Positive	NA	NA	NA	28193	Positive	P. falciparum	Uncomplicated Malaria	6.3	3.7	9.7	29.9	81	26.1	32.4	9	15.6	7.4	60.7	29.3	10	3.9	1.8	0.6	17.3
K265	yes	Kintampo	2017	yes	Yes	39	Protozoan	Malaria	Positive	NA	NA	NA	250250	Positive	P. falciparum	Uncomplicated Malaria	7.4	3.85	9.7	30.3	79	25.3	32.1	71	13.6	7.7	66	28.8	5.2	5	2.1	0.3	16
K266	yes	Kintampo	2017	yes	Yes	39.2	Protozoan	Malaria	Positive	NA	Staphylococcus aureus	NA	750	Positive	P. falciparum	Uncomplicated Malaria	7.5	2.56	6.5	19.3	76	25.6	33.8	59	12.3	9.1	47.4	44.1	8.5	3.7	3.2	0.6	15.1
K269	yes	Kintampo	2017	yes	Yes	37.7	Viral/protozoan	Malaria/URTI	Positive	NA	NA	NA	97980	Positive	P. falciparum	Uncomplicated Malaria	11.1	4.26	9.9	31.1	73	23.2	31.9	125	14.9	8.1	83	12.9	4.1	9.3	1.4	0.4	16.1
K270	yes	Kintampo	2017	no	Yes	38.3	Protozoan	Malaria	Positive	NA	NA	NA	4120	Positive	P. falciparum	Uncomplicated Malaria	10.3	2.26	5.7	17.3	76	25.2	33	66	17	9.2	47.8	41.5	10.7	5	4.2	1.1	15.1
K271	yes	Kintampo	2017	no	Yes	38.2	Protozoan	Malaria/Gastroenteritis	NA		NA	NA	59400	Positive	P. falciparum	Uncomplicated Malaria	12.3	4.4	6.7	23.3	53	15.2	28.8	188	NA	9.7	48.8	41.9	9.3	6.1	5.1	1.1	19.1
K274	yes	Kintampo	2017	yes	Yes	38.1	Protozoan	Malaria	Positive	NA	NA	NA	35410	Positive	P. falciparum	Uncomplicated Malaria	15.4	1.66	4.4	13.5	81	26.2	32.2	106	13.9	8.3	74	20	6	11.5	3	0.9	16.4
K278	yes	Kintampo	2017	yes	Yes	39.7	Protozoan	Malaria	Positive	NA	NA	NA	860220	Positive	P. falciparum	Uncomplicated Malaria	7.7	2.36	6.4	19.7	84	27.3	32.7	104	14.6	7.7	73.2	22	4.8	5.8	1.6	0.3	16.9
K279	yes	Kintampo	2017	yes	Yes	37.6	Protozoan	Malaria/Gastroenteritis	Positive	NA	NA	NA	21450	Positive	P. falciparum	Uncomplicated Malaria	7.8	2.64	6.9	21.4	81	25.9	32	35	11.1	7.7	82.2	13.2	4.6	6.5	1	0.3	15.2
K280	yes	Kintampo	2017	yes	Yes	38.9	Protozoan	Malaria	Positive	NA	NA	NA	379995	Positive	P. falciparum	Uncomplicated Malaria	5.4	5.17	11.6	38	73	22.5	30.7	166	13.6	7.1	80.3	13.4	6.3	4.4	0.7	0.3	15.5
K281	yes	Kintampo	2017	no	Yes	37.6	Bacteria/Protozoa	Sepsis/Malaria	Positive	NA	Group D streptococcus	NA	271320	Positive	P. falciparum	Uncomplicated Malaria	15.8	3.99	9.1	29.3	73	22.9	31.2	167	16.5	7.2	73.4	22.4	4.2	11.7	3.5	0.6	19.4
K284	yes	Kintampo	2017	yes	Yes	39	Protozoan	Helminthiasis	Positive	NA	NA	NA	86580	Positive	P. falciparum	Uncomplicated Malaria	5.7	4.44	9.3	29.3	66	20.9	31.7	324	13.2	8.1	53.4	38.1	8.5	3.2	2.1	0.4	20.5
K285	yes	Kintampo	2017	no	Yes	39	Protozoan	Malaria/Helminthiasis	Positive	NA	NA	NA	29400	Positive	P. falciparum	Uncomplicated Malaria	3.1	2.1	6.9	19.8	94	32.6	34.6	108	14.8	7.9	57.4	34.2	8.4	1.9	1	0.2	17.8
K286	yes	Kintampo	2017	no	Yes	38	Protozoan	Malaria	Positive	NA	NA	NA	52800	Positive	P. falciparum	Uncomplicated Malaria	8.2	4.4	12.1	37.6	85	27.4	32.1	233	12.5	6.5	85.6	10.8	3.6	7.2	0.8	0.2	14.3
K287	yes	Kintampo	2017	yes	Yes	39	Protozoan	Malaria	Positive	NA	NA	NA	0	Negative	P. falciparum	Uncomplicated Malaria	6.1	4.18	8.4	28	67	20.1	29.9	99	10.7	6.9	38.7	52.2	9.1	2.5	3.1	0.5	17.9
K288	yes	Kintampo	2017	yes	Yes	40	Protozoan	Malaria/Pneumonia	Positive	NA	NA	NA	49118	Positive	P. falciparum	Uncomplicated Malaria	18.5	3.92	9.8	30.9	79	25.1	31.7	91	10.5	7.8	84.5	11.5	4	15.7	2.1	0.7	17.1
K290	yes	Kintampo	2017	yes	Yes	37.8	Bacteria/Protozoa	Malaria/enteric fever	Positive	NA	NA	NA	202960	Positive	P. falciparum	Uncomplicated Malaria	13.4	4.72	11	36	76	23.4	30.7	154	16.1	8.6	67.9	25.7	6.4	9.2	3.4	0.8	16.4
K291	yes	Kintampo	2017	no	Yes	36.8	Bacteria/Protozoa	Malaria	Positive	NA	NA	NA	108580	Positive	P. falciparum	Uncomplicated Malaria	6.7	3.4	8.3	26.5	77	24	31.3	85	14.8	7.9	84.6	11.4	4	5.8	0.7	0.2	14.9
K292	yes	Kintampo	2017	yes	Yes	38.8	Protozoan	Malaria	Positive	NA	NA	NA	171900	Positive	P. falciparum	Uncomplicated Malaria	9.5	3.82	9.9	31.4	82	26	31.6	132	15	8.1	79.9	15.6	4.5	7.7	1.4	0.4	15.1
K293	yes	Kintampo	2017	yes	Yes	38	Bacteria	URTI	NA	NA	No bac growth	NA	0	Negative	Undetermined	Non-malaria Infection	5.5	4.12	11.8	37.2	90	28.7	31.8	300	13	6.9	68.9	26.6	4.5	3.9	1.4	0.2	14.3
K295	yes	Kintampo	2017	yes	Yes	40.1	Protozoan	Malaria/Gastroenteritis	Positive	NA	NA	NA	274400	Positive	P. falciparum	Uncomplicated Malaria	10.4	2.24	5.6	17.9	80	25.1	31.4	156	13.3	7.7	65.4	26	8.6	6.9	2.7	0.8	17.3
K296	yes	Kintampo	2017	no	Yes	38.1	Protozoan	Malaria	Positive	NA	NA	NA	14929	Positive	P. falciparum	Uncomplicated Malaria	7.3	3.83	11.2	34.6	90	29.2	32.3	103	16.1	8.2	88.1	8.3	3.6	6.5	0.6	0.2	14.1
K297	yes	Kintampo	2017	no	No	38.6	Bacteria	Enteric fever	Negative	NA	NA	NA	0	Negative	Undetermined	Non-malaria Infection	5.2	4.23	10.2	32.7	77	24.2	31.3	213	13.8	7.7	53.6	40.4	6	2.8	2.1	0.3	16.3
K298	yes	Kintampo	2017	no	Yes	39.8	Protozoan	Malaria/anaemia	Positive	NA	NA	NA	375950	Positive	P. falciparum	Uncomplicated Malaria	5.9	3.65	8.5	27.2	75	23.3	31.2	176	13.1	7.7	64.7	29.5	5.8	3.9	1.7	0.3	19
K301	yes	Kintampo	2017	yes	Yes	37.9	Bacteria	Gastroenteritis/LRTI	NA	NA	NA	NA	0	Negative	Undetermined	Non-malaria Infection	7.7	5.19	12.7	37.9	73	24.4	33.5	153	12	7.7	74.1	20.4	5.5	5.71	1.57	0.42	12.1
K310	Yes	Kintampo	2017	yes	Yes	38.4	Bacteria/Protozoa	Helminthiasis/enteric fever	Negative	Non Typhoidal Salmonella	No bac growth	Not done	0	NA	Non-Typhoidal Salmonella	Non-malaria Infection	7.4	5.18	14.2	43.2	83	27.4	32.9	348	14.1	8.5	61.8	28.1	10.1	4.56	2.08	0.75	10.6
K311	yes	Kintampo	2017	yes	Yes	39.9	Protozoan	Malaria/Gastroenteritis	Positive	NA	NA	NA	607975	Positive	P. falciparum	Uncomplicated Malaria	4.8	4.15	10.2	32.5	78	24.5	31.3	47	15.2	7.6	59.1	33.2	7.7	3	1.5	0.3	14.6
K312	yes	Kintampo	2017	yes	Yes	38.9	Protozoan	Malaria	Positive	NA	NA	NA	884205	Positive	P. falciparum	Uncomplicated Malaria	8.9	4.47	10.7	34.6	77	23.9	30.8	29	12.8	7.3	73	20.8	6.2	6.6	1.8	0.5	16.5
K313	yes	Kintampo	2017	yes	Yes	38	Protozoan	Malaria/anaemia	Positive	NA	NA	NA	24900	Positive	P. falciparum	Uncomplicated Malaria	8.3	2.83	7.1	22.6	80	25.2	31.5	63	17.2	7.8	57	33.1	9.9	4.8	2.7	0.8	17
K322	yes	Kintampo	2017	no	Yes	39.2	Bacteria	Enteric fever/LRTI	Negative	NA	NA	NA	0	Negative	Undetermined	Non-malaria Infection	7.8	4.59	11.3	34.7	76	24.7	32.7	293	16	9	86.2	10.1	3.7	6.9	0.7	0.2	15.2
K323	yes	Kintampo	2017	yes	Yes	39.4	Protozoan	Malaria/LRTI	Positive	NA	NA	NA	275600	Positive	P. falciparum	Uncomplicated Malaria	7	2.6	6.9	21	81	26.7	33	154	13.7	8.2	62.2	28.1	9.7	4.5	1.9	0.6	20.8
K324	yes	Kintampo	2017	no	Yes	37.9	Not Known / Missing entry	NA	Positive	NA	NA	NA	54208	Positive	P. falciparum	Uncomplicated Malaria	17.6	3.22	7	22.8	71	21.8	30.8	133	14.3	8.6	51	37.4	11.6	9.1	6.5	2	18.2
K325	yes	Kintampo	2017	no	Yes	38.2	Bacteria/Protozoa	Malaria/sepsis	Positive	NA	NA	NA	37932	Positive	P. falciparum	Uncomplicated Malaria	10.7	2.8	6.8	21.4	76	24.1	31.6	226	13.1	7.8	62.4	30.1	7.5	6.7	3.2	0.8	19.3
K326	yes	Kintampo	2017	yes	Yes	38.8	Protozoan	Malaria/anaemia	Positive	NA	NA	NA	340	Positive	P. falciparum	Uncomplicated Malaria	6.8	3.54	8.3	25.2	71	23.4	32.9	49	10.8	9.6	47.2	44	8.8	3.4	2.9	0.5	16.5
K327	yes	Kintampo	2017	yes	Yes	39.3	Viral/protozoan	Malaria/enteric fever	Positive	NA	No bac growth	NA	264600	Positive	P. falciparum	Uncomplicated Malaria	10.3	4.41	10.9	34	77	24.7	32	179	10.8	7.2	65.1	26.2	8.7	6.8	2.7	0.8	16.1
K328	yes	Kintampo	2017	yes	Yes	39.3	Viral	Sepsis	NA	NA	NA	NA	0	Negative	Undetermined	Non-malaria Infection	12.6	3.83	9.8	30.4	79	25.6	32.3	438	13.6	8.7	48	43.4	8.6	6.2	5.4	1	17.2
K329	yes	Kintampo	2017	yes	Yes	38.5	Viral	Gastroenteritis/LRTI	NA	No bac growth	No bac growth	NA	0	Negative	Undetermined	Non-malaria Infection	7.9	4.24	11.8	35.8	84	27.8	33	222	13.2	7.6	66.3	26.4	7.3	5.4	2	0.5	14.1
K330	yes	Kintampo	2017	yes	Yes	36.7	Viral	URTI	NA	NA	NA	NA	0	Negative	Undetermined	Non-malaria Infection	6.1	3.8	10.7	32.4	85	28.1	32.9	137	12.3	8.7	58.3	29.3	12.4	3.7	1.7	0.7	14.1
K331	yes	Kintampo	2017	yes	Yes	37.8	Protozoan	Malaria	Positive	NA	NA	NA	160650	Positive	P. falciparum	Uncomplicated Malaria	8.8	4.59	13.1	41	89	28.5	31.9	219	13.3	7.6	83.4	12.3	4.3	7.5	1	0.3	13.8
K333	yes	Kintampo	2017	yes	Yes	37.8	Bacteria	URTI	NA	NA	NA	NA	0	Negative	Undetermined	Non-malaria Infection	12.8	3.77	11	33.9	90	29.2	32.5	85	14.5	9.1	57.1	34.6	8.3	7.4	4.4	1	14
K334	yes	Kintampo	2017	yes	Yes	37.9	Not Known / Missing entry	Malaria	Positive	NA	NA	NA	626400	Positive	P. falciparum	Uncomplicated Malaria	14.4	4.64	11.8	37	80	25.3	31.8	312	14.5	7.8	73.3	20.3	6.4	10.6	2.9	0.9	17.3
K336	yes	Kintampo	2017	no	Yes	38.1	Protozoan	Malaria/ Darmatiti	Positive	NA	NA	NA	474250	Positive	P. falciparum	Uncomplicated Malaria	7.1	2.71	7.2	21.9	81	26.6	33	48	15.1	9.4	67.3	25.4	7.3	4.9	1.7	0.5	14.8
K337	yes	Kintampo	2017	yes	Yes	38.2	Protozoan	Malaria	Positive	NA	NA	NA	229320	Positive	P. falciparum	Uncomplicated Malaria	8.5	3.64	7.9	25.3	69	21.7	31.2	61	1.6	7.2	42.3	48.5	9.2	3.7	4.1	0.7	21.8
K338	yes	Kintampo	2017	yes	Yes	37.5	Bacteria	Helminthiasis/otitis media	Negative	NA	NA	NA	0	Negative	Undetermined	Non-malaria Infection	6	4.14	10	31.9	77	24.2	31.4	53	10.8	7.2	43.9	46.7	9.4	2.8	2.7	0.5	16.4
K339	yes	Kintampo	2017	yes	Yes	37.9	Protozoan	Anaemia	Positive	NA	NA	NA	832	Positive	P. falciparum	Uncomplicated Malaria	10.4	2.26	5.5	17.2	76	24.5	32.1	90	16.9	8.9	46.5	35.2	18.3	4.9	3.6	1.9	16.7
K340	yes	Kintampo	2017	yes	Yes	39.1	Protozoan	Malaria/anaemia	Positive	NA	NA	NA	434400	Positive	P. falciparum	Uncomplicated Malaria	13.9	3.62	8.7	27.5	76	24	31.6	263	11.8	7.3	72.2	22	5.8	10.1	3	0.8	19.2
K341	yes	Kintampo	2017	yes	Yes	38.7	Protozoan	Malaria	Positive	NA	NA	NA	459225	Positive	P. falciparum	Uncomplicated Malaria	10.4	4.71	11	34.6	74	23.4	31.8	192	14.7	7.7	81.1	14.5	4.4	8.5	1.5	0.4	16.9
K343	yes	Kintampo	2017	yes	Yes	39.5	Protozoan	Malaria	Positive	NA	NA	NA	395365	Positive	P. falciparum	Uncomplicated Malaria	9.6	4.63	10.5	33.3	72	22.7	31.6	158	12.2	7.2	73.3	18.1	8.6	7.1	1.7	0.8	16.7
K344	yes	Kintampo	2017	yes	Yes	38.5	Protozoan	Malaria/anaemia	Positive	NA	NA	NA	219375	Positive	P. falciparum	Uncomplicated Malaria	15.6	3.25	8.5	25.9	80	26.3	32.9	34	13.9	8.8	67.4	24.6	8	10.6	3.8	1.2	15.9
K346	yes	Kintampo	2017	yes	Yes	39.6	Bacteria	Sepsis/amoebic dysentery	Positive	NA	NA	NA	0	Negative	P. falciparum	Uncomplicated Malaria	13	4.92	9.9	32.6	66	20.1	30.2	485	10.8	7.5	57.5	35.4	7.1	7.5	4.6	0.9	19.8
K347	yes	Kintampo	2017	yes	Yes	39	Protozoan	Malaria	Positive	NA	NA	NA	299150	Positive	P. falciparum	Uncomplicated Malaria	9.7	3.86	10.3	31.7	82	26.6	32.3	168	12.1	7.4	76.5	19.8	3.7	7.5	1.9	0.3	16.7
K348	yes	Kintampo	2017	yes	Yes	39	Protozoan	Malaria/Gastroenteritis	Positive	NA	NA	NA	213885	Positive	P. falciparum	Uncomplicated Malaria	13.9	4.41	10.6	33.6	76	24.1	31.6	172	12.6	7.8	74.8	18.8	6.4	10.5	2.6	0.8	18.6
K349	yes	Kintampo	2017	yes	Yes	38.1	Protozoan	Malaria	Positive	NA	NA	NA	3925	Positive	P. falciparum	Uncomplicated Malaria	15.7	3.91	8.6	26.8	69	22.1	32.2	265	11.7	8.2	79.6	15.3	5.1	12.5	2.4	0.8	18.9
K350	yes	Kintampo	2017	yes	Yes	39.1	Protozoan	Malaria	Positive	NA	NA	NA	130900	Positive	P. falciparum	Uncomplicated Malaria	11.3	4.76	11.9	36.8	77	25	32.3	202	15.1	8.4	83.5	12.7	3.8	9.5	1.4	0.4	15.2
K351	yes	Kintampo	2017	yes	Yes	40.2	Protozoan	Malaria	Positive	NA	NA	NA	193900	Positive	P. falciparum	Uncomplicated Malaria	8.8	2.77	7.6	22.7	82	27.6	33.6	64	12.8	8.9	44.4	46.3	9.3	4	4	0.8	16
K352	yes	Kintampo	2017	yes	Yes	39.6	Protozoan	Malaria	Positive	NA	NA	NA	46575	Positive	P. falciparum	Uncomplicated Malaria	11.5	5.41	11.4	36.8	68	21	30.8	186	10.1	10.1	52.7	36.5	10.8	6.1	4.2	1.2	18.6
K353	yes	Kintampo	2017	no	Yes	39.2	Bacteria	URTI	Negative	NA	No bac growth	NA	0	Negative	Undetermined	Non-malaria Infection	14.7	4.1	11.1	34.5	84	27.1	32.1	292	14.9	8.6	75.8	18.7	5.5	11.2	2.7	0.8	14.2
K354	yes	Kintampo	2017	no	Yes	39.2	Protozoan	Malaria/anaemia	Positive	NA	NA	NA	186250	Positive	P. falciparum	Uncomplicated Malaria	8.9	2.98	7.2	22.1	74	24	32.3	98	12.7	7.7	70.5	21.6	7.9	6.3	1.9	0.7	16.5
K355	yes	Kintampo	2017	yes	Yes	38.4	Protozoan	Malaria	Positive	NA	NA	NA	255000	Positive	P. falciparum	Uncomplicated Malaria	4.6	4.08	11.1	34.2	84	27.2	32.4	75	11.5	7.3	76.5	18.8	4.7	3.6	0.8	0.2	13.7
[truncated: 305 more rows]

## Sheet: Table S3 Median Split Predict's
Uncompicated Malaria predictions
	wbc count
	Low Levels (N=821)	High Levels (N=860)	Total (N=1681)	p value
[truncated: 135 more rows]
